# Supplementary material for: Genomic and Phenotypic Characterization of a Novel Virulent Strain of Cyvirus cyprinidallo2 Originating from an Outbreak in The Netherlands
Source: Viruses. 2025 Apr 30;17(5):658. doi: 10.3390/v17050658 (PMC12116052; doi:10.3390/v17050658)
Supplement: Supplementary file 1 [file viruses-17-00658-s001.zip]

Archive with 3 entries (3 files):
- Supplementary Material/Supplementary Figure 1.jpg
- Supplementary Material/Supplementary Figure 2.jpg
- Supplementary Material/Tables S1-S6.xlsx
