# Supplementary material for: Genomic and Phenotypic Characterization of a Novel Virulent Strain of Cyvirus cyprinidallo2 Originating from an Outbreak in The Netherlands
Source: Viruses. 2025 Apr 30;17(5):658. doi: 10.3390/v17050658 (PMC12116052; doi:10.3390/v17050658)
Supplement: Supplementary file 1 [file viruses-17-00658-s001.zip › Supplementary Material/Tables S1-S6.xlsx]

## Sheet: Table S1
Table S1. Summary of NL-1 Variants. In this table, the location of each variant in NL-1 relative to the CyHV-2 ST-J1 reference genome (NC_019495.1) is listed along with the sequence of the var-iant. In addition, the corresponding location in the CyHV-2 reference genome is listed along with the reference sequence at this location.
NL-1 Genome Position	NL-1 Variation at this Position Relative to the Reference	Corresponding Reference Genome Position	Corresponding Reference Genome Sequence
140	T	140	G
152	CCTAACCCTAACCTCACCAACCCTAATGCTCTAACTCTAACTCTAACTCTAACT	152	C
221	ACC	168	ATG
225	T	172	A
227	A	174	G
229	C	176	T
483	G	430	A
826	T	773	C
2061	G	2008	A
2324	G	2271	GTT
2561	T	2510	G
3428	G	3377	GAAGAAG
3721	T	3676	C
3874	G	3829	T
3992	A	3947	ACAGGTG
4802	G	4763	GGGCACTTGTACTTGC
5153	CGTT	5129	C
5738	C	5711	CAAACAGTGCAAGTATAAACAGTGT
5761	A	5758	G
6309	TCTCAATA	6306	T
6773	C	6763	CAGT
6845	TAAC	6838	T
7203	G	7193	GGCCGTTAGTGGCTGTTGCGCGCGTGGCTTTCGGGTTTCGATTCCGAGTAACTCTCAGATGGGTAACTCCCTGAATAACTCGTTTGTG
7274	TAATGGTTACTCTC	7351	T
7348	C	7412	T
7374	T	7438	C
7376	G	7440	A
7380	G	7444	T
7393	GTACTCTCAGTGGTTACTCTAAGTGGTCTTAATGGTTACTCTCAATGGTTACTCTCAATGGTTACTCTTAGTGGGTACTCTTAGTGGGTACTCTCAGTGGT	7457	G
7500	A	7464	C
8069	GCTTGCTCCT	8033	G
8304	GCTCAGA	8259	G
8377	TTGAGTTTCAGGCACTTGGGTTACC	8326	T
8891	T	8816	TGTTTCTTGG
8914	TGTT	8848	T
9206	C	9137	T
9742	C	9673	CTCA
10949	T	10883	TAA
11319	T	11255	C
11459	T	11395	C
12856	G	12792	GAGT
12934	A	12873	T
13832	ACAC	13771	A
14065	A	14001	T
14067	G	14003	GGCTCTGGTGTAGGCTCAGGTATGC
14085	GTC	14045	GGT
14088	ACA	14048	ATG
14159	TTGCTGTTGCTGCTGTTGC	14119	T
14813	G	14755	GGGTTAGGGTTAGGGTTAGGGTTAGGGTTAG
14898	G	14870	A
14904	A	14876	G
14906	T	14878	C
14907	TAG	14879	TGA
14910	GGC	14882	GCA
14914	GAGCAT	14886	GTTAGG
15131	CAA	15103	C
15165	A	15135	T
15166	TTCAG	15136	TCAGA
15182	G	15152	GAA
15227	C	15199	CATGCCGCAAGTGTACCCA
15301	A	15291	AAGTACACCGAGCGCCAATATGCCGCAAGTACACGAAGTACCCGATGCCGCA
15664	A	15705	G
15702	C	15743	T
16030	A	16071	T
16145	T	16186	TATCATC
16220	TAGAGTAC	16267	T
16875	C	16915	CTGCTTCATAGTC
17359	C	17411	CAGCAACAGTACCAACAGCAGCAACAGCAACAGTACCAACAGCAGCAACAGCAAC
20667	AT	20773	A
28398	A	28503	T
30337	C	30442	A
31095	A	31200	G
31420	GC	31525	G
31860	G	31964	A
31862	CAA	31966	CCC
31865	CCC	31969	CAG
31868	CAG	31972	CCA
31875	C	31979	T
31878	T	31982	A
32366	AG	32470	ACCAGAGGTACCCGTACTAGACTGTTTCTACCACCGCCGCCTACC
32370	A	32517	C
32372	T	32519	C
32374	GAC	32521	GGT
32380	CGT	32527	CCG
32383	A	32530	ACTACCACACCGCTGACTACCACAACGCCACCGACCACTACCACTACAACAACGACGCCTGCAACAACTACCACTACAACAACGACGCCTGCAACAACAACCACTACAACAACGACGCCTGCAACAACCACCACGACAACAACGCCTGCGACAACGACGACTACGGCTACTACAACAACTACAACCCCAACCACTACTACTACAACAAC
32385	T	32740	C
32389	T	32744	C
32390	T	32745	TA
32392	TGA	32748	TAC
32396	ATGGT	32752	ACTAC
32409	A	32765	C
32412	CGTT	32768	CTAC
32416	TCAC	32772	TACA
32422	ACT	32778	AAC
32428	AC	32784	AATGGTTACTAACGCTACAACTTTAGACGCTGCGACCAACTCTCGAGTCACCAACGCCACCGCCACATCAACCGCTGCTGCT
32432	A	32868	G
32433	A	32869	ACAAACGTCACC
32442	CT	32889	CGCTGTCACAAACGCCACCACAGACACACCGACAGATATACCACCACCATCGGATGTCACCAGCAGTCCCTA
32448	A	32965	G
32450	CATGT	32967	CGGAC
32456	TCCC	32973	TTTG
32461	G	32978	T
32464	T	32981	G
32465	AC	32982	ATTGTTGGGTT
32724	G	33250	A
32740	T	33266	C
32769	A	33295	G
32784	A	33310	C
32871	G	33397	A
32877	T	33403	C
32947	C	33473	T
32951	A	33477	G
32976	T	33502	C
33006	G	33532	T
33027	G	33553	A
33080	G	33606	A
33097	A	33623	C
33127	ATG	33653	ACA
33132	T	33658	G
33150	A	33676	C
33192	C	33718	A
34772	T	35298	TA
35109	C	35636	CGCTT
36341	A	36872	G
37714	AG	38245	AACCACCACCACTCCAGCGA
37720	G	38269	A
37723	A	38272	T
37837	G	38386	A
37986	G	38535	GA
39107	CAA	39657	C
39684	CAGA	40232	C
39763	C	40308	G
39766	C	40311	G
41079	ATTTTT	41624	A
43195	G	43735	GTT
43246	CG	43788	C
44144	ATC	44685	A
44295	T	44834	C
44392	T	44931	G
46205	T	46744	TTTTTTCGTTGTATAG
46260	ATGTGT	46814	A
46398	TA	46947	T
47755	G	48303	GGCGA
50046	TTTTTTTTTTTTTTTTTN	50598	T
50440	ATCGC	50975	A
52950	T	53481	C
52952	T	53483	C
53028	G	53559	A
53232	A	53763	G
53347	G	53878	GTAG
54792	C	55326	G
55123	A	55657	G
55155	T	55689	C
55224	C	55758	T
55299	T	55833	C
55329	C	55863	T
55509	C	56043	T
55539	G	56073	T
55554	C	56088	G
56004	G	56538	GATAATAATATA
56647	G	57192	A
56649	C	57194	A
56757	G	57302	T
56921	C	57466	T
58152	G	58697	A
58185	G	58730	T
58224	C	58769	G
58755	C	59300	A
58795	T	59340	TCCTCAA
59491	T	60042	C
60150	A	60701	AGAT
60439	A	60993	C
63664	CTCTTCGTTTAATCA	64218	C
63692	A	64232	ATG
63886	GG	64428	GAA
63999	GAATC	64542	G
64008	CTAG	64547	C
64425	C	64961	CGA
64721	T	65259	C
66469	T	67007	G
68193	A	68731	G
69225	T	69763	C
69583	A	70121	C
71064	A	71602	G
71714	CACC	72252	C
72646	G	73181	A
73807	T	74342	TGGCTGGGTTACCTCAAAC
74254	CCAAGCTGAAGAGGCGGCAGAAGAAGAAGCTGAAGAAGCCT	74807	C
74653	A	75166	AATG
76372	G	76888	T
76668	A	77184	C
79478	T	79994	TATTAC
81889	G	82410	T
86154	T	86675	A
86273	G	86794	GGAGA
86744	A	87269	ACCAA
87338	C	87867	CGAGGAGGAC
87464	AAG	88002	A
87781	TTGG	88317	T
87979	T	88512	G
88689	G	89222	T
89091	C	89624	T
91368	C	91901	A
91371	A	91904	G
91529	A	92062	C
91667	C	92200	T
92165	A	92698	AT
92178	A	92712	T
92217	TAA	92751	T
92242	A	92774	AGT
92580	T	93114	TC
94741	A	95276	G
95298	T	95833	TGAG
95496	G	96034	T
95824	T	96362	G
96220	T	96758	C
97045	CCGTATT	97583	C
99156	GAGGGACAGGTCTAGATCGCGCTCTAGGGACAGGTCCAGATCGCGCTCC	99688	G
102657	C	103141	A
102881	C	103365	G
102887	C	103371	T
105089	AACAATC	105573	A
107208	TAGAGGCAACGGTGGCGGC	107686	T
108046	T	108506	A
108063	ATGTGTG	108523	A
110146	C	110600	T
110147	ATCATT	110601	A
110222	CCGTGGACTCTGATCGAGA	110671	C
110741	T	111172	C
110838	A	111269	G
111021	C	111452	T
112175	ACTGAGAAGACAAAGACAACCCCAGCAAACG	112606	A
113718	CA	114119	C
116119	C	116519	A
116899	A	117299	T
116908	T	117308	A
116917	A	117317	T
121341	A	121741	C
121599	C	121999	T
121608	T	122008	C
121613	GTC	122013	GCT
121618	T	122018	TGCTGTC
121624	T	122030	C
121851	C	122257	A
122537	GAC	122943	G
124979	T	125383	TGATGAT
125244	C	125654	A
125696	C	126106	T
125762	A	126172	G
127330	A	127740	G
127921	AAT	128331	A
128005	T	128413	TAAAAAAAAAA
128367	G	128785	GTTG
132678	T	133099	G
133372	C	133793	CT
135436	G	135858	GTC
136033	T	136457	TCTCG
142389	A	142817	ATCA
142551	A	142982	AAG
147248	C	147681	T
147738	A	148171	C
149023	A	149456	T
149264	C	149697	CA
149293	T	149727	TT
149356	AA	149791	AGAAAT
150663	A	151102	AT
152013	T	152453	C
153396	TAAA	153836	T
153560	G	153997	T
153561	TTA	153998	TACTACTGCTATCAT
154147	A	154596	C
154191	GTGAAGAA	154640	GC
154204	A	154647	G
154220	C	154663	T
154235	C	154678	T
154261	A	154704	G
154297	G	154740	GAGCAGTAGC
154337	G	154789	A
154339	A	154791	AGAAGAAGAT
154806	A	155267	ATGATGA
154964	T	155431	G
154970	A	155437	C
155083	C	155550	A
155225	G	155692	T
155881	C	156348	CGG
155903	AGA	156372	AAGAGT
155907	T	156379	A
156262	T	156734	TA
156449	A	156922	G
156593	C	157066	A
156893	G	157366	A
157265	A	157738	ACCACCG
158027	G	158506	A
158040	ATT	158519	A
158049	T	158526	G
158149	TA	158626	T
158634	T	159110	G
158673	C	159149	T
158808	T	159284	G
158952	T	159428	G
161439	A	161915	G
162035	A	162511	AACA
162079	C	162558	CACACACA
162080	CGT	162566	CCA
162882	G	163368	GT
162892	A	163379	AATC
163133	A	163623	G
163783	TAGTC	164273	TCTGT
164670	C	165160	CGAT
170208	A	170701	AT
173583	G	174077	A
173586	C	174080	T
174171	T	174665	A
174534	G	175028	A
174558	C	175052	T
174697	A	175191	G
175054	T	175548	A
175209	CATATCA	175703	C
175229	C	175717	T
175231	TCATC	175719	T
175251	C	175735	T
175254	C	175738	CTCATCTATTATCA
175273	T	175770	TTTTGATTTG
175338	A	175844	G
175353	A	175859	C
175566	C	176072	T
175647	C	176153	T
176084	C	176590	T
176303	T	176809	G
178063	GTCT	178569	G
178163	C	178666	CTGG
180095	T	180601	C
180375	T	180881	TCTG
181609	C	182118	A
182006	C	182515	CGACAAAAAG
182497	A	183015	C
184147	G	184665	A
184833	CACCGACCAACTCAACTCA	185351	C
188515	AAAAAC	189015	A
189664	CTGGACGATGAAT	190159	C
190227	CG	190710	CAGAAAAA
190353	C	190842	CCAG
190379	T	190871	TCCC
192632	T	193127	C
193983	ACGAGCCATCCAGATCACC	194478	A
194187	CCA	194664	C
194790	T	195265	TTCAACC
195740	A	196221	AGA
199837	A	200320	ACC
200187	AT	200672	A
200229	T	200713	A
200433	G	200917	GGA
203214	AAATGG	203700	A
203277	C	203758	CACT
203954	C	204438	A
204720	A	205204	AT
204759	T	205244	TA
204855	GGAGA	205341	G
205112	C	205594	T
206941	A	207423	ATGG
206985	A	207470	G
206987	GA	207472	G
206990	AAATA	207474	ATGAT
206998	A	207482	T
208081	A	208565	ATCAACACCGTAACGCCGAGA
208143	T	208647	C
208434	TAA	208938	T
210925	CG	211427	C
211014	A	211515	G
212055	G	212556	GA
213844	A	214346	G
213881	T	214383	TTAA
214092	A	214597	AGACTGT
214797	TGTAGTA	215308	T
218006	GCTT	218511	G
218056	GATCCATCC	218558	G
218947	G	219441	GCCA
219469	G	219966	A
219505	T	220002	A
219550	T	220047	C
219579	C	220076	T
219947	A	220444	G
221555	T	222052	C
222672	A	223169	ATT
223944	GTCTTTGGTCTTTGA	224443	G
224048	AC	224533	A
224102	TTTC	224586	T
226195	G	226676	GAGAGACTCTTTTTTA
226773	T	227269	C
226813	T	227309	C
229790	TTGTTGG	230286	T
229851	G	230341	T
229917	C	230407	T
230108	C	230598	T
230660	C	231150	T
230841	C	231331	CGCAGCA
230886	CATCATCATA	231382	C
230917	A	231404	AT
230928	G	231416	T
230939	A	231427	AT
231003	G	231492	A
231018	C	231507	T
231020	C	231509	T
231025	A	231514	AC
231029	ACAACAACATATAAAGC	231519	A
231061	ATCGAGTAAAGCCATACACATTTTTTT	231535	A
231089	A	231537	T
231098	T	231546	C
231102	A	231550	T
231103	ATTTTCAAGATAAATTTTCAAG	231551	A
231171	T	231598	C
231188	A	231615	G
231282	T	231709	C
231305	C	231732	CACT
231331	TTCATCA	231761	T
231340	A	231764	G
231364	A	231788	C
231387	TTTCAAATTC	231811	T
231418	T	231833	G
231466	TTGG	231881	T
231471	GCG	231883	GGT
231683	T	232095	C
231700	TTTTCGC	232112	T
231723	G	232129	T
238753	CGAGAGAGAGAGAGAGAGAGAGAGAGAGAGAGAGAGA	239159	C
240153	T	240523	TGTCTAAAA
240395	C	240773	CAT
240680	T	241060	A
241723	C	242103	T
241977	CCAG	242357	C
242017	G	242394	A
242022	G	242399	GACTGAA
242747	A	243130	C
243146	G	243529	A
243290	TA	243673	T
243329	TA	243711	T
243345	AATATATATATATAT	243726	A
243698	CAGTTGAGCCACTCTTATAATAGTTGAGTTGAGCCACTCTTATAATAGTTGAGTTGAGCCACTCTTATAAT	244065	C
244832	C	245129	CCAT
245565	T	245865	G
245569	GCC	245869	GGT
245572	A	245872	AAG
245783	T	246085	C
245873	T	246175	C
245954	G	246256	T
246100	C	246402	T
246303	A	246605	C
246308	CGA	246610	CAG
246314	A	246616	G
246491	A	246793	T
246525	ATAT	246827	AATA
246543	CAA	246845	C
246598	A	246898	C
246831	G	247131	GGATC
247009	ACC	247313	A
247695	G	247997	GAA
247739	G	248043	GT
248247	C	248552	A
249850	T	250155	TA
251507	T	251813	TA
251528	GAA	251835	G
252785	CAAA	253090	C
253530	G	253832	GT
255100	A	255403	G
255941	G	256244	T
256229	C	256532	CTGCTA
256234	C	256542	A
256485	T	256793	C
256530	CCATT	256838	C
258409	C	258713	CACTGCT
258494	T	258804	C
258503	T	258813	A
258566	A	258876	T
258605	G	258915	A
258612	A	258922	ACAGCAG
258715	G	259031	GTACTAC
258767	G	259089	T
258776	G	259098	A
258878	A	259200	C
258893	A	259215	T
258899	A	259221	T
258911	C	259233	A
258921	T	259243	TCCTTATTTGCAG
259083	GCTA	259417	G
259164	G	259495	T
259178	C	259509	CACAGGGGCTACAGAGGCT
259306	C	259655	CAACTGGAGCAAC
260606	G	260967	GA
261648	C	262010	T
262343	GGGT	262705	GATC
262359	G	262721	T
262419	T	262781	G
262479	T	262841	G
263008	AT	263370	A
263967	G	264328	GATG
264977	AGCAAT	265341	A
266492	AC	266851	A
266568	C	266926	CAGCCACTCACCACTCAC
266956	TAGAGTCTCTTTATTTATTTGTAG	267331	T
267023	T	267375	TC
267133	C	267486	CT
267809	GA	268163	G
269273	ATCGAG	269626	A
269791	TA	270139	T
270084	T	270431	TGAAGAAGAA
272087	A	272443	G
272275	T	272631	TTGATACACATTATAC
272636	G	273007	GTTGTTGTAACTGTGA
272638	A	273024	T
272655	TGTTGTAGTAAAGTAATTAACTGTTGTTGTAAAAAAAACTGAATACTATGTGTGTAGTAAA	273041	T
272720	T	273046	C
272725	T	273051	C
272751	ATGTGTGTAAGATTTTAATAATG	273077	A
272852	T	273156	C
272897	C	273201	CAATATATAAA
272930	ACTCT	273244	AG
273234	C	273545	A
273396	A	273707	ATC
273440	GACA	273753	G
273449	GAGCT	273759	GCTGA
273520	G	273830	GCTGAGCTGAGGAGAGTT
273640	ATT	273967	A
273660	T	273985	G
273767	GCTT	274092	G
273836	GAA	274158	G
273975	GTT	274295	GG
273987	A	274306	G
274043	G	274362	A
274099	G	274418	A
274709	T	275028	TCA
274712	G	275033	C
274731	CCT	275052	CTA
274738	C	275059	G
274739	AGTTG	275060	A
274744	CAC	275061	CCA
274750	G	275067	C
274754	G	275071	C
274804	CA	275121	C
274814	C	275130	T
274832	G	275148	C
274833	TG	275149	T
274853	A	275168	G
274858	GGT	275173	GTC
274861	TGAAAGACACTGACCAAGACACAGGTGGAAAGCCACAGTCAAAGGTACAGGAGGTACAGGTGGAAAGCCACAGTCAAAGGTACAGGTGGAAAGCCACAGTCAAAGGTACAGGTGAAAAGCCACTGTCAAAGGTACAGGTGAATGTACAGGTAGAAAGCCACTGTCAAAGCCACCGGTGAAGGTACAGGTAGA	275176	T
275055	GCC	275179	GGT
275065	A	275189	G
275078	A	275202	T
275093	G	275217	T
275287	T	275411	G
275299	CCTAACCCTAACCTCACCAACCCTAATGCTCTAACTCTAACTCTAACTCTAACT	275423	C
275368	ACC	275439	ATG
275372	T	275443	A
275374	A	275445	G
275376	C	275447	T
275630	G	275701	A
275973	T	276044	C
277208	G	277279	A
277471	G	277542	GTT
277708	T	277781	G
278575	G	278648	GAAGAAG
278868	T	278947	C
279021	G	279100	T
279139	A	279218	ACAGGTG
279949	G	280034	GGGCACTTGTACTTGC
280300	CGTT	280400	C
280885	C	280982	CAAACAGTGCAAGTATAAACAGTGT
280908	A	281029	G
281456	TCTCAATA	281577	T
281920	C	282034	CAGT
281992	TAAC	282109	T
282350	G	282464	GGCCGTTAGTGGCTGTTGCGCGCGTGGCTTTCGGGTTTCGATTCCGAGTAACTCTCAGATGGGTAACTCCCTGAATAACTCGTTTGTG
282421	TAATGGTTACTCTC	282622	T
282495	C	282683	T
282521	T	282709	C
282523	G	282711	A
282527	G	282715	T
282540	GTACTCTCAGTGGTTACTCTAAGTGGTCTTAATGGTTACTCTCAATGGTTACTCTCAATGGTTACTCTTAGTGGGTACTCTTAGTGGGTACTCTCAGTGGT	282728	G
282647	A	282735	C
283216	GCTTGCTCCT	283304	G
283451	GCTCAGA	283530	G
283524	TTGAGTTTCAGGCACTTGGGTTACC	283597	T
284038	T	284087	TGTTTCTTGG
284061	TGTT	284119	T
284353	C	284408	T
284889	C	284944	CTCA
286096	T	286154	TAA
286466	T	286526	C
286606	T	286666	C
288003	G	288063	GAGT
288081	A	288144	T
288979	ACAC	289042	A
289212	A	289272	T
289214	G	289274	GGCTCTGGTGTAGGCTCAGGTATGC
289232	GTC	289316	GGT
289235	ACA	289319	ATG
289306	TTGCTGTTGCTGCTGTTGC	289390	T
289959	A	290025	AGGGTTAGGGTTAGGGTTAGGGTTAGGGTTA
290045	G	290141	A
290051	A	290147	G
290053	T	290149	C
290054	TAG	290150	TGA
290057	GGC	290153	GCA
290061	GAGCAT	290157	GTTAGG

## Sheet: Table S2
Table S2. Summary of NL-2 Variants. In this table, the location of each variant in NL-2 relative to the CyHV-2 ST-J1 reference genome (NC_019495.1) is listed along with the sequence of the var-iant. In addition, the corresponding location in the CyHV-2 reference genome is listed along with the reference sequence at this location.
NL-2 Genome Position	NL-2 Variation at this Position Relative to the Reference	Corresponding Reference Genome Position	Corresponding Reference Genome Sequence
773	T	773	C
2157	TAC	2157	TTT
2160	ATTT	2160	AGGA
2164	ACA	2164	ATG
2167	TTCC	2167	TAAATGTAGCAGGTATAGATGAAGGA
2295	A	2317	AGTT
2423	T	2448	TTTACATATATCACAAAAAC
2466	T	2510	G
2597	A	2641	T
2729	A	2773	T
2883	A	2927	ATG
3330	T	3376	TGAA
3627	T	3676	C
3780	G	3829	T
4151	A	4200	AAGTTGAAGCTGAAGTTGAAGC
4693	G	4763	GGGCACTTGTACTTGC
5049	TTGTTGT	5134	T
5679	A	5758	G
5720	T	5799	C
5744	T	5823	C
5749	GTATAAACAGTGCAAACATCAACAGTA	5828	G
6259	T	6312	C
6261	CTCAAC	6314	CAGTGT
6649	C	6702	CGCAAGCTAA
6771	C	6833	CACTCT
7089	A	7156	ACTCTCAGATGGGTAACTCCCTGAATAACTCGTTTGTGGCCGTTAGTGGCTGTTGCGCGCGTGGCTTTCGGGTTTCGATTCCGAGTAACT
7190	GA	7346	GGTCTTAATGGTTACTCTCAATGGTTACTCTAAGTGGTCTTAATGGTTAC
7445	CAGTATTAGTACTGTATTTGTGTGTGTTGCAGAGATTTAATTTTATCAGACACAGTTTATTTCACTGTGTGTGTTATGTTTTGTTTTATATAGTACTGTAC	7649	C
7929	GCTTGCTCCT	8033	G
8157	TGCTCAG	8252	T
8237	TTGAGTTTCAGGCACTTGGGTTACC	8326	T
8751	T	8816	TGTTTCTTGG
8774	TGTT	8848	T
9066	C	9137	T
10327	G	10398	GA
10378	T	10450	TAACTCGGGTA
10380	A	10462	G
10383	G	10465	C
10520	GTAACCCA	10602	G
10681	GTTGTA	10756	G
10813	T	10883	TAA
11183	T	11255	C
11323	T	11395	C
12304	GGAT	12376	G
12418	C	12487	T
13702	ACAC	13771	A
13935	A	14001	T
13955	GTC	14021	GGT
13958	ACAG	14024	ATGC
13971	A	14037	T
13972	A	14038	AGGCTCAGGTATG
14041	TTGCTGTTGCTGCTGTTGCTGCTGTTGCTGCTGTTGC	14119	T
14715	G	14757	GTTAGGGTTAGGGTTAGGGTTAGGG
15029	C	15095	A
15037	CA	15103	C
15070	A	15135	T
15071	TTCAG	15136	TCAGA
15082	ATC	15147	AATCAG
15086	G	15154	A
15133	T	15201	TGCCGCAAGTGTACCCAAT
15212	CGA	15298	CCG
15216	GT	15302	GCGCCAATATGCCGCAAGTACACGAA
15633	C	15743	T
15892	A	16002	C
16076	T	16186	TATC
16796	G	16909	GATAGTCTGCTTC
17319	C	17444	T
17324	G	17449	A
17327	A	17452	G
17330	GTACCAACAGCAGCAACAGCAACAGTACCAA	17455	G
17363	G	17458	A
18479	A	18574	ACAG
20663	AC	20761	A
20676	ATT	20773	A
24204	T	24299	C
25076	A	25171	AACTC
25080	CTCCC	25179	CCTTG
26355	AT	26454	A
28388	T	28486	TAC
28403	A	28503	T
28560	CC	28660	CAATT
30339	C	30442	A
31422	GC	31525	G
31853	AACG	31955	A
32039	A	32138	AACCAACGCTACTCTGCCCACCGTAGCAGCG
32341	AG	32470	ACCAGAGGTACCCGTACTAGACTGTTTCTACCACCGCCGCCTACC
32345	A	32517	C
32347	T	32519	C
32349	GAC	32521	GGT
32355	CGT	32527	CCG
32358	A	32530	ACTACCACACCGCTGACTACCACAACGCCACCGACCACTACCACTACAACAACGACGCCTGCAACAACTACCACTACAACAACGACGCCTGCAACAACAACCACTACAACAACGACGCCTGCAACAACCACCACGACAACAACGCCTGCGACAACGACGACTACGGCTACTACAACAACTACAACCCCAACCACTACTACTACAACAAC
32360	T	32740	C
32364	T	32744	C
32365	T	32745	TA
32367	TGA	32748	TAC
32371	ATGGT	32752	ACTAC
32384	A	32765	C
32385	TTT	32766	TCC
32388	TCAC	32769	TACT
32393	C	32774	CAACAACCACAATGGTTACTAACGCTACAACTTTAGACGCTGCGACCAACTCTCGAGTCACCAACGCCACCGCCACATCAACCGCTGCTGCTGCGACAAACGTCACCTCCAGAGCCGCTGTCACAAACGCCACCACAGACACACCGACAGATATACCACCACCATCGGATG
32397	CAC	32948	CCA
32403	A	32954	G
32406	CAGAG	32957	C
32411	CCT	32958	CTA
32418	A	32965	G
32420	CATGT	32967	CGGAC
32426	TCCC	32973	TTTG
32431	G	32978	T
32434	T	32981	G
32435	AC	32982	ATTGTTGGGTT
32494	T	33050	TGTAAC
32689	G	33250	A
32705	T	33266	C
32734	A	33295	G
32749	A	33310	C
32836	G	33397	A
32842	T	33403	C
32912	C	33473	T
32916	A	33477	G
32941	T	33502	C
32971	G	33532	T
32992	G	33553	A
33045	G	33606	A
33062	A	33623	C
33092	ATG	33653	ACA
33097	T	33658	G
33115	A	33676	C
33157	C	33718	A
34151	CTCGCGAATACAACCCTTCTACCCACCG	34712	C
34321	T	34855	C
34764	T	35298	TA
35018	G	35553	GTTG
35098	C	35636	CGCTT
35346	TCA	35888	T
36917	A	37457	ACAACCACCACTCCAACAACGACCACTC
36979	T	37546	TACA
37012	T	37582	C
37021	T	37591	C
37027	T	37597	C
37037	A	37607	ACTACTC
37076	G	37652	A
37079	A	37655	ACGACTACAACAACCACTACTCCTGCAACCACTACTACTCCTACAC
37081	C	37702	T
37192	A	37813	AGCCACT
37261	T	37888	A
37263	CAG	37890	CCA
37266	CAG	37893	CCA
37270	A	37897	C
37273	C	37900	T
37277	C	37904	A
37279	T	37906	G
37281	C	37908	T
37283	T	37910	G
37286	A	37913	T
37304	A	37931	C
37306	T	37933	TACCACCACTTCA
37315	T	37954	G
37326	CCACCA	37965	CTTCAACGGTTG
37339	C	37984	A
37579	T	38224	TACTCCAACCACCACC
37615	T	38275	TACTACTACAGCAGCC
37711	G	38386	A
37860	G	38535	GA
38471	T	39147	TGA
38921	G	39599	GTTTTTT
38955	G	39639	GAGAGATACTGAGAGATA
39621	G	40322	A
39628	A	40329	C
39652	C	40353	T
39655	T	40356	C
40379	T	41080	G
40922	ATTTT	41623	AA
43037	G	43735	GT
43089	CG	43788	C
43987	ATC	44685	A
44218	C	44914	T
44944	T	45640	C
46059	T	46755	TATAGTTTTTCGTTGT
46103	ATGTGT	46814	A
46486	A	47192	ACAGAGCCCG
46667	C	47382	CAGAGGCTACCAC
49860	A	50587	ATTT
50245	ATCGC	50975	A
51495	T	52221	TA
52754	T	53481	C
52756	T	53483	C
52832	G	53559	A
53036	A	53763	G
53149	A	53876	AAGT
53412	G	54142	GTTGT
54592	C	55326	G
54923	A	55657	G
54955	T	55689	C
55024	C	55758	T
55099	T	55833	C
55129	C	55863	T
55309	C	56043	T
55339	G	56073	T
55354	C	56088	G
55823	TA	56557	T
56459	G	57192	A
56461	C	57194	A
56569	G	57302	T
56733	C	57466	T
57455	G	58188	T
57964	G	58697	A
57997	G	58730	T
58036	C	58769	G
58612	A	59345	AAGAGGC
60028	C	60767	CGAG
60260	GATGCTACTGGTAAACCCAAAACGCCCG	61002	G
63503	CTCTTCGTTTAATCA	64218	C
63535	G	64236	GTG
63548	T	64251	TA
63583	GT	64287	G
63692	GT	64395	G
63726	G	64428	GAAA
63837	GAATC	64542	G
63846	CTAG	64547	C
64508	ACAGCAGCACAAGAGGACTTGACTAGAACAG	65206	A
65306	TCGTCCATCGTCTCGTCAAGCCGACAATCGTCCATCGTCTCGTCAAGCCGACAAT	65974	T
66393	T	67007	G
68647	T	69261	C
69507	A	70121	C
70988	A	71602	G
71636	TCCA	72250	T
73731	T	74342	TGGCTGGGTTACCTCAAAC
74178	CCAAGCTGAAGAGGCGGCAGAAGAAGAAGCTGAAGAAGCCT	74807	C
74577	A	75166	AATG
76296	G	76888	T
76592	A	77184	C
78711	A	79303	C
79402	T	79994	TATTAC
81671	A	82268	AT
81812	G	82410	T
82010	C	82608	CAG
86075	T	86675	A
86194	G	86794	GGAGA
86650	TCAAC	87254	T
87266	A	87866	ACGAGGAGGA
87393	AAG	88002	A
87710	TTGG	88317	T
87908	T	88512	G
88618	G	89222	T
89020	C	89624	T
91297	C	91901	A
91300	A	91904	G
91458	A	92062	C
91596	C	92200	T
92094	A	92698	AT
92107	A	92712	T
92146	TA	92751	T
92510	T	93114	TC
94671	A	95276	G
95555	A	96160	G
95915	C	96520	G
96153	T	96758	C
96978	CCGTATT	97583	C
102542	C	103141	A
102766	C	103365	G
102772	C	103371	T
104974	AACAATC	105573	A
105318	C	105911	CAAGATG
106319	A	106918	C
106539	T	107138	C
106839	A	107438	G
107022	G	107621	GGAGGCAACAACAGAGGCAACGGTGGCG
107880	T	108506	A
107934	G	108560	GTC
109972	C	110600	T
109973	ATCATCATT	110601	A
110051	CCGTGGACTCTGATCGAGA	110671	C
110570	T	111172	C
110667	A	111269	G
111119	ACGAAACT	111721	A
111159	G	111754	GCAGTGTGAGATCAAACACAAA
111180	T	111796	TGA
111723	G	112341	A
111724	A	112342	ACCTCAAGTGCCTCAACCACAGTTGCTCCAGTTGCCTCGA
111949	ACTGAGAAGACAAAGACAACCCCAGCAAACG	112606	A
115320	C	115947	A
116672	T	117299	TGCTGTTGCA
116690	A	117326	T
118379	T	119015	C
121345	T	121981	TTGTTGCTGCTGTTGC
121379	T	122030	C
121390	T	122041	C
122292	G	122943	GAC
122774	T	123427	G
124032	C	124685	CACA
124243	A	124899	G
124428	TA	125084	T
124716	CGAT	125371	C
125002	C	125654	A
125454	C	126106	T
125520	A	126172	G
127088	A	127740	G
127599	C	128251	T
127629	C	128281	T
127666	TAATAATAATAATAATAATAATAATAATCATCG	128318	TC
127700	C	128321	G
127702	G	128323	T
127704	T	128325	A
127710	T	128331	A
127720	TGTTGATGTTGA	128341	T
127776	T	128386	C
127802	A	128412	T
127803	T	128413	TAAAAAAAAAAATTTTTA
127835	C	128462	T
127874	G	128501	A
127979	G	128606	A
128157	T	128784	TGTTGTT
128200	T	128833	C
128254	G	128887	A
132466	T	133099	G
133160	C	133793	CT
134394	A	135028	G
135188	ATTT	135822	A
135227	G	135858	GTC
135323	G	135956	GA
135367	G	136001	GCTCTGAAAAAATTTTTCTTGAGCTCTCTCTCAAAAAAAATTTTAGGTTA
135396	TCAA	136079	TTTC
135435	T	136118	TTTTC
135770	T	136457	TCTCG
135780	CT	136471	C
137423	T	138113	TA
142101	CGTT	142792	C
142287	GA	142975	G
143946	T	144633	C
145063	T	145750	TTCGTCG
145187	T	145880	TCCG
146985	C	147681	T
147475	A	148171	C
147711	T	148407	A
149001	C	149697	CA
149029	A	149726	AT
149078	A	149776	G
149080	G	149778	A
149082	A	149780	G
149084	G	149782	A
149086	A	149784	G
149087	A	149785	AAAGAAAGAAAT
150243	T	150952	G
150310	C	151019	T
150418	T	151127	TTC
151211	T	151922	G
151742	T	152453	C
153071	A	153782	T
153125	TA	153836	T
153287	G	153997	T
153288	TTA	153998	TACTACTGCTATCAT
153874	A	154596	C
153918	GTGAAGAA	154640	GC
153931	A	154647	G
153947	C	154663	T
153962	C	154678	T
153988	A	154704	G
154024	G	154740	GAGCAGTAGC
154064	G	154789	A
154066	A	154791	AGAAGAAGATGAT
154469	A	155206	AC
154693	T	155431	G
154699	A	155437	C
154812	C	155550	A
154954	G	155692	T
155610	C	156348	CGG
155910	A	156650	G
155977	AAATAATAACAAC	156717	A
156006	TT	156734	TAAAAAA
156017	TCACAA	156750	T
156043	T	156771	C
156047	AAA	156775	ACC
156050	ACA	156778	AAC
156062	C	156790	T
156194	A	156922	G
156338	C	157066	A
156638	G	157366	A
156779	A	157507	C
157010	A	157738	ACCACCG
157030	CGC	157764	CAT
157772	G	158506	A
157785	ATTT	158519	A
157795	T	158526	G
157847	A	158578	AACTAGAAGATAT
157883	TA	158626	T
157908	T	158650	C
158368	T	159110	G
158407	C	159149	T
158542	T	159284	G
158686	T	159428	G
160021	A	160763	C
161173	A	161915	G
161758	CA	162500	C
161777	A	162518	ACTCT
161801	T	162546	TACACACAC
161803	T	162556	C
162497	A	163250	G
162619	T	163372	TT
162625	A	163379	AATC
162866	A	163623	G
163516	TAGTC	164273	TCTGT
164403	C	165160	CGAT
167439	A	168199	G
168287	G	169047	T
168399	GGTTGTT	169159	G
168670	G	169424	C
169955	T	170709	TTA
169956	AAT	170712	ATA
170427	ATCC	171183	A
170927	A	171680	G
173324	G	174077	A
173327	C	174080	T
173912	T	174665	A
174275	G	175028	A
174299	C	175052	T
174438	A	175191	G
174950	CATATCA	175703	C
174970	C	175717	T
174972	TCATC	175719	T
174992	C	175735	T
174995	C	175738	CTCATCTATTATCA
175014	T	175770	TTTTGATTTG
175079	A	175844	G
175094	A	175859	C
175307	C	176072	T
175388	C	176153	T
175825	C	176590	T
176044	T	176809	G
177804	GTCT	178569	G
177904	C	178666	CTGG
181368	T	182133	C
182250	A	183015	C
184586	CACCGACCAACTCAACTCA	185351	C
189412	CTGGACGATGAAT	190159	C
189975	CG	190710	CAGAAAAA
190101	C	190842	CCAGCAG
190125	C	190872	CCCC
193728	ACGAGCCATCCAGATCACC	194478	A
193932	CCACA	194664	C
194481	T	195209	TCTTCTTCAACCTCAACAGCAGCAG
195465	C	196217	CGAGAGA
199562	A	200320	ACCC
199911	AT	200672	A
199950	G	200710	GA
200156	G	200917	GGA
202109	TA	202872	T
202933	AATGG	203695	AGCCAA
202995	C	203758	CACT
203672	C	204438	A
204575	GGAGAGAGAGA	205341	G
204838	C	205594	T
206667	A	207423	ATGG
206693	GA	207452	G
206724	TAAAA	207482	T
207789	C	208543	CGATCAACACCGTAACGCCGA
207885	C	208659	CCAA
208168	A	208945	AG
209573	T	210351	TCTT
210646	CG	211427	C
210735	A	211515	G
211776	G	212556	GA
211798	TA	212579	T
211866	A	212646	ATC
213602	T	214384	TA
214031	A	214814	T
214525	TGTAGTA	215308	T
215947	T	216724	A
215953	A	216730	G
217734	GCTT	218511	G
218541	G	219315	T
219063	T	219837	C
219480	C	220254	T
219558	CACCACTACT	220332	C
219570	C	220335	T
219601	T	220366	TTTC
219609	T	220377	G
219617	T	220385	G
219633	A	220401	C
219656	A	220424	G
219658	A	220426	T
219660	GGGATTGCATC	220428	G
219686	A	220444	G
219704	A	220462	G
219725	ACTG	220483	A
219738	C	220493	A
219759	A	220514	T
219803	AAGAGTACA	220558	AGAG
219827	ACAT	220577	A
219855	T	220602	A
219860	CT	220607	C
222423	A	223169	AT
222807	C	223554	T
223278	T	224025	TCTTGATAGCCGCTTTGTGTACGTTGGACATCTGCTCCTTTAG
223654	GTCTTTGGTCTTTGA	224443	G
223758	A	224533	AC
223810	T	224586	TAATTCGAG
224312	CTG	225096	CAA
225890	G	226674	GAGAGAGACTCTTTTTTAAGGTTTCAACC
226457	T	227269	C
226497	T	227309	C
229474	TTGTTGG	230286	T
229535	G	230341	T
229601	C	230407	T
229792	C	230598	T
230686	G	231492	A
230701	C	231507	T
230703	C	231509	T
230705	CACAACATATAAAGCACACACTTTTTGAAATGTTT	231511	C
230943	T	231715	G
231174	T	231946	C
238387	CGAGAGAGAGA	239159	C
239761	T	240523	TGTCTAAAA
239987	C	240757	CA
240002	C	240773	CAT
240287	T	241060	A
241041	A	241814	ACAG
241327	C	242103	T
241618	G	242394	A
241623	G	242399	GACTGAA
242348	A	243130	C
242747	G	243529	A
242878	A	243660	G
242880	A	243662	C
242881	TA	243663	TCTCTCTATAT
242920	TAA	243711	T
243276	CAGTTGAGCCACTCTTATAATAGTTGAGTTGAGCCACTCTTATAAT	244065	C
244752	G	245496	T
245121	T	245865	G
245125	GCC	245869	GGT
245128	A	245872	AAG
245204	TAAAAA	245950	T
245661	C	246402	T
246203	AGAGC	246944	A
246240	C	246977	A
246249	G	246986	GTGA
246293	CCTACCCACCAGACTAC	247033	CA
246311	C	247036	T
246386	T	247111	C
246403	ACGTTGCTC	247128	ATCGGA
246531	G	247253	GATC
246578	G	247303	T
246588	ACC	247313	A
246628	GCA	247351	GTG
246674	A	247397	G
246677	G	247400	A
246713	G	247436	A
246812	A	247535	C
246849	A	247572	G
246860	C	247583	T
246861	GAA	247584	GCG
246865	A	247588	G
246868	G	247591	C
246939	G	247662	A
247024	A	247747	G
247026	A	247749	G
247091	T	247814	G
247161	A	247884	G
247174	A	247897	C
247203	T	247926	TGGG
247207	GAC	247933	GGA
247222	GTGA	247948	G
247237	TTG	247960	T
247253	T	247974	C
247255	CGAAATAAAT	247976	CC
247275	A	247988	G
247284	G	247997	GA
247297	G	248011	A
247325	T	248039	G
247326	GG	248040	GCGGTT
247333	A	248051	T
247375	C	248093	CAA
247439	AGAAGTG	248159	A
247533	A	248247	G
247541	T	248255	TCG
247559	A	248275	G
247615	A	248331	T
247664	ACA	248380	AGCCACTC
247668	G	248389	A
247670	C	248391	T
247673	CA	248394	C
247693	ACT	248413	A
247705	AGA	248423	AAGAAGCCTG
247710	G	248435	A
247721	A	248446	C
247723	T	248448	A
247773	C	248498	T
247827	C	248552	A
249368	ATCTC	250093	A
249434	T	250155	TA
249474	GT	250196	G
249785	T	250506	G
251092	T	251813	TA
251123	T	251845	TTGTG
251141	T	251867	A
251813	G	252539	C
252266	T	252992	TATG
252365	AAAAC	253094	A
254678	A	255403	G
255203	T	255928	C
256068	T	256793	C
256113	CCATT	256838	C
257437	GA	258158	G
257993	C	258713	CACTGCT
258078	T	258804	C
258087	T	258813	A
258150	A	258876	T
258189	G	258915	A
258196	A	258922	ACAGCAG
258299	G	259031	GTACTAC
258351	G	259089	T
258360	G	259098	A
258477	A	259215	T
258483	A	259221	T
258491	CATC	259229	CCCT
258499	C	259237	T
258502	TCC	259240	TTA
258506	T	259244	C
258511	T	259249	TTTGCAG
258673	GCTA	259417	G
258754	G	259495	T
258782	G	259523	A
258783	G	259524	GGCTACAGGGGCTACAGGGGCAGGTACATACTCTGGTACATACTCTTCAACAGCCATAGGAGCAGCCACAGGT
258831	A	259644	AACTGGAGCAACA
259864	GGAGGAGACCTTGCAGCAGGAGACTTGTGTTGAT	260689	G
261218	C	262010	T
261621	T	262413	TGTGGCTCTTGGTAGGGTGGCTCTTGGTAGGGTAGCTCTTGAACATGGACTG
261833	GGT	262676	GTG
261836	AATT	262679	ACGC
261844	T	262687	G
261846	A	262689	C
261848	T	262691	G
261862	GGGT	262705	GATC
261880	TTGGTGACTGTTGGGTAATTCCAGTAACGGT	262723	T
261938	G	262751	T
262214	C	263027	CTCTTCTTCCTCCTCCCCC
262539	ATT	263370	A
262789	TGGATCAATCAGTGTCCGGTGTCCAACACACACAACACAGCAAATTGGTACAAAACTTTGTAGCCCATATGATAT	263618	T
263572	G	264327	GGAT
264583	AGCAAT	265341	A
266098	AC	266851	A
266174	C	266926	CAGCCACTCACCACTCAC
266562	TAGAGTCTCTTTATTTATTTGTAG	267331	T
266629	T	267375	TC
266739	C	267486	CT
268779	G	269527	GGGTGCTGCT
268869	ATCGAG	269626	A
268938	A	269690	AGGTACAAA
269671	T	270431	TGAAGAAGAA
271139	A	271908	G
271140	CTTTGG	271909	C
271156	TGTTTGACATT	271920	TA
271175	TTGC	271930	T
271210	T	271962	TTTG
271215	G	271970	C
271328	T	272083	G
271349	A	272104	T
271688	A	272443	G
271876	T	272631	TTGATACACATTATAC
272237	G	273007	GTTGTTGTAACTGTGA
272239	A	273024	T
272256	TGTTGTAGTAAA	273041	T
272272	T	273046	C
272277	T	273051	C
272303	ATGTGTGTAGTAAAGTAATTAACTGTTGTTGTAAAAAAACTGAATACTATGTGTGTAAGATTTTAATAATG	273077	A
272452	T	273156	C
272497	C	273201	CAATATATAAA
272530	ACTCT	273244	AG
272834	C	273545	A
272998	C	273709	CTCTC
273038	GACA	273753	G
273047	GAGCT	273759	GCTGA
273118	G	273830	GCTGAGCTGAGGAGAGTT
273145	T	273874	A
273256	T	273985	G
273363	GCTT	274092	G
273432	GAA	274158	G
273571	G	274295	GGT
273580	A	274306	G
273636	G	274362	A
273692	G	274418	A
273858	T	274584	TC
275317	T	276044	C
276701	TAC	277428	TTT
276704	ATTT	277431	AGGA
276708	ACA	277435	ATG
276711	TTCC	277438	TAAATGTAGCAGGTATAGATGAAGGA
276839	A	277588	AGTT
276967	T	277719	TTTACATATATCACAAAAAC
277010	T	277781	G
277141	A	277912	T
277273	A	278044	T
277427	A	278198	ATG
277874	T	278647	TGAA
278171	T	278947	C
278324	G	279100	T
278695	A	279471	AAGTTGAAGCTGAAGTTGAAGC
279237	G	280034	GGGCACTTGTACTTGC
279593	TTGTTGT	280405	T
280223	A	281029	G
280264	T	281070	C
280288	T	281094	C
280293	GTATAAACAGTGCAAACATCAACAGTA	281099	G
280803	T	281583	C
280805	CTCAAC	281585	CAGTGT
281193	C	281973	CGCAAGCTAA
281315	C	282104	CACTCT
281633	A	282427	ACTCTCAGATGGGTAACTCCCTGAATAACTCGTTTGTGGCCGTTAGTGGCTGTTGCGCGCGTGGCTTTCGGGTTTCGATTCCGAGTAACT
281734	GA	282617	GGTCTTAATGGTTACTCTCAATGGTTACTCTAAGTGGTCTTAATGGTTAC
281982	TACTGTACAGTATTAGTACTGTATTTGTGTGTGTTGCAGAGATTTAATTTTATCAGACACAGTTTATTTCACTGTGTGTGTTATGTTTTGTTTTATATAGT	282913	T
282473	GCTTGCTCCT	283304	G
282701	TGCTCAG	283523	T
282781	TTGAGTTTCAGGCACTTGGGTTACC	283597	T
283295	T	284087	TGTTTCTTGG
283318	TGTT	284119	T
283610	C	284408	T
284871	G	285669	GA
284922	T	285721	TAACTCGGGTA
284924	A	285733	G
284927	G	285736	C
285064	GTAACCCA	285873	G
285225	GTTGTA	286027	G
285357	T	286154	TAA
285727	T	286526	C
285867	T	286666	C
286848	GGAT	287647	G
286962	C	287758	T
288246	ACAC	289042	A
288479	A	289272	T
288499	GTC	289292	GGT
288502	ACAG	289295	ATGC
288515	A	289308	T
288516	A	289309	AGGCTCAGGTATG
288585	TTGCTGTTGCTGCTGTTGCTGCTGTTGCTGCTGTTGC	289390	T
289259	G	290028	GTTAGGGTTAGGGTTAGGGTTAGGG

## Sheet: Table S3
Table S3. Summary of NL-3 Variants. In this table, the location of each variant in NL-3 relative to the CyHV-2 ST-J1 reference genome (NC_019495.1) is listed along with the sequence of the var-iant. In addition, the corresponding location in the CyHV-2 reference genome is listed along with the reference sequence at this location.
NL-3 Genome Position	NL-3 Variation at this Position Relative to the Reference	Corresponding Reference Genome Position	Corresponding Reference Genome Sequence
96	A	96	T
98	C	98	CTCTA
136	T	140	G
142	CCTAACCCTAACCCTAACCTCACCAACCCTAATGCTCTAACTCTAACTCTAACT	146	C
217	ACC	168	ATG
221	T	172	A
223	A	174	G
225	C	176	T
419	GGCGCCAACCCTAACGTGCGTAGCCACTGGAGGGCGCCAACCCTAACGTGCGTAGCCACTGGAGG	370	G
543	G	430	A
886	T	773	C
2121	G	2008	A
2430	A	2317	AGTT
2620	T	2510	G
2751	A	2641	T
3486	T	3376	TGAA
3783	T	3676	C
3936	G	3829	T
4054	A	3947	ACAGGTG
4864	G	4763	GGGCACTTGTACTTGC
5844	A	5758	G
5861	C	5775	T
5890	G	5804	GTA
6390	TCTCAATA	6306	T
6793	C	6702	CGCAAGCTAA
6915	C	6833	CACTCT
7241	A	7164	ATGGGTAACTCCCTGAATAACTCGTTTGTGGCCGTTAGTGGCTGTTGCGCGCGTGGCTTTCGGGTTTCGATTCCGAGTAACTCTCAGA
7402	C	7412	T
7428	T	7438	C
7430	G	7440	A
7434	G	7444	T
7441	C	7451	T
7447	T	7457	G
7454	A	7464	C
7586	AGACACAGTTTATTTCACTGTGTGTGTTATGTTTTGTTTTATATAGTACTGTACAGTATTAGTACTGTATTTGTGTGTGTGTTGCAGAGATTTAATTTTATCA	7596	A
8125	GCTTGCTCCT	8033	G
8353	TGCTCAG	8252	T
8436	AGTTTCAGGCACTTGGGTTACCTGA	8329	A
8947	T	8816	TGTTTCTTGG
8969	CTGT	8847	C
9262	C	9137	T
10523	G	10398	GA
10589	CGGGAGTACGCTATTGAGCAACACCG	10465	C
10751	GTAACCCA	10602	G
11039	T	10883	TAA
11409	T	11255	C
11549	T	11395	C
12530	GGAT	12376	G
12644	C	12487	T
12939	T	12782	TACTCTG
12961	A	12810	T
13024	A	12873	T
13097	T	12946	C
13450	A	13299	G
13922	ACAC	13771	A
14155	A	14001	T
14157	G	14003	GGCTCTGGTGTAGGCTCAGGTATGC
14175	GTC	14045	GGT
14178	ACA	14048	ATG
14249	TTGCTGTTGC	14119	T
14897	T	14758	TTAGGGTTAGGGTTAGGGTTAGGGT
15225	AAT	15110	A
15230	TCA	15113	TTC
15252	A	15135	T
15253	TTCAG	15136	TCAGA
15264	ATC	15147	AATCAG
15268	G	15154	A
15289	T	15175	C
15314	A	15200	ATGCCGCAAGTGTACCCAA
15394	CGA	15298	CCG
15398	GT	15302	GCGCCAATATGCCGCAAGTACACGAA
15815	C	15743	T
16258	T	16186	TATC
16978	G	16909	GATAGTCTGCTTC
17489	CAACAGCAACAGCACCAGCAACAGTACCAACAGCAGC	17432	C
20854	C	20761	A
20864	CA	20771	C
24393	T	24299	C
25264	A	25170	AA
26547	AT	26454	A
28518	T	28424	TA
28596	A	28503	T
30535	C	30442	A
31618	GC	31525	G
32049	AACG	31955	A
32567	AG	32470	ACCAGAGGTACCCGTACTAGACTGTTTCTACCACCGCCGCCTACC
32571	A	32517	C
32573	T	32519	C
32575	GAC	32521	GGT
32581	CGT	32527	CCG
32584	A	32530	ACTACCACACCGCTGACTACCACAACGCCACCGACCACTACCACTACAACAACGACGCCTGCAACAACTACCACTACAACAACGACGCCTGCAACAACAACCACTACAACAACGACGCCTGCAACAACCACCACGACAACAACGCCTGCGACAACGACGACTACGGCTACTACAACAACTACAACCCCAACCACTACTACTACAACAAC
32586	T	32740	C
32590	T	32744	C
32591	T	32745	TA
32593	TGA	32748	TAC
32597	ATGGT	32752	ACTAC
32610	A	32765	C
32611	TTT	32766	TCC
32614	TC	32769	TACTACAACAACCACAATGGTTACTAACGCT
32618	ACAC	32802	AACT
32623	C	32807	T
32625	C	32809	G
32629	CAA	32813	CTGCGACCAACTCTCGAGTCACCAACGCCACCGCCACATCAACCGCTGCTGCTGCGACAAACGTCACC
32640	CT	32889	CGCTGTCACAAACGCCACCACAGACACACCGACAGATATACCACCACCATCGGATGTCACCAGCAGTCCCTA
32646	A	32965	G
32648	CATGT	32967	CGGAC
32654	TCCC	32973	TTTG
32659	G	32978	T
32662	T	32981	G
32663	AC	32982	ATTGTTGGGTT
32922	G	33250	A
32938	T	33266	C
32967	A	33295	G
32982	A	33310	C
33069	G	33397	A
33075	T	33403	C
33145	C	33473	T
33149	A	33477	G
33174	T	33502	C
33204	G	33532	T
33225	G	33553	A
33278	G	33606	A
33295	A	33623	C
33325	ATG	33653	ACA
33330	T	33658	G
33348	A	33676	C
33390	C	33718	A
34293	CACT	34621	C
34330	TCTA	34655	T
34391	TCGCGAATACAACCCTTCTACCCACCGT	34713	T
34560	CACT	34855	C
35258	C	35550	CTTG
35341	C	35636	CGCTT
35589	TCA	35888	T
37160	A	37457	ACAACCACCACTCCAACAACGACCACTC
37258	T	37582	C
37267	T	37591	C
37273	T	37597	C
37289	A	37613	C
37328	G	37652	A
37331	A	37655	ACGACTACAACAACCACTACTCCTGCAACCACTACTACTCCTACAC
37333	C	37702	T
37444	A	37813	AGCCACT
37513	T	37888	A
37515	CAG	37890	CCA
37518	CAG	37893	CCA
37522	A	37897	C
37525	C	37900	T
37529	C	37904	A
37531	T	37906	G
37533	C	37908	T
37535	T	37910	G
37538	A	37913	T
37556	A	37931	C
37558	T	37933	TACCACCACTTCA
37567	T	37954	G
37578	CCACCA	37965	CTTCAACGGTTG
37591	C	37984	A
37831	T	38224	TACTCCAACCACCACC
37867	T	38275	TACTACTACAGCAGCC
37963	G	38386	A
38112	G	38535	GA
39898	G	40322	A
39905	A	40329	C
39929	C	40353	T
39932	T	40356	C
40656	T	41080	G
41199	ATTTT	41623	AA
43264	T	43685	G
43314	G	43735	GTT
43365	CG	43788	C
44263	ATC	44685	A
45947	TCA	46367	T
46326	T	46744	TTTTTTCGTTGTATAG
46381	ATGTGT	46814	A
46786	C	47214	CAG
46922	A	47352	C
46938	C	47368	CACAGAGGATACCACAGAGGCTACCACAGAGCCTGTC
47844	G	48310	GAGCG
48589	GA	49059	G
50128	T	50597	TTAA
50503	ATCGC	50975	A
53013	T	53481	C
53015	T	53483	C
53091	G	53559	A
53295	A	53763	G
53410	G	53878	GTAG
54855	C	55326	G
55186	A	55657	G
55218	T	55689	C
55287	C	55758	T
55362	T	55833	C
55392	C	55863	T
55572	C	56043	T
55602	G	56073	T
55617	C	56088	G
56086	TA	56557	T
56722	G	57192	A
56724	C	57194	A
56832	G	57302	T
56996	C	57466	T
58227	G	58697	A
58260	G	58730	T
58299	C	58769	G
60297	C	60767	CGAG
60529	GATGCTACTGGTAAACCCAAAACGCCCG	61002	G
63772	CTCTTCGTTTAATCA	64218	C
63819	T	64251	TA
63854	GT	64287	G
63922	G	64354	A
63963	GTT	64395	G
63998	G	64428	GAAA
64109	GAATC	64542	G
64118	CTAG	64547	C
66581	T	67007	G
67919	G	68345	A
69695	A	70121	C
71824	TCCA	72250	T
71984	T	72407	C
73919	T	74342	TGGCTGGGTTACCTCAAAC
74366	CCAAGCTGAAGAGGCGGCAGAAGAAGAAGCTGAAGAAGCCT	74807	C
74736	G	75137	GT
74772	T	75174	TGAT
75190	G	75595	GTTATTAAAA
76474	G	76888	T
76770	A	77184	C
77137	G	77551	GGAA
79577	T	79994	TATTAC
81988	G	82410	T
82497	A	82919	AAACTCAAAAACC
84111	G	84545	T
86241	T	86675	A
86360	G	86794	GGA
86832	A	87268	AACCA
87428	G	87868	GAGGAGGACG
87552	TTTAAG	88001	TA
87872	TTGG	88317	T
88070	T	88512	G
88780	G	89222	T
89104	A	89546	AGTG
89179	C	89624	T
90019	CAGAGGGTTGTTGTACAGTAGT	90464	C
91477	C	91901	A
91480	A	91904	G
91638	A	92062	C
91776	C	92200	T
92066	T	92490	TCAA
92271	A	92698	AT
92284	A	92712	T
92323	TA	92751	T
92347	A	92774	AGT
92685	T	93114	TC
94666	A	95096	C
94846	A	95276	G
95730	A	96160	G
96090	C	96520	G
96328	T	96758	C
97153	CCGTATT	97583	C
102717	C	103141	A
102941	C	103365	G
102947	C	103371	T
102977	T	103401	C
105149	AACAATC	105573	A
105493	C	105911	CAAGATG
105534	T	105958	TGAC
107011	A	107438	G
108079	T	108506	A
108096	ATG	108523	A
108135	G	108560	GTC
109047	C	109474	A
110136	G	110563	GT
110172	C	110600	T
110173	ATCATT	110601	A
110248	CCGTGGACTCTCGAGA	110671	C
110764	T	111172	C
110861	A	111269	G
111313	ACGAAACT	111721	A
111353	G	111754	GCAGTGTGAGATCAAACACAAA
111919	AACCTCAAGTGCCTCAACCACAGTTGCTCCAGTTGCCTCG	112341	A
112223	ACTGAGAAGACAAAGACAACCCCAGCAAACG	112606	A
113813	A	114166	AACA
115591	C	115947	A
115701	CATTATTATT	116057	C
116172	C	116519	A
116294	C	116641	T
116843	A	117190	AGCG
116956	G	117306	GCAGCTGTTGCTGCTGTTGCTGCTGTTGCTGCTGTTGCTGCTGTTG
117896	G	118291	C
121592	C	121987	CTGCTGTTGCTGT
121623	T	122030	C
121850	C	122257	A
122536	GAC	122943	G
123022	T	123427	G
124679	TA	125084	T
124967	CGATGAT	125371	C
125256	C	125654	A
125708	C	126106	T
125774	A	126172	G
127342	A	127740	G
127853	C	128251	T
127883	C	128281	T
127920	TAATAATAATAATAATAATAATAATAATAATAATCATCG	128318	TC
127960	C	128321	G
127962	G	128323	T
127964	T	128325	A
127970	T	128331	A
127980	TGTTGATGTTGA	128341	T
128035	ATT	128385	AC
128063	T	128412	TTAAAAAAAAAAA
128066	G	128427	T
128067	TAT	128428	TTA
128101	C	128462	T
128140	G	128501	A
128245	G	128606	A
130413	G	130774	T
133330	C	133691	A
133509	G	133870	GA
134666	A	135028	G
135460	AT	135822	A
135595	GAA	135956	G
135647	G	136006	GA
135672	C	136032	CA
136098	T	136459	TCG
137527	G	137890	T
137691	G	138054	C
137758	G	138121	A
137779	T	138142	TCTTT
138712	GATT	139079	G
141496	C	141860	CGA
142446	T	142812	G
142447	TGGTCTCA	142813	TC
145339	G	145699	GCCG
147318	C	147681	T
147808	A	148171	C
148044	T	148407	A
149334	C	149697	CA
149362	A	149726	AT
149409	G	149774	GAGAA
151553	T	151922	G
151646	C	152015	T
152084	T	152453	C
153225	T	153594	A
153467	TA	153836	T
154396	CGAA	154764	CAGC
154406	A	154774	G
154409	G	154777	A
154414	A	154782	AAAAGAAAAAGAAGAAGATGATGAT
154486	T	154878	A
154496	A	154888	G
154522	G	154914	A
154525	T	154917	C
154528	T	154920	C
154549	T	154941	C
154615	G	155007	A
154617	TCGATGC	155009	T
154697	T	155083	C
154768	TAGACAG	155154	T
154796	GATTGATGATAC	155176	G
154824	TACA	155193	T
154842	T	155208	TGAGAA
154869	AAAAAAT	155240	A
154894	CGAT	155259	C
154921	G	155283	T
154939	C	155301	CTT
155067	T	155431	G
155073	A	155437	C
155186	C	155550	A
155328	G	155692	T
155985	T	156349	G
155986	GA	156350	GTG
156012	TGA	156377	T
156371	T	156734	TA
156558	A	156922	G
156702	C	157066	A
157002	G	157366	A
157143	A	157507	C
157374	A	157738	ACCACCG
158136	G	158506	A
158149	ATT	158519	A
158158	T	158526	G
158258	TA	158626	T
158743	T	159110	G
158782	C	159149	T
158917	T	159284	G
159061	T	159428	G
160244	A	160611	G
161548	A	161915	G
162151	A	162518	ACTCT
162175	T	162546	TAC
162177	T	162550	C
162179	T	162552	C
162181	T	162554	C
162183	T	162556	C
162897	TTCATCA	163270	T
163007	G	163374	T
163008	TCA	163375	TGTCAATC
163901	TAGTC	164273	TCTGT
164788	C	165160	CGAT
168784	GGTTGTT	169159	G
170332	A	170701	AT
173707	G	174077	A
173710	C	174080	T
174295	T	174665	A
174658	G	175028	A
174682	C	175052	T
174821	A	175191	G
175333	CATATCA	175703	C
175353	C	175717	T
175355	TCATC	175719	T
175375	C	175735	T
175378	C	175738	CTCATCTATTATCA
175397	T	175770	TTTTGATTTG
175462	A	175844	G
175477	A	175859	C
175690	C	176072	T
175771	C	176153	T
176208	C	176590	T
176427	T	176809	G
177840	CAG	178222	C
177893	A	178273	AAGT
178186	GTCT	178569	G
178286	C	178666	CTGG
182159	AAGC	182542	A
182635	A	183015	C
184971	CACCGACCAACTCAACTCA	185351	C
188653	AAAAAAAAAAAAAAAAC	189015	A
189813	CTGGACGATGAAT	190159	C
190370	C	190704	CTGTCTCAGAAAA
190465	GGCA	190811	G
190499	C	190842	CCAG
190525	T	190871	TCCC
194129	ACGAGCCATCCAGATCACC	194478	A
194333	CCACACACACACACACACACA	194664	C
194387	G	194698	A
194954	T	195265	TTCAACC
195540	C	195857	A
195904	A	196221	AGA
200001	A	200320	ACCC
200350	AT	200672	A
200389	G	200710	GA
200595	G	200917	GGA
201506	A	201830	G
203376	AAATGG	203700	A
203439	C	203758	CACT
204116	C	204438	A
204882	ATT	205204	A
205021	GGAGAGA	205341	G
205280	C	205594	T
206248	GAAA	206562	G
207112	A	207423	ATGG
207168	TAAA	207482	T
208255	T	208566	TCAACACCGTAACGCCGAGAT
208607	TAAA	208938	T
208830	A	209158	ATGT
210028	A	210359	AGCTTCTGAG
210195	G	210535	C
211175	A	211515	G
212306	A	212646	ATC
214472	A	214814	T
218180	TTCA	218522	T
218976	G	219315	T
219915	C	220254	T
219993	CACCACTACT	220332	C
220005	C	220335	T
220036	T	220366	TTTC
220044	T	220377	G
220052	T	220385	G
220068	A	220401	C
220091	A	220424	G
220093	A	220426	T
220095	GGGATTGCATC	220428	G
220121	A	220444	G
220139	A	220462	G
220170	C	220493	A
220191	A	220514	T
220235	AAGAGTACA	220558	AGAG
220259	ACAT	220577	A
220287	T	220602	A
220292	CT	220607	C
222808	G	223122	GAG
222853	A	223169	AT
224126	GTCTTTGGTCTTTGA	224443	G
224230	AC	224533	A
224284	TTTC	224586	T
226371	A	226670	AAG
226408	AT	226709	A
226969	T	227269	C
227009	T	227309	C
229986	TTGTTGG	230286	T
230047	G	230341	T
230113	C	230407	T
230304	C	230598	T
230856	C	231150	T
231037	C	231331	CGCAGCA
231082	CATCATA	231382	C
231110	A	231404	AT
231121	G	231416	T
231132	A	231427	AT
231196	G	231492	A
231211	C	231507	T
231213	C	231509	T
231218	A	231514	AC
231222	ACAACAACATATAAAGC	231519	A
231254	ATCGAGTAAAGCCATACACATTTTTTT	231535	A
231282	A	231537	T
231291	T	231546	C
231295	A	231550	T
231296	ATTTTCAAGATAAATTTTCAAG	231551	A
231364	T	231598	C
231381	A	231615	G
231475	T	231709	C
231498	C	231732	CACT
231524	TTCATCA	231761	T
231533	A	231764	G
231557	A	231788	C
231580	TTTCAAATTC	231811	T
231611	T	231833	G
231659	TTGG	231881	T
231664	GCG	231883	GGT
231876	T	232095	C
231893	TTTTCGC	232112	T
231916	G	232129	T
238946	CGAGAGAGAGAGAGA	239159	C
240324	T	240523	TGTCTAAAA
240566	C	240773	CAT
240851	T	241060	A
241894	C	242103	T
242185	G	242394	A
242190	G	242399	GACTGAA
242244	ACAG	242459	A
242918	A	243130	C
243317	G	243529	A
243461	TAA	243673	T
243501	TAA	243711	T
243518	AAT	243726	A
243619	G	243825	GTTGAGCCA
243851	CAGTTGAGCCACTCTTATAATAGTTGAGTTGAGCCACTCTTATAAT	244065	C
245696	T	245865	G
245700	GCC	245869	GGT
245703	A	245872	AAG
245783	A	245954	AAA
246229	C	246402	T
246776	G	246949	A
246804	C	246977	A
246813	G	246986	GTGA
246857	CCTACCCACCAGACTAC	247033	CA
246875	C	247036	T
246950	T	247111	C
246967	ACGTTGCTC	247128	ATCGGA
247020	CT	247178	C
247096	G	247253	GATC
247116	C	247276	CTACAAA
247137	G	247303	T
247147	ACC	247313	A
247187	GCA	247351	GTG
247233	A	247397	G
247236	G	247400	A
247272	G	247436	A
247371	A	247535	C
247408	A	247572	G
247419	C	247583	T
247420	GAA	247584	GCG
247424	A	247588	G
247427	G	247591	C
247498	G	247662	A
247583	A	247747	G
247585	A	247749	G
247650	T	247814	G
247720	A	247884	G
247733	A	247897	C
247762	T	247926	TGGG
247766	GAC	247933	GGA
247781	GTGA	247948	G
247796	TTG	247960	T
247812	T	247974	C
247814	CGAAATAAAT	247976	CC
247834	A	247988	G
247843	G	247997	GA
247856	G	248011	A
247884	T	248039	G
247885	GG	248040	GCGGTT
247934	C	248093	CAA
247998	AGAAGTG	248159	A
248092	A	248247	G
248100	T	248255	TCG
248118	A	248275	G
248174	A	248331	T
248223	A	248380	AGC
248239	A	248398	AAGCTACTCTTATACACTACTGACAAAGAAGCCTG
248242	G	248435	A
248253	A	248446	C
248255	T	248448	A
248305	C	248498	T
248359	C	248552	A
250003	GT	250196	G
250516	G	250708	T
251621	T	251813	TA
251641	C	251834	T
251642	G	251835	GA
252831	TA	253025	T
252897	CAAAAA	253090	C
253653	T	253841	TA
253704	TTTTTTTTTAATAACACACCACCATTATAAAAACCCATGTAAGGACTGTTTTTTTA	253893	T
253788	T	253922	TAAA
256405	ATGCTC	256542	A
256661	T	256793	C
256706	CCATT	256838	C
258030	GA	258158	G
258586	C	258713	CACTGCT
258671	T	258804	C
258680	T	258813	A
258743	A	258876	T
258782	G	258915	A
258789	A	258922	ACAGCAG
258892	G	259031	GTACTAC
258944	G	259089	T
258953	G	259098	A
259070	A	259215	T
259076	A	259221	T
259088	C	259233	A
259098	T	259243	TCCTTATTTGCAG
259260	GCTA	259417	G
259341	G	259495	T
259364	TG	259518	TACAGAGGCTACAGGGGCTA
259459	C	259631	CAACTGGAGCAAC
260783	G	260967	GA
261825	C	262010	T
262502	GACCGGTTGGTGACTGTTGGGTAATTCCAGTAACGGTAGGTGGACGCCCAGA	262687	G
262617	G	262751	T
262647	T	262781	G
262677	G	262811	T
262707	T	262841	G
263236	AT	263370	A
264195	G	264328	GATG
265205	AGCAAT	265341	A
266720	AC	266851	A
266814	A	266944	AGCCACTCACCACTCACA
267184	TAGAGTCTCTTTATTTATTTGTAG	267331	T
267251	T	267375	TC
267361	C	267486	CT
268037	GA	268163	G
269501	ATCGAG	269626	A
270316	A	270436	AAGAAGAAGA
272314	A	272443	G
272502	T	272631	TTGATACACATTATAC
272863	G	273007	GTTGTTGTAACTGTGA
272865	A	273024	T
272882	TGTTGTAGTAAA	273041	T
272898	T	273046	C
272903	T	273051	C
272929	ATGTGTGTAGTAAAGTAATTAACTGTTGTTGTAAAAAAACTGAATACTATGTGTGTAAGATTTTAATAATG	273077	A
273078	T	273156	C
273123	C	273201	CAATATATAAA
273156	ACTCT	273244	AG
273460	C	273545	A
273625	T	273710	TCT
273666	GACA	273753	G
273675	GAGCT	273759	GCTGA
273746	G	273830	GCTGAGCTGAGGAGAGTT
273884	T	273985	G
273991	GCTT	274092	G
274060	GAA	274158	G
274199	G	274295	GGT
274208	A	274306	G
274264	G	274362	A
274320	G	274418	A
274930	T	275028	TCA
274933	G	275033	C
274952	CCTCACACAGT	275052	C
274964	G	275054	A
274970	AGAG	275060	ACCA
274977	G	275067	C
274981	G	275071	C
275031	CA	275121	C
275041	C	275130	T
275059	G	275148	C
275060	TG	275149	T
275080	A	275168	G
275085	GGT	275173	GTC
275089	G	275177	A
275090	AAAGACACTGACCAAGACACAGGTGGAAAGCCACAGTCAAAGGTACAGGAGGTACAGGTGGAAAGCCACAGTCAAAGGTACAGGTGGAAAGCCACAGTCAAAGGTACAGGTGGAAAGCCACAGTCAAAGGTACAGGTGAAAAGCCACTGTCAAAGGTACAGGTGAAAAGCCACTGTCAAAGGTACAGGTGAAT	275178	AG
275291	A	275188	G
275305	A	275202	T
275320	G	275217	T
275470	A	275367	T
275472	C	275369	CTCTA
275510	T	275411	G
275516	CCTAACCCTAACCCTAACCTCACCAACCCTAATGCTCTAACTCTAACTCTAACT	275417	C
275591	ACC	275439	ATG
275595	T	275443	A
275597	A	275445	G
275599	C	275447	T
275793	GGCGCCAACCCTAACGTGCGTAGCCACTGGAGGGCGCCAACCCTAACGTGCGTAGCCACTGGAGG	275641	G
275917	G	275701	A
276260	T	276044	C
277495	G	277279	A
277804	A	277588	AGTT
277994	T	277781	G
278125	A	277912	T
278860	T	278647	TGAA
279157	T	278947	C
279310	G	279100	T
279428	A	279218	ACAGGTG
280238	G	280034	GGGCACTTGTACTTGC
281218	A	281029	G
281235	C	281046	T
281264	G	281075	GTA
281764	TCTCAATA	281577	T
282167	C	281973	CGCAAGCTAA
282289	C	282104	CACTCT
282615	A	282435	ATGGGTAACTCCCTGAATAACTCGTTTGTGGCCGTTAGTGGCTGTTGCGCGCGTGGCTTTCGGGTTTCGATTCCGAGTAACTCTCAGA
282776	C	282683	T
282802	T	282709	C
282804	G	282711	A
282808	G	282715	T
282815	C	282722	T
282821	T	282728	G
282828	A	282735	C
282960	AGACACAGTTTATTTCACTGTGTGTGTTATGTTTTGTTTTATATAGTACTGTACAGTATTAGTACTGTATTTGTGTGTGTGTTGCAGAGATTTAATTTTATCA	282867	A
283499	GCTTGCTCCT	283304	G
283727	TGCTCAG	283523	T
283807	TTGAGTTTCAGGCACTTGGGTTACC	283597	T
284321	T	284087	TGTTTCTTGG
284344	TGTT	284119	T
284636	C	284408	T
285897	G	285669	GA
285963	CGGGAGTACGCTATTGAGCAACACCG	285736	C
286125	GTAACCCA	285873	G
286413	T	286154	TAA
286783	T	286526	C
286923	T	286666	C
287904	GGAT	287647	G
288018	C	287758	T
288313	T	288053	TACTCTG
288335	A	288081	T
288398	A	288144	T
288471	T	288217	C
288824	A	288570	G
289296	ACAC	289042	A
289529	A	289272	T
289543	G	289286	GGCTCAGGTATGCGCTCTGGTGTAG
289549	GTC	289316	GGT
289552	ACA	289319	ATG
289623	TTGCTGTTGC	289390	T
290244	A	290002	AGGTTAGGGTTAGGGTTAGGGTTAG
290518	G	290300	GAAGC

## Sheet: Table S4
Table S4. Summary of NL-1 Variant Effects. Based on annotations in CyHV-2 ST-J1 reference genome (NC_019495.1).
Variant ID	Start (Reference Genome)	End (Reference Genome)	Variant Sequence	Gene ID in CyHV-2 ST-J1 reference genome (NC_019495.1)	Feature	Feature_type	Sequence Ontology -Defined Consequence Description	cDNA_position	CDS_position	Protein_position	Amino_acids	Codons	Supplementary information on Consequences from VEP output
NC_019495.1_140_G/T	140	140	T	14011419	mRNA ORF5_1	Transcript	upstream_gene_variant	-	-	-	-	-	IMPACT=MODIFIER;DISTANCE=547;STRAND=+;
NC_019495.1_140_G/T	140	140	T	14011419	mRNA ORF5_1	Transcript	upstream_gene_variant	-	-	-	-	-	IMPACT=MODIFIER;DISTANCE=1276;STRAND=+;
NC_019495.1_140_G/T	140	140	T	14011420	mRNA ORF6_1	Transcript	downstream_gene_variant	-	-	-	-	-	IMPACT=MODIFIER;DISTANCE=4220;STRAND=-;
NC_019495.1_140_G/T	140	140	T	14011420	mRNA ORF6_1	Transcript	intergenic_variant	-	-	-	-	-	IMPACT=MODIFIER;STRAND=-;
NC_019495.1_153_-/CTAACCCTAACCTCACCAACCCTAATGCTCTAACTCTAACTCTAACTCTAACT	152	153	CTAACCCTAACCTCACCAACCCTAATGCTCTAACTCTAACTCTAACTCTAACT	14011419	mRNA ORF5_1	Transcript	upstream_gene_variant	-	-	-	-	-	IMPACT=MODIFIER;DISTANCE=534;STRAND=+;
NC_019495.1_153_-/CTAACCCTAACCTCACCAACCCTAATGCTCTAACTCTAACTCTAACTCTAACT	152	153	CTAACCCTAACCTCACCAACCCTAATGCTCTAACTCTAACTCTAACTCTAACT	14011419	mRNA ORF5_1	Transcript	upstream_gene_variant	-	-	-	-	-	IMPACT=MODIFIER;DISTANCE=1263;STRAND=+;
NC_019495.1_153_-/CTAACCCTAACCTCACCAACCCTAATGCTCTAACTCTAACTCTAACTCTAACT	152	153	CTAACCCTAACCTCACCAACCCTAATGCTCTAACTCTAACTCTAACTCTAACT	14011420	mRNA ORF6_1	Transcript	downstream_gene_variant	-	-	-	-	-	IMPACT=MODIFIER;DISTANCE=4207;STRAND=-;
NC_019495.1_153_-/CTAACCCTAACCTCACCAACCCTAATGCTCTAACTCTAACTCTAACTCTAACT	152	153	CTAACCCTAACCTCACCAACCCTAATGCTCTAACTCTAACTCTAACTCTAACT	14011420	mRNA ORF6_1	Transcript	intergenic_variant	-	-	-	-	-	IMPACT=MODIFIER;STRAND=-;
NC_019495.1_168_ATG/ACC	168	170	ACC	14011419	mRNA ORF5_1	Transcript	upstream_gene_variant	-	-	-	-	-	IMPACT=MODIFIER;DISTANCE=517;STRAND=+;
NC_019495.1_168_ATG/ACC	168	170	ACC	14011419	mRNA ORF5_1	Transcript	upstream_gene_variant	-	-	-	-	-	IMPACT=MODIFIER;DISTANCE=1246;STRAND=+;
NC_019495.1_168_ATG/ACC	168	170	ACC	14011420	mRNA ORF6_1	Transcript	downstream_gene_variant	-	-	-	-	-	IMPACT=MODIFIER;DISTANCE=4190;STRAND=-;
NC_019495.1_168_ATG/ACC	168	170	ACC	14011420	mRNA ORF6_1	Transcript	intergenic_variant	-	-	-	-	-	IMPACT=MODIFIER;STRAND=-;
NC_019495.1_172_A/T	172	172	T	14011419	mRNA ORF5_1	Transcript	upstream_gene_variant	-	-	-	-	-	IMPACT=MODIFIER;DISTANCE=515;STRAND=+;
NC_019495.1_172_A/T	172	172	T	14011419	mRNA ORF5_1	Transcript	upstream_gene_variant	-	-	-	-	-	IMPACT=MODIFIER;DISTANCE=1244;STRAND=+;
NC_019495.1_172_A/T	172	172	T	14011420	mRNA ORF6_1	Transcript	downstream_gene_variant	-	-	-	-	-	IMPACT=MODIFIER;DISTANCE=4188;STRAND=-;
NC_019495.1_172_A/T	172	172	T	14011420	mRNA ORF6_1	Transcript	intergenic_variant	-	-	-	-	-	IMPACT=MODIFIER;STRAND=-;
NC_019495.1_174_G/A	174	174	A	14011419	mRNA ORF5_1	Transcript	upstream_gene_variant	-	-	-	-	-	IMPACT=MODIFIER;DISTANCE=513;STRAND=+;
NC_019495.1_174_G/A	174	174	A	14011419	mRNA ORF5_1	Transcript	upstream_gene_variant	-	-	-	-	-	IMPACT=MODIFIER;DISTANCE=1242;STRAND=+;
NC_019495.1_174_G/A	174	174	A	14011420	mRNA ORF6_1	Transcript	downstream_gene_variant	-	-	-	-	-	IMPACT=MODIFIER;DISTANCE=4186;STRAND=-;
NC_019495.1_174_G/A	174	174	A	14011420	mRNA ORF6_1	Transcript	intergenic_variant	-	-	-	-	-	IMPACT=MODIFIER;STRAND=-;
NC_019495.1_176_T/C	176	176	C	14011419	mRNA ORF5_1	Transcript	upstream_gene_variant	-	-	-	-	-	IMPACT=MODIFIER;DISTANCE=511;STRAND=+;
NC_019495.1_176_T/C	176	176	C	14011419	mRNA ORF5_1	Transcript	upstream_gene_variant	-	-	-	-	-	IMPACT=MODIFIER;DISTANCE=1240;STRAND=+;
NC_019495.1_176_T/C	176	176	C	14011420	mRNA ORF6_1	Transcript	downstream_gene_variant	-	-	-	-	-	IMPACT=MODIFIER;DISTANCE=4184;STRAND=-;
NC_019495.1_176_T/C	176	176	C	14011420	mRNA ORF6_1	Transcript	intergenic_variant	-	-	-	-	-	IMPACT=MODIFIER;STRAND=-;
NC_019495.1_430_A/G	430	430	G	14011419	mRNA ORF5_1	Transcript	upstream_gene_variant	-	-	-	-	-	IMPACT=MODIFIER;DISTANCE=257;STRAND=+;
NC_019495.1_430_A/G	430	430	G	14011419	mRNA ORF5_1	Transcript	upstream_gene_variant	-	-	-	-	-	IMPACT=MODIFIER;DISTANCE=986;STRAND=+;
NC_019495.1_430_A/G	430	430	G	14011420	mRNA ORF6_1	Transcript	downstream_gene_variant	-	-	-	-	-	IMPACT=MODIFIER;DISTANCE=3930;STRAND=-;
NC_019495.1_430_A/G	430	430	G	14011420	mRNA ORF6_1	Transcript	intergenic_variant	-	-	-	-	-	IMPACT=MODIFIER;STRAND=-;
NC_019495.1_773_C/T	773	773	T	14011419	mRNA ORF5_1	Transcript	synonymous_variant	87	87	29	Y	taC/taT	IMPACT=LOW;STRAND=+;
NC_019495.1_773_C/T	773	773	T	14011419	mRNA ORF5_1	Transcript	upstream_gene_variant	-	-	-	-	-	IMPACT=MODIFIER;DISTANCE=643;STRAND=+;
NC_019495.1_773_C/T	773	773	T	14011420	mRNA ORF6_1	Transcript	downstream_gene_variant	-	-	-	-	-	IMPACT=MODIFIER;DISTANCE=3587;STRAND=-;
NC_019495.1_773_C/T	773	773	T	14011420	mRNA ORF6_1	Transcript	intergenic_variant	-	-	-	-	-	IMPACT=MODIFIER;STRAND=-;
NC_019495.1_2008_A/G	2008	2008	G	14011419	mRNA ORF5_1	Transcript	downstream_gene_variant	-	-	-	-	-	IMPACT=MODIFIER;DISTANCE=677;STRAND=+;
NC_019495.1_2008_A/G	2008	2008	G	14011419	mRNA ORF5_1	Transcript	downstream_gene_variant	-	-	-	-	-	IMPACT=MODIFIER;DISTANCE=128;STRAND=+;
NC_019495.1_2008_A/G	2008	2008	G	14011420	mRNA ORF6_1	Transcript	downstream_gene_variant	-	-	-	-	-	IMPACT=MODIFIER;DISTANCE=2352;STRAND=-;
NC_019495.1_2008_A/G	2008	2008	G	14011420	mRNA ORF6_1	Transcript	downstream_gene_variant	-	-	-	-	-	IMPACT=MODIFIER;DISTANCE=3838;STRAND=-;
NC_019495.1_2008_A/G	2008	2008	G	14011420	mRNA ORF6_1	Transcript	downstream_gene_variant	-	-	-	-	-	IMPACT=MODIFIER;DISTANCE=4391;STRAND=-;
NC_019495.1_2008_A/G	2008	2008	G	14011420	mRNA ORF6_1	Transcript	downstream_gene_variant	-	-	-	-	-	IMPACT=MODIFIER;DISTANCE=1152;STRAND=-;
NC_019495.1_2272_TT/-	2272	2273	-	14011419	mRNA ORF5_1	Transcript	downstream_gene_variant	-	-	-	-	-	IMPACT=MODIFIER;DISTANCE=941;STRAND=+;
NC_019495.1_2272_TT/-	2272	2273	-	14011419	mRNA ORF5_1	Transcript	downstream_gene_variant	-	-	-	-	-	IMPACT=MODIFIER;DISTANCE=392;STRAND=+;
NC_019495.1_2272_TT/-	2272	2273	-	14011420	mRNA ORF6_1	Transcript	downstream_gene_variant	-	-	-	-	-	IMPACT=MODIFIER;DISTANCE=2087;STRAND=-;
NC_019495.1_2272_TT/-	2272	2273	-	14011420	mRNA ORF6_1	Transcript	downstream_gene_variant	-	-	-	-	-	IMPACT=MODIFIER;DISTANCE=3573;STRAND=-;
NC_019495.1_2272_TT/-	2272	2273	-	14011420	mRNA ORF6_1	Transcript	downstream_gene_variant	-	-	-	-	-	IMPACT=MODIFIER;DISTANCE=4126;STRAND=-;
NC_019495.1_2272_TT/-	2272	2273	-	14011420	mRNA ORF6_1	Transcript	downstream_gene_variant	-	-	-	-	-	IMPACT=MODIFIER;DISTANCE=887;STRAND=-;
NC_019495.1_2510_G/T	2510	2510	T	14011419	mRNA ORF5_1	Transcript	downstream_gene_variant	-	-	-	-	-	IMPACT=MODIFIER;DISTANCE=1179;STRAND=+;
NC_019495.1_2510_G/T	2510	2510	T	14011419	mRNA ORF5_1	Transcript	downstream_gene_variant	-	-	-	-	-	IMPACT=MODIFIER;DISTANCE=630;STRAND=+;
NC_019495.1_2510_G/T	2510	2510	T	14011420	mRNA ORF6_1	Transcript	downstream_gene_variant	-	-	-	-	-	IMPACT=MODIFIER;DISTANCE=1850;STRAND=-;
NC_019495.1_2510_G/T	2510	2510	T	14011420	mRNA ORF6_1	Transcript	downstream_gene_variant	-	-	-	-	-	IMPACT=MODIFIER;DISTANCE=3336;STRAND=-;
NC_019495.1_2510_G/T	2510	2510	T	14011420	mRNA ORF6_1	Transcript	downstream_gene_variant	-	-	-	-	-	IMPACT=MODIFIER;DISTANCE=3889;STRAND=-;
NC_019495.1_2510_G/T	2510	2510	T	14011420	mRNA ORF6_1	Transcript	downstream_gene_variant	-	-	-	-	-	IMPACT=MODIFIER;DISTANCE=650;STRAND=-;
NC_019495.1_3378_AAGAAG/-	3378	3383	-	14011419	mRNA ORF5_1	Transcript	downstream_gene_variant	-	-	-	-	-	IMPACT=MODIFIER;DISTANCE=2047;STRAND=+;
NC_019495.1_3378_AAGAAG/-	3378	3383	-	14011419	mRNA ORF5_1	Transcript	downstream_gene_variant	-	-	-	-	-	IMPACT=MODIFIER;DISTANCE=1498;STRAND=+;
NC_019495.1_3378_AAGAAG/-	3378	3383	-	14011420	mRNA ORF6_1	Transcript	downstream_gene_variant	-	-	-	-	-	IMPACT=MODIFIER;DISTANCE=977;STRAND=-;
NC_019495.1_3378_AAGAAG/-	3378	3383	-	14011420	mRNA ORF6_1	Transcript	downstream_gene_variant	-	-	-	-	-	IMPACT=MODIFIER;DISTANCE=2463;STRAND=-;
NC_019495.1_3378_AAGAAG/-	3378	3383	-	14011420	mRNA ORF6_1	Transcript	downstream_gene_variant	-	-	-	-	-	IMPACT=MODIFIER;DISTANCE=3016;STRAND=-;
NC_019495.1_3378_AAGAAG/-	3378	3383	-	14011420	mRNA ORF6_1	Transcript	inframe_deletion	889-894	890-895	297-299	SSS/S	tCTTCTTca/tca	IMPACT=MODERATE;STRAND=-;
NC_019495.1_3378_AAGAAG/-	3378	3383	-	14011421	mRNA ORF7_1	Transcript	downstream_gene_variant	-	-	-	-	-	IMPACT=MODIFIER;DISTANCE=4496;STRAND=-;
NC_019495.1_3676_C/T	3676	3676	T	14011419	mRNA ORF5_1	Transcript	downstream_gene_variant	-	-	-	-	-	IMPACT=MODIFIER;DISTANCE=2345;STRAND=+;
NC_019495.1_3676_C/T	3676	3676	T	14011419	mRNA ORF5_1	Transcript	downstream_gene_variant	-	-	-	-	-	IMPACT=MODIFIER;DISTANCE=1796;STRAND=+;
NC_019495.1_3676_C/T	3676	3676	T	14011420	mRNA ORF6_1	Transcript	downstream_gene_variant	-	-	-	-	-	IMPACT=MODIFIER;DISTANCE=684;STRAND=-;
NC_019495.1_3676_C/T	3676	3676	T	14011420	mRNA ORF6_1	Transcript	downstream_gene_variant	-	-	-	-	-	IMPACT=MODIFIER;DISTANCE=2170;STRAND=-;
NC_019495.1_3676_C/T	3676	3676	T	14011420	mRNA ORF6_1	Transcript	downstream_gene_variant	-	-	-	-	-	IMPACT=MODIFIER;DISTANCE=2723;STRAND=-;
NC_019495.1_3676_C/T	3676	3676	T	14011420	mRNA ORF6_1	Transcript	synonymous_variant	596	597	199	S	tcG/tcA	IMPACT=LOW;STRAND=-;
NC_019495.1_3676_C/T	3676	3676	T	14011421	mRNA ORF7_1	Transcript	downstream_gene_variant	-	-	-	-	-	IMPACT=MODIFIER;DISTANCE=4203;STRAND=-;
NC_019495.1_3829_T/G	3829	3829	G	14011419	mRNA ORF5_1	Transcript	downstream_gene_variant	-	-	-	-	-	IMPACT=MODIFIER;DISTANCE=2498;STRAND=+;
NC_019495.1_3829_T/G	3829	3829	G	14011419	mRNA ORF5_1	Transcript	downstream_gene_variant	-	-	-	-	-	IMPACT=MODIFIER;DISTANCE=1949;STRAND=+;
NC_019495.1_3829_T/G	3829	3829	G	14011420	mRNA ORF6_1	Transcript	downstream_gene_variant	-	-	-	-	-	IMPACT=MODIFIER;DISTANCE=531;STRAND=-;
NC_019495.1_3829_T/G	3829	3829	G	14011420	mRNA ORF6_1	Transcript	downstream_gene_variant	-	-	-	-	-	IMPACT=MODIFIER;DISTANCE=2017;STRAND=-;
NC_019495.1_3829_T/G	3829	3829	G	14011420	mRNA ORF6_1	Transcript	downstream_gene_variant	-	-	-	-	-	IMPACT=MODIFIER;DISTANCE=2570;STRAND=-;
NC_019495.1_3829_T/G	3829	3829	G	14011420	mRNA ORF6_1	Transcript	synonymous_variant	443	444	148	T	acA/acC	IMPACT=LOW;STRAND=-;
NC_019495.1_3829_T/G	3829	3829	G	14011421	mRNA ORF7_1	Transcript	downstream_gene_variant	-	-	-	-	-	IMPACT=MODIFIER;DISTANCE=4050;STRAND=-;
NC_019495.1_3948_CAGGTG/-	3948	3953	-	14011419	mRNA ORF5_1	Transcript	downstream_gene_variant	-	-	-	-	-	IMPACT=MODIFIER;DISTANCE=2617;STRAND=+;
NC_019495.1_3948_CAGGTG/-	3948	3953	-	14011419	mRNA ORF5_1	Transcript	downstream_gene_variant	-	-	-	-	-	IMPACT=MODIFIER;DISTANCE=2068;STRAND=+;
NC_019495.1_3948_CAGGTG/-	3948	3953	-	14011420	mRNA ORF6_1	Transcript	downstream_gene_variant	-	-	-	-	-	IMPACT=MODIFIER;DISTANCE=407;STRAND=-;
NC_019495.1_3948_CAGGTG/-	3948	3953	-	14011420	mRNA ORF6_1	Transcript	downstream_gene_variant	-	-	-	-	-	IMPACT=MODIFIER;DISTANCE=1893;STRAND=-;
NC_019495.1_3948_CAGGTG/-	3948	3953	-	14011420	mRNA ORF6_1	Transcript	downstream_gene_variant	-	-	-	-	-	IMPACT=MODIFIER;DISTANCE=2446;STRAND=-;
NC_019495.1_3948_CAGGTG/-	3948	3953	-	14011420	mRNA ORF6_1	Transcript	inframe_deletion	319-324	320-325	107-109	APV/V	gCACCTGta/gta	IMPACT=MODERATE;STRAND=-;
NC_019495.1_3948_CAGGTG/-	3948	3953	-	14011421	mRNA ORF7_1	Transcript	downstream_gene_variant	-	-	-	-	-	IMPACT=MODIFIER;DISTANCE=3926;STRAND=-;
NC_019495.1_4764_GGCACTTGTACTTGC/-	4764	4778	-	14011419	mRNA ORF5_1	Transcript	downstream_gene_variant	-	-	-	-	-	IMPACT=MODIFIER;DISTANCE=3433;STRAND=+;
NC_019495.1_4764_GGCACTTGTACTTGC/-	4764	4778	-	14011419	mRNA ORF5_1	Transcript	downstream_gene_variant	-	-	-	-	-	IMPACT=MODIFIER;DISTANCE=2884;STRAND=+;
NC_019495.1_4764_GGCACTTGTACTTGC/-	4764	4778	-	14011420	mRNA ORF6_1	Transcript	inframe_deletion	872-886	873-887	291-296	PQVQVP/P	ccGCAAGTACAAGTGCCc/ccc	IMPACT=MODERATE;STRAND=-;
NC_019495.1_4764_GGCACTTGTACTTGC/-	4764	4778	-	14011420	mRNA ORF6_1	Transcript	downstream_gene_variant	-	-	-	-	-	IMPACT=MODIFIER;DISTANCE=1068;STRAND=-;
NC_019495.1_4764_GGCACTTGTACTTGC/-	4764	4778	-	14011420	mRNA ORF6_1	Transcript	downstream_gene_variant	-	-	-	-	-	IMPACT=MODIFIER;DISTANCE=1621;STRAND=-;
NC_019495.1_4764_GGCACTTGTACTTGC/-	4764	4778	-	14011420	mRNA ORF6_1	Transcript	upstream_gene_variant	-	-	-	-	-	IMPACT=MODIFIER;DISTANCE=493;STRAND=-;
NC_019495.1_4764_GGCACTTGTACTTGC/-	4764	4778	-	14011421	mRNA ORF7_1	Transcript	downstream_gene_variant	-	-	-	-	-	IMPACT=MODIFIER;DISTANCE=3101;STRAND=-;
NC_019495.1_5130_-/GTT	5129	5130	GTT	14011419	mRNA ORF5_1	Transcript	downstream_gene_variant	-	-	-	-	-	IMPACT=MODIFIER;DISTANCE=3798;STRAND=+;
NC_019495.1_5130_-/GTT	5129	5130	GTT	14011419	mRNA ORF5_1	Transcript	downstream_gene_variant	-	-	-	-	-	IMPACT=MODIFIER;DISTANCE=3249;STRAND=+;
NC_019495.1_5130_-/GTT	5129	5130	GTT	14011420	mRNA ORF6_1	Transcript	inframe_insertion	520-521	521-522	174	T/TT	acg/acAACg	IMPACT=MODERATE;STRAND=-;
NC_019495.1_5130_-/GTT	5129	5130	GTT	14011420	mRNA ORF6_1	Transcript	downstream_gene_variant	-	-	-	-	-	IMPACT=MODIFIER;DISTANCE=716;STRAND=-;
NC_019495.1_5130_-/GTT	5129	5130	GTT	14011420	mRNA ORF6_1	Transcript	downstream_gene_variant	-	-	-	-	-	IMPACT=MODIFIER;DISTANCE=1269;STRAND=-;
NC_019495.1_5130_-/GTT	5129	5130	GTT	14011420	mRNA ORF6_1	Transcript	upstream_gene_variant	-	-	-	-	-	IMPACT=MODIFIER;DISTANCE=858;STRAND=-;
NC_019495.1_5130_-/GTT	5129	5130	GTT	14011421	mRNA ORF7_1	Transcript	downstream_gene_variant	-	-	-	-	-	IMPACT=MODIFIER;DISTANCE=2749;STRAND=-;
NC_019495.1_5712_AAACAGTGCAAGTATAAACAGTGT/-	5712	5735	-	14011419	mRNA ORF5_1	Transcript	downstream_gene_variant	-	-	-	-	-	IMPACT=MODIFIER;DISTANCE=4381;STRAND=+;
NC_019495.1_5712_AAACAGTGCAAGTATAAACAGTGT/-	5712	5735	-	14011419	mRNA ORF5_1	Transcript	downstream_gene_variant	-	-	-	-	-	IMPACT=MODIFIER;DISTANCE=3832;STRAND=+;
NC_019495.1_5712_AAACAGTGCAAGTATAAACAGTGT/-	5712	5735	-	14011420	mRNA ORF6_1	Transcript	upstream_gene_variant	-	-	-	-	-	IMPACT=MODIFIER;DISTANCE=63;STRAND=-;
NC_019495.1_5712_AAACAGTGCAAGTATAAACAGTGT/-	5712	5735	-	14011420	mRNA ORF6_1	Transcript	downstream_gene_variant	-	-	-	-	-	IMPACT=MODIFIER;DISTANCE=111;STRAND=-;
NC_019495.1_5712_AAACAGTGCAAGTATAAACAGTGT/-	5712	5735	-	14011420	mRNA ORF6_1	Transcript	downstream_gene_variant	-	-	-	-	-	IMPACT=MODIFIER;DISTANCE=664;STRAND=-;
NC_019495.1_5712_AAACAGTGCAAGTATAAACAGTGT/-	5712	5735	-	14011420	mRNA ORF6_1	Transcript	upstream_gene_variant	-	-	-	-	-	IMPACT=MODIFIER;DISTANCE=1441;STRAND=-;
NC_019495.1_5712_AAACAGTGCAAGTATAAACAGTGT/-	5712	5735	-	14011421	mRNA ORF7_1	Transcript	downstream_gene_variant	-	-	-	-	-	IMPACT=MODIFIER;DISTANCE=2144;STRAND=-;
NC_019495.1_5758_G/A	5758	5758	A	14011419	mRNA ORF5_1	Transcript	downstream_gene_variant	-	-	-	-	-	IMPACT=MODIFIER;DISTANCE=4427;STRAND=+;
NC_019495.1_5758_G/A	5758	5758	A	14011419	mRNA ORF5_1	Transcript	downstream_gene_variant	-	-	-	-	-	IMPACT=MODIFIER;DISTANCE=3878;STRAND=+;
NC_019495.1_5758_G/A	5758	5758	A	14011420	mRNA ORF6_1	Transcript	upstream_gene_variant	-	-	-	-	-	IMPACT=MODIFIER;DISTANCE=109;STRAND=-;
NC_019495.1_5758_G/A	5758	5758	A	14011420	mRNA ORF6_1	Transcript	downstream_gene_variant	-	-	-	-	-	IMPACT=MODIFIER;DISTANCE=88;STRAND=-;
NC_019495.1_5758_G/A	5758	5758	A	14011420	mRNA ORF6_1	Transcript	downstream_gene_variant	-	-	-	-	-	IMPACT=MODIFIER;DISTANCE=641;STRAND=-;
NC_019495.1_5758_G/A	5758	5758	A	14011420	mRNA ORF6_1	Transcript	upstream_gene_variant	-	-	-	-	-	IMPACT=MODIFIER;DISTANCE=1487;STRAND=-;
NC_019495.1_5758_G/A	5758	5758	A	14011421	mRNA ORF7_1	Transcript	downstream_gene_variant	-	-	-	-	-	IMPACT=MODIFIER;DISTANCE=2121;STRAND=-;
NC_019495.1_6307_-/CTCAATA	6306	6307	CTCAATA	14011419	mRNA ORF5_1	Transcript	downstream_gene_variant	-	-	-	-	-	IMPACT=MODIFIER;DISTANCE=4975;STRAND=+;
NC_019495.1_6307_-/CTCAATA	6306	6307	CTCAATA	14011419	mRNA ORF5_1	Transcript	downstream_gene_variant	-	-	-	-	-	IMPACT=MODIFIER;DISTANCE=4426;STRAND=+;
NC_019495.1_6307_-/CTCAATA	6306	6307	CTCAATA	14011420	mRNA ORF6_1	Transcript	upstream_gene_variant	-	-	-	-	-	IMPACT=MODIFIER;DISTANCE=657;STRAND=-;
NC_019495.1_6307_-/CTCAATA	6306	6307	CTCAATA	14011420	mRNA ORF6_1	Transcript	upstream_gene_variant	-	-	-	-	-	IMPACT=MODIFIER;DISTANCE=118;STRAND=-;
NC_019495.1_6307_-/CTCAATA	6306	6307	CTCAATA	14011420	mRNA ORF6_1	Transcript	downstream_gene_variant	-	-	-	-	-	IMPACT=MODIFIER;DISTANCE=92;STRAND=-;
NC_019495.1_6307_-/CTCAATA	6306	6307	CTCAATA	14011420	mRNA ORF6_1	Transcript	upstream_gene_variant	-	-	-	-	-	IMPACT=MODIFIER;DISTANCE=2035;STRAND=-;
NC_019495.1_6307_-/CTCAATA	6306	6307	CTCAATA	14011421	mRNA ORF7_1	Transcript	downstream_gene_variant	-	-	-	-	-	IMPACT=MODIFIER;DISTANCE=1572;STRAND=-;
NC_019495.1_6307_-/CTCAATA	6306	6307	CTCAATA	14011422	mRNA ORF8_1	Transcript	intergenic_variant	-	-	-	-	-	IMPACT=MODIFIER;STRAND=-;
NC_019495.1_6764_AGT/-	6764	6766	-	14011419	mRNA ORF5_1	Transcript	intergenic_variant	-	-	-	-	-	IMPACT=MODIFIER;STRAND=+;
NC_019495.1_6764_AGT/-	6764	6766	-	14011420	mRNA ORF6_1	Transcript	upstream_gene_variant	-	-	-	-	-	IMPACT=MODIFIER;DISTANCE=1115;STRAND=-;
NC_019495.1_6764_AGT/-	6764	6766	-	14011420	mRNA ORF6_1	Transcript	upstream_gene_variant	-	-	-	-	-	IMPACT=MODIFIER;DISTANCE=576;STRAND=-;
NC_019495.1_6764_AGT/-	6764	6766	-	14011420	mRNA ORF6_1	Transcript	upstream_gene_variant	-	-	-	-	-	IMPACT=MODIFIER;DISTANCE=66;STRAND=-;
NC_019495.1_6764_AGT/-	6764	6766	-	14011420	mRNA ORF6_1	Transcript	upstream_gene_variant	-	-	-	-	-	IMPACT=MODIFIER;DISTANCE=2493;STRAND=-;
NC_019495.1_6764_AGT/-	6764	6766	-	14011421	mRNA ORF7_1	Transcript	downstream_gene_variant	-	-	-	-	-	IMPACT=MODIFIER;DISTANCE=1113;STRAND=-;
NC_019495.1_6764_AGT/-	6764	6766	-	14011422	mRNA ORF8_1	Transcript	downstream_gene_variant	-	-	-	-	-	IMPACT=MODIFIER;DISTANCE=4962;STRAND=-;
NC_019495.1_6764_AGT/-	6764	6766	-	14011422	mRNA ORF8_1	Transcript	downstream_gene_variant	-	-	-	-	-	IMPACT=MODIFIER;DISTANCE=4165;STRAND=-;
NC_019495.1_6839_-/AAC	6838	6839	AAC	14011419	mRNA ORF5_1	Transcript	intergenic_variant	-	-	-	-	-	IMPACT=MODIFIER;STRAND=+;
NC_019495.1_6839_-/AAC	6838	6839	AAC	14011420	mRNA ORF6_1	Transcript	upstream_gene_variant	-	-	-	-	-	IMPACT=MODIFIER;DISTANCE=1189;STRAND=-;
NC_019495.1_6839_-/AAC	6838	6839	AAC	14011420	mRNA ORF6_1	Transcript	upstream_gene_variant	-	-	-	-	-	IMPACT=MODIFIER;DISTANCE=650;STRAND=-;
NC_019495.1_6839_-/AAC	6838	6839	AAC	14011420	mRNA ORF6_1	Transcript	upstream_gene_variant	-	-	-	-	-	IMPACT=MODIFIER;DISTANCE=140;STRAND=-;
NC_019495.1_6839_-/AAC	6838	6839	AAC	14011420	mRNA ORF6_1	Transcript	upstream_gene_variant	-	-	-	-	-	IMPACT=MODIFIER;DISTANCE=2567;STRAND=-;
NC_019495.1_6839_-/AAC	6838	6839	AAC	14011421	mRNA ORF7_1	Transcript	downstream_gene_variant	-	-	-	-	-	IMPACT=MODIFIER;DISTANCE=1040;STRAND=-;
NC_019495.1_6839_-/AAC	6838	6839	AAC	14011422	mRNA ORF8_1	Transcript	downstream_gene_variant	-	-	-	-	-	IMPACT=MODIFIER;DISTANCE=4889;STRAND=-;
NC_019495.1_6839_-/AAC	6838	6839	AAC	14011422	mRNA ORF8_1	Transcript	downstream_gene_variant	-	-	-	-	-	IMPACT=MODIFIER;DISTANCE=4092;STRAND=-;
NC_019495.1_7194_GCCGTTAGTGGCTGTTGCGCGCGTGGCTTTCGGGTTTCGATTCCGAGTAACTCTCAGATGGGTAACTCCCTGAATAACTCGTTTGTG/-	7194	7280	-	14011420	mRNA ORF6_1	Transcript	upstream_gene_variant	-	-	-	-	-	IMPACT=MODIFIER;DISTANCE=1545;STRAND=-;
NC_019495.1_7194_GCCGTTAGTGGCTGTTGCGCGCGTGGCTTTCGGGTTTCGATTCCGAGTAACTCTCAGATGGGTAACTCCCTGAATAACTCGTTTGTG/-	7194	7280	-	14011420	mRNA ORF6_1	Transcript	upstream_gene_variant	-	-	-	-	-	IMPACT=MODIFIER;DISTANCE=1006;STRAND=-;
NC_019495.1_7194_GCCGTTAGTGGCTGTTGCGCGCGTGGCTTTCGGGTTTCGATTCCGAGTAACTCTCAGATGGGTAACTCCCTGAATAACTCGTTTGTG/-	7194	7280	-	14011420	mRNA ORF6_1	Transcript	upstream_gene_variant	-	-	-	-	-	IMPACT=MODIFIER;DISTANCE=496;STRAND=-;
NC_019495.1_7194_GCCGTTAGTGGCTGTTGCGCGCGTGGCTTTCGGGTTTCGATTCCGAGTAACTCTCAGATGGGTAACTCCCTGAATAACTCGTTTGTG/-	7194	7280	-	14011420	mRNA ORF6_1	Transcript	upstream_gene_variant	-	-	-	-	-	IMPACT=MODIFIER;DISTANCE=2923;STRAND=-;
NC_019495.1_7194_GCCGTTAGTGGCTGTTGCGCGCGTGGCTTTCGGGTTTCGATTCCGAGTAACTCTCAGATGGGTAACTCCCTGAATAACTCGTTTGTG/-	7194	7280	-	14011421	mRNA ORF7_1	Transcript	downstream_gene_variant	-	-	-	-	-	IMPACT=MODIFIER;DISTANCE=599;STRAND=-;
NC_019495.1_7194_GCCGTTAGTGGCTGTTGCGCGCGTGGCTTTCGGGTTTCGATTCCGAGTAACTCTCAGATGGGTAACTCCCTGAATAACTCGTTTGTG/-	7194	7280	-	14011422	mRNA ORF8_1	Transcript	downstream_gene_variant	-	-	-	-	-	IMPACT=MODIFIER;DISTANCE=4448;STRAND=-;
NC_019495.1_7194_GCCGTTAGTGGCTGTTGCGCGCGTGGCTTTCGGGTTTCGATTCCGAGTAACTCTCAGATGGGTAACTCCCTGAATAACTCGTTTGTG/-	7194	7280	-	14011422	mRNA ORF8_1	Transcript	downstream_gene_variant	-	-	-	-	-	IMPACT=MODIFIER;DISTANCE=3651;STRAND=-;
NC_019495.1_7352_-/AATGGTTACTCTC	7351	7352	AATGGTTACTCTC	14011420	mRNA ORF6_1	Transcript	upstream_gene_variant	-	-	-	-	-	IMPACT=MODIFIER;DISTANCE=1702;STRAND=-;
NC_019495.1_7352_-/AATGGTTACTCTC	7351	7352	AATGGTTACTCTC	14011420	mRNA ORF6_1	Transcript	upstream_gene_variant	-	-	-	-	-	IMPACT=MODIFIER;DISTANCE=1163;STRAND=-;
NC_019495.1_7352_-/AATGGTTACTCTC	7351	7352	AATGGTTACTCTC	14011420	mRNA ORF6_1	Transcript	upstream_gene_variant	-	-	-	-	-	IMPACT=MODIFIER;DISTANCE=653;STRAND=-;
NC_019495.1_7352_-/AATGGTTACTCTC	7351	7352	AATGGTTACTCTC	14011420	mRNA ORF6_1	Transcript	upstream_gene_variant	-	-	-	-	-	IMPACT=MODIFIER;DISTANCE=3080;STRAND=-;
NC_019495.1_7352_-/AATGGTTACTCTC	7351	7352	AATGGTTACTCTC	14011421	mRNA ORF7_1	Transcript	downstream_gene_variant	-	-	-	-	-	IMPACT=MODIFIER;DISTANCE=527;STRAND=-;
NC_019495.1_7352_-/AATGGTTACTCTC	7351	7352	AATGGTTACTCTC	14011422	mRNA ORF8_1	Transcript	downstream_gene_variant	-	-	-	-	-	IMPACT=MODIFIER;DISTANCE=4376;STRAND=-;
NC_019495.1_7352_-/AATGGTTACTCTC	7351	7352	AATGGTTACTCTC	14011422	mRNA ORF8_1	Transcript	downstream_gene_variant	-	-	-	-	-	IMPACT=MODIFIER;DISTANCE=3579;STRAND=-;
NC_019495.1_7412_T/C	7412	7412	C	14011420	mRNA ORF6_1	Transcript	upstream_gene_variant	-	-	-	-	-	IMPACT=MODIFIER;DISTANCE=1763;STRAND=-;
NC_019495.1_7412_T/C	7412	7412	C	14011420	mRNA ORF6_1	Transcript	upstream_gene_variant	-	-	-	-	-	IMPACT=MODIFIER;DISTANCE=1224;STRAND=-;
NC_019495.1_7412_T/C	7412	7412	C	14011420	mRNA ORF6_1	Transcript	upstream_gene_variant	-	-	-	-	-	IMPACT=MODIFIER;DISTANCE=714;STRAND=-;
NC_019495.1_7412_T/C	7412	7412	C	14011420	mRNA ORF6_1	Transcript	upstream_gene_variant	-	-	-	-	-	IMPACT=MODIFIER;DISTANCE=3141;STRAND=-;
NC_019495.1_7412_T/C	7412	7412	C	14011421	mRNA ORF7_1	Transcript	downstream_gene_variant	-	-	-	-	-	IMPACT=MODIFIER;DISTANCE=467;STRAND=-;
NC_019495.1_7412_T/C	7412	7412	C	14011422	mRNA ORF8_1	Transcript	downstream_gene_variant	-	-	-	-	-	IMPACT=MODIFIER;DISTANCE=4316;STRAND=-;
NC_019495.1_7412_T/C	7412	7412	C	14011422	mRNA ORF8_1	Transcript	downstream_gene_variant	-	-	-	-	-	IMPACT=MODIFIER;DISTANCE=3519;STRAND=-;
NC_019495.1_7438_C/T	7438	7438	T	14011420	mRNA ORF6_1	Transcript	upstream_gene_variant	-	-	-	-	-	IMPACT=MODIFIER;DISTANCE=1789;STRAND=-;
NC_019495.1_7438_C/T	7438	7438	T	14011420	mRNA ORF6_1	Transcript	upstream_gene_variant	-	-	-	-	-	IMPACT=MODIFIER;DISTANCE=1250;STRAND=-;
NC_019495.1_7438_C/T	7438	7438	T	14011420	mRNA ORF6_1	Transcript	upstream_gene_variant	-	-	-	-	-	IMPACT=MODIFIER;DISTANCE=740;STRAND=-;
NC_019495.1_7438_C/T	7438	7438	T	14011420	mRNA ORF6_1	Transcript	upstream_gene_variant	-	-	-	-	-	IMPACT=MODIFIER;DISTANCE=3167;STRAND=-;
NC_019495.1_7438_C/T	7438	7438	T	14011421	mRNA ORF7_1	Transcript	downstream_gene_variant	-	-	-	-	-	IMPACT=MODIFIER;DISTANCE=441;STRAND=-;
NC_019495.1_7438_C/T	7438	7438	T	14011422	mRNA ORF8_1	Transcript	downstream_gene_variant	-	-	-	-	-	IMPACT=MODIFIER;DISTANCE=4290;STRAND=-;
NC_019495.1_7438_C/T	7438	7438	T	14011422	mRNA ORF8_1	Transcript	downstream_gene_variant	-	-	-	-	-	IMPACT=MODIFIER;DISTANCE=3493;STRAND=-;
NC_019495.1_7440_A/G	7440	7440	G	14011420	mRNA ORF6_1	Transcript	upstream_gene_variant	-	-	-	-	-	IMPACT=MODIFIER;DISTANCE=1791;STRAND=-;
NC_019495.1_7440_A/G	7440	7440	G	14011420	mRNA ORF6_1	Transcript	upstream_gene_variant	-	-	-	-	-	IMPACT=MODIFIER;DISTANCE=1252;STRAND=-;
NC_019495.1_7440_A/G	7440	7440	G	14011420	mRNA ORF6_1	Transcript	upstream_gene_variant	-	-	-	-	-	IMPACT=MODIFIER;DISTANCE=742;STRAND=-;
NC_019495.1_7440_A/G	7440	7440	G	14011420	mRNA ORF6_1	Transcript	upstream_gene_variant	-	-	-	-	-	IMPACT=MODIFIER;DISTANCE=3169;STRAND=-;
NC_019495.1_7440_A/G	7440	7440	G	14011421	mRNA ORF7_1	Transcript	downstream_gene_variant	-	-	-	-	-	IMPACT=MODIFIER;DISTANCE=439;STRAND=-;
NC_019495.1_7440_A/G	7440	7440	G	14011422	mRNA ORF8_1	Transcript	downstream_gene_variant	-	-	-	-	-	IMPACT=MODIFIER;DISTANCE=4288;STRAND=-;
NC_019495.1_7440_A/G	7440	7440	G	14011422	mRNA ORF8_1	Transcript	downstream_gene_variant	-	-	-	-	-	IMPACT=MODIFIER;DISTANCE=3491;STRAND=-;
NC_019495.1_7444_T/G	7444	7444	G	14011420	mRNA ORF6_1	Transcript	upstream_gene_variant	-	-	-	-	-	IMPACT=MODIFIER;DISTANCE=1795;STRAND=-;
NC_019495.1_7444_T/G	7444	7444	G	14011420	mRNA ORF6_1	Transcript	upstream_gene_variant	-	-	-	-	-	IMPACT=MODIFIER;DISTANCE=1256;STRAND=-;
NC_019495.1_7444_T/G	7444	7444	G	14011420	mRNA ORF6_1	Transcript	upstream_gene_variant	-	-	-	-	-	IMPACT=MODIFIER;DISTANCE=746;STRAND=-;
NC_019495.1_7444_T/G	7444	7444	G	14011420	mRNA ORF6_1	Transcript	upstream_gene_variant	-	-	-	-	-	IMPACT=MODIFIER;DISTANCE=3173;STRAND=-;
NC_019495.1_7444_T/G	7444	7444	G	14011421	mRNA ORF7_1	Transcript	downstream_gene_variant	-	-	-	-	-	IMPACT=MODIFIER;DISTANCE=435;STRAND=-;
NC_019495.1_7444_T/G	7444	7444	G	14011422	mRNA ORF8_1	Transcript	downstream_gene_variant	-	-	-	-	-	IMPACT=MODIFIER;DISTANCE=4284;STRAND=-;
NC_019495.1_7444_T/G	7444	7444	G	14011422	mRNA ORF8_1	Transcript	downstream_gene_variant	-	-	-	-	-	IMPACT=MODIFIER;DISTANCE=3487;STRAND=-;
NC_019495.1_7458_-/TACTCTCAGTGGTTACTCTAAGTGGTCTTAATGGTTACTCTCAATGGTTACTCTCAATGGTTACTCTTAGTGGGTACTCTTAGTGGGTACTCTCAGTGGT	7457	7458	TACTCTCAGTGGTTACTCTAAGTGGTCTTAATGGTTACTCTCAATGGTTACTCTCAATGGTTACTCTTAGTGGGTACTCTTAGTGGGTACTCTCAGTGGT	14011420	mRNA ORF6_1	Transcript	upstream_gene_variant	-	-	-	-	-	IMPACT=MODIFIER;DISTANCE=1808;STRAND=-;
NC_019495.1_7458_-/TACTCTCAGTGGTTACTCTAAGTGGTCTTAATGGTTACTCTCAATGGTTACTCTCAATGGTTACTCTTAGTGGGTACTCTTAGTGGGTACTCTCAGTGGT	7457	7458	TACTCTCAGTGGTTACTCTAAGTGGTCTTAATGGTTACTCTCAATGGTTACTCTCAATGGTTACTCTTAGTGGGTACTCTTAGTGGGTACTCTCAGTGGT	14011420	mRNA ORF6_1	Transcript	upstream_gene_variant	-	-	-	-	-	IMPACT=MODIFIER;DISTANCE=1269;STRAND=-;
NC_019495.1_7458_-/TACTCTCAGTGGTTACTCTAAGTGGTCTTAATGGTTACTCTCAATGGTTACTCTCAATGGTTACTCTTAGTGGGTACTCTTAGTGGGTACTCTCAGTGGT	7457	7458	TACTCTCAGTGGTTACTCTAAGTGGTCTTAATGGTTACTCTCAATGGTTACTCTCAATGGTTACTCTTAGTGGGTACTCTTAGTGGGTACTCTCAGTGGT	14011420	mRNA ORF6_1	Transcript	upstream_gene_variant	-	-	-	-	-	IMPACT=MODIFIER;DISTANCE=759;STRAND=-;
NC_019495.1_7458_-/TACTCTCAGTGGTTACTCTAAGTGGTCTTAATGGTTACTCTCAATGGTTACTCTCAATGGTTACTCTTAGTGGGTACTCTTAGTGGGTACTCTCAGTGGT	7457	7458	TACTCTCAGTGGTTACTCTAAGTGGTCTTAATGGTTACTCTCAATGGTTACTCTCAATGGTTACTCTTAGTGGGTACTCTTAGTGGGTACTCTCAGTGGT	14011420	mRNA ORF6_1	Transcript	upstream_gene_variant	-	-	-	-	-	IMPACT=MODIFIER;DISTANCE=3186;STRAND=-;
NC_019495.1_7458_-/TACTCTCAGTGGTTACTCTAAGTGGTCTTAATGGTTACTCTCAATGGTTACTCTCAATGGTTACTCTTAGTGGGTACTCTTAGTGGGTACTCTCAGTGGT	7457	7458	TACTCTCAGTGGTTACTCTAAGTGGTCTTAATGGTTACTCTCAATGGTTACTCTCAATGGTTACTCTTAGTGGGTACTCTTAGTGGGTACTCTCAGTGGT	14011421	mRNA ORF7_1	Transcript	downstream_gene_variant	-	-	-	-	-	IMPACT=MODIFIER;DISTANCE=421;STRAND=-;
NC_019495.1_7458_-/TACTCTCAGTGGTTACTCTAAGTGGTCTTAATGGTTACTCTCAATGGTTACTCTCAATGGTTACTCTTAGTGGGTACTCTTAGTGGGTACTCTCAGTGGT	7457	7458	TACTCTCAGTGGTTACTCTAAGTGGTCTTAATGGTTACTCTCAATGGTTACTCTCAATGGTTACTCTTAGTGGGTACTCTTAGTGGGTACTCTCAGTGGT	14011422	mRNA ORF8_1	Transcript	downstream_gene_variant	-	-	-	-	-	IMPACT=MODIFIER;DISTANCE=4270;STRAND=-;
NC_019495.1_7458_-/TACTCTCAGTGGTTACTCTAAGTGGTCTTAATGGTTACTCTCAATGGTTACTCTCAATGGTTACTCTTAGTGGGTACTCTTAGTGGGTACTCTCAGTGGT	7457	7458	TACTCTCAGTGGTTACTCTAAGTGGTCTTAATGGTTACTCTCAATGGTTACTCTCAATGGTTACTCTTAGTGGGTACTCTTAGTGGGTACTCTCAGTGGT	14011422	mRNA ORF8_1	Transcript	downstream_gene_variant	-	-	-	-	-	IMPACT=MODIFIER;DISTANCE=3473;STRAND=-;
NC_019495.1_7464_C/A	7464	7464	A	14011420	mRNA ORF6_1	Transcript	upstream_gene_variant	-	-	-	-	-	IMPACT=MODIFIER;DISTANCE=1815;STRAND=-;
NC_019495.1_7464_C/A	7464	7464	A	14011420	mRNA ORF6_1	Transcript	upstream_gene_variant	-	-	-	-	-	IMPACT=MODIFIER;DISTANCE=1276;STRAND=-;
NC_019495.1_7464_C/A	7464	7464	A	14011420	mRNA ORF6_1	Transcript	upstream_gene_variant	-	-	-	-	-	IMPACT=MODIFIER;DISTANCE=766;STRAND=-;
NC_019495.1_7464_C/A	7464	7464	A	14011420	mRNA ORF6_1	Transcript	upstream_gene_variant	-	-	-	-	-	IMPACT=MODIFIER;DISTANCE=3193;STRAND=-;
NC_019495.1_7464_C/A	7464	7464	A	14011421	mRNA ORF7_1	Transcript	downstream_gene_variant	-	-	-	-	-	IMPACT=MODIFIER;DISTANCE=415;STRAND=-;
NC_019495.1_7464_C/A	7464	7464	A	14011422	mRNA ORF8_1	Transcript	downstream_gene_variant	-	-	-	-	-	IMPACT=MODIFIER;DISTANCE=4264;STRAND=-;
NC_019495.1_7464_C/A	7464	7464	A	14011422	mRNA ORF8_1	Transcript	downstream_gene_variant	-	-	-	-	-	IMPACT=MODIFIER;DISTANCE=3467;STRAND=-;
NC_019495.1_8034_-/CTTGCTCCT	8033	8034	CTTGCTCCT	14011420	mRNA ORF6_1	Transcript	upstream_gene_variant	-	-	-	-	-	IMPACT=MODIFIER;DISTANCE=2384;STRAND=-;
NC_019495.1_8034_-/CTTGCTCCT	8033	8034	CTTGCTCCT	14011420	mRNA ORF6_1	Transcript	upstream_gene_variant	-	-	-	-	-	IMPACT=MODIFIER;DISTANCE=1845;STRAND=-;
NC_019495.1_8034_-/CTTGCTCCT	8033	8034	CTTGCTCCT	14011420	mRNA ORF6_1	Transcript	upstream_gene_variant	-	-	-	-	-	IMPACT=MODIFIER;DISTANCE=1335;STRAND=-;
NC_019495.1_8034_-/CTTGCTCCT	8033	8034	CTTGCTCCT	14011420	mRNA ORF6_1	Transcript	upstream_gene_variant	-	-	-	-	-	IMPACT=MODIFIER;DISTANCE=3762;STRAND=-;
NC_019495.1_8034_-/CTTGCTCCT	8033	8034	CTTGCTCCT	14011421	mRNA ORF7_1	Transcript	inframe_insertion	2116-2117	2116-2117	706	A/EEQA	gca/gAGGAGCAAGca	IMPACT=MODERATE;STRAND=-;
NC_019495.1_8034_-/CTTGCTCCT	8033	8034	CTTGCTCCT	14011422	mRNA ORF8_1	Transcript	downstream_gene_variant	-	-	-	-	-	IMPACT=MODIFIER;DISTANCE=3694;STRAND=-;
NC_019495.1_8034_-/CTTGCTCCT	8033	8034	CTTGCTCCT	14011422	mRNA ORF8_1	Transcript	downstream_gene_variant	-	-	-	-	-	IMPACT=MODIFIER;DISTANCE=2897;STRAND=-;
NC_019495.1_8260_-/CTCAGA	8259	8260	CTCAGA	14011420	mRNA ORF6_1	Transcript	upstream_gene_variant	-	-	-	-	-	IMPACT=MODIFIER;DISTANCE=2610;STRAND=-;
NC_019495.1_8260_-/CTCAGA	8259	8260	CTCAGA	14011420	mRNA ORF6_1	Transcript	upstream_gene_variant	-	-	-	-	-	IMPACT=MODIFIER;DISTANCE=2071;STRAND=-;
NC_019495.1_8260_-/CTCAGA	8259	8260	CTCAGA	14011420	mRNA ORF6_1	Transcript	upstream_gene_variant	-	-	-	-	-	IMPACT=MODIFIER;DISTANCE=1561;STRAND=-;
NC_019495.1_8260_-/CTCAGA	8259	8260	CTCAGA	14011420	mRNA ORF6_1	Transcript	upstream_gene_variant	-	-	-	-	-	IMPACT=MODIFIER;DISTANCE=3988;STRAND=-;
NC_019495.1_8260_-/CTCAGA	8259	8260	CTCAGA	14011421	mRNA ORF7_1	Transcript	inframe_insertion	1890-1891	1890-1891	630-631	-/SE	-/TCTGAG	IMPACT=MODERATE;STRAND=-;
NC_019495.1_8260_-/CTCAGA	8259	8260	CTCAGA	14011422	mRNA ORF8_1	Transcript	downstream_gene_variant	-	-	-	-	-	IMPACT=MODIFIER;DISTANCE=3468;STRAND=-;
NC_019495.1_8260_-/CTCAGA	8259	8260	CTCAGA	14011422	mRNA ORF8_1	Transcript	downstream_gene_variant	-	-	-	-	-	IMPACT=MODIFIER;DISTANCE=2671;STRAND=-;
NC_019495.1_8327_-/TGAGTTTCAGGCACTTGGGTTACC	8326	8327	TGAGTTTCAGGCACTTGGGTTACC	14011420	mRNA ORF6_1	Transcript	upstream_gene_variant	-	-	-	-	-	IMPACT=MODIFIER;DISTANCE=2677;STRAND=-;
NC_019495.1_8327_-/TGAGTTTCAGGCACTTGGGTTACC	8326	8327	TGAGTTTCAGGCACTTGGGTTACC	14011420	mRNA ORF6_1	Transcript	upstream_gene_variant	-	-	-	-	-	IMPACT=MODIFIER;DISTANCE=2138;STRAND=-;
NC_019495.1_8327_-/TGAGTTTCAGGCACTTGGGTTACC	8326	8327	TGAGTTTCAGGCACTTGGGTTACC	14011420	mRNA ORF6_1	Transcript	upstream_gene_variant	-	-	-	-	-	IMPACT=MODIFIER;DISTANCE=1628;STRAND=-;
NC_019495.1_8327_-/TGAGTTTCAGGCACTTGGGTTACC	8326	8327	TGAGTTTCAGGCACTTGGGTTACC	14011420	mRNA ORF6_1	Transcript	upstream_gene_variant	-	-	-	-	-	IMPACT=MODIFIER;DISTANCE=4055;STRAND=-;
NC_019495.1_8327_-/TGAGTTTCAGGCACTTGGGTTACC	8326	8327	TGAGTTTCAGGCACTTGGGTTACC	14011421	mRNA ORF7_1	Transcript	inframe_insertion	1823-1824	1823-1824	608	Q/QVTQVPETQ	caa/caGGTAACCCAAGTGCCTGAAACTCAa	IMPACT=MODERATE;STRAND=-;
NC_019495.1_8327_-/TGAGTTTCAGGCACTTGGGTTACC	8326	8327	TGAGTTTCAGGCACTTGGGTTACC	14011422	mRNA ORF8_1	Transcript	downstream_gene_variant	-	-	-	-	-	IMPACT=MODIFIER;DISTANCE=3401;STRAND=-;
NC_019495.1_8327_-/TGAGTTTCAGGCACTTGGGTTACC	8326	8327	TGAGTTTCAGGCACTTGGGTTACC	14011422	mRNA ORF8_1	Transcript	downstream_gene_variant	-	-	-	-	-	IMPACT=MODIFIER;DISTANCE=2604;STRAND=-;
NC_019495.1_8817_GTTTCTTGG/-	8817	8825	-	14011420	mRNA ORF6_1	Transcript	upstream_gene_variant	-	-	-	-	-	IMPACT=MODIFIER;DISTANCE=3168;STRAND=-;
NC_019495.1_8817_GTTTCTTGG/-	8817	8825	-	14011420	mRNA ORF6_1	Transcript	upstream_gene_variant	-	-	-	-	-	IMPACT=MODIFIER;DISTANCE=2629;STRAND=-;
NC_019495.1_8817_GTTTCTTGG/-	8817	8825	-	14011420	mRNA ORF6_1	Transcript	upstream_gene_variant	-	-	-	-	-	IMPACT=MODIFIER;DISTANCE=2119;STRAND=-;
NC_019495.1_8817_GTTTCTTGG/-	8817	8825	-	14011420	mRNA ORF6_1	Transcript	upstream_gene_variant	-	-	-	-	-	IMPACT=MODIFIER;DISTANCE=4546;STRAND=-;
NC_019495.1_8817_GTTTCTTGG/-	8817	8825	-	14011421	mRNA ORF7_1	Transcript	inframe_deletion	1325-1333	1325-1333	442-445	PKKQ/Q	cCCAAGAAACag/cag	IMPACT=MODERATE;STRAND=-;
NC_019495.1_8817_GTTTCTTGG/-	8817	8825	-	14011422	mRNA ORF8_1	Transcript	downstream_gene_variant	-	-	-	-	-	IMPACT=MODIFIER;DISTANCE=2903;STRAND=-;
NC_019495.1_8817_GTTTCTTGG/-	8817	8825	-	14011422	mRNA ORF8_1	Transcript	downstream_gene_variant	-	-	-	-	-	IMPACT=MODIFIER;DISTANCE=2106;STRAND=-;
NC_019495.1_8849_-/GTT	8848	8849	GTT	14011420	mRNA ORF6_1	Transcript	upstream_gene_variant	-	-	-	-	-	IMPACT=MODIFIER;DISTANCE=3199;STRAND=-;
NC_019495.1_8849_-/GTT	8848	8849	GTT	14011420	mRNA ORF6_1	Transcript	upstream_gene_variant	-	-	-	-	-	IMPACT=MODIFIER;DISTANCE=2660;STRAND=-;
NC_019495.1_8849_-/GTT	8848	8849	GTT	14011420	mRNA ORF6_1	Transcript	upstream_gene_variant	-	-	-	-	-	IMPACT=MODIFIER;DISTANCE=2150;STRAND=-;
NC_019495.1_8849_-/GTT	8848	8849	GTT	14011420	mRNA ORF6_1	Transcript	upstream_gene_variant	-	-	-	-	-	IMPACT=MODIFIER;DISTANCE=4577;STRAND=-;
NC_019495.1_8849_-/GTT	8848	8849	GTT	14011421	mRNA ORF7_1	Transcript	inframe_insertion	1301-1302	1301-1302	434	T/TT	aca/acAACa	IMPACT=MODERATE;STRAND=-;
NC_019495.1_8849_-/GTT	8848	8849	GTT	14011422	mRNA ORF8_1	Transcript	downstream_gene_variant	-	-	-	-	-	IMPACT=MODIFIER;DISTANCE=2879;STRAND=-;
NC_019495.1_8849_-/GTT	8848	8849	GTT	14011422	mRNA ORF8_1	Transcript	downstream_gene_variant	-	-	-	-	-	IMPACT=MODIFIER;DISTANCE=2082;STRAND=-;
NC_019495.1_9137_T/C	9137	9137	C	14011420	mRNA ORF6_1	Transcript	upstream_gene_variant	-	-	-	-	-	IMPACT=MODIFIER;DISTANCE=3488;STRAND=-;
NC_019495.1_9137_T/C	9137	9137	C	14011420	mRNA ORF6_1	Transcript	upstream_gene_variant	-	-	-	-	-	IMPACT=MODIFIER;DISTANCE=2949;STRAND=-;
NC_019495.1_9137_T/C	9137	9137	C	14011420	mRNA ORF6_1	Transcript	upstream_gene_variant	-	-	-	-	-	IMPACT=MODIFIER;DISTANCE=2439;STRAND=-;
NC_019495.1_9137_T/C	9137	9137	C	14011420	mRNA ORF6_1	Transcript	upstream_gene_variant	-	-	-	-	-	IMPACT=MODIFIER;DISTANCE=4866;STRAND=-;
NC_019495.1_9137_T/C	9137	9137	C	14011421	mRNA ORF7_1	Transcript	missense_variant	1013	1013	338	Q/R	cAg/cGg	IMPACT=MODERATE;STRAND=-;
NC_019495.1_9137_T/C	9137	9137	C	14011422	mRNA ORF8_1	Transcript	downstream_gene_variant	-	-	-	-	-	IMPACT=MODIFIER;DISTANCE=2591;STRAND=-;
NC_019495.1_9137_T/C	9137	9137	C	14011422	mRNA ORF8_1	Transcript	downstream_gene_variant	-	-	-	-	-	IMPACT=MODIFIER;DISTANCE=1794;STRAND=-;
NC_019495.1_9674_TCA/-	9674	9676	-	14011420	mRNA ORF6_1	Transcript	upstream_gene_variant	-	-	-	-	-	IMPACT=MODIFIER;DISTANCE=3486;STRAND=-;
NC_019495.1_9674_TCA/-	9674	9676	-	14011420	mRNA ORF6_1	Transcript	upstream_gene_variant	-	-	-	-	-	IMPACT=MODIFIER;DISTANCE=2976;STRAND=-;
NC_019495.1_9674_TCA/-	9674	9676	-	14011420	mRNA ORF6_1	Transcript	intergenic_variant	-	-	-	-	-	IMPACT=MODIFIER;STRAND=-;
NC_019495.1_9674_TCA/-	9674	9676	-	14011421	mRNA ORF7_1	Transcript	inframe_deletion	474-476	474-476	158-159	DE/E	gaTGAg/gag	IMPACT=MODERATE;STRAND=-;
NC_019495.1_9674_TCA/-	9674	9676	-	14011422	mRNA ORF8_1	Transcript	downstream_gene_variant	-	-	-	-	-	IMPACT=MODIFIER;DISTANCE=2052;STRAND=-;
NC_019495.1_9674_TCA/-	9674	9676	-	14011422	mRNA ORF8_1	Transcript	downstream_gene_variant	-	-	-	-	-	IMPACT=MODIFIER;DISTANCE=1255;STRAND=-;
NC_019495.1_10884_AA/-	10884	10885	-	14011420	mRNA ORF6_1	Transcript	upstream_gene_variant	-	-	-	-	-	IMPACT=MODIFIER;DISTANCE=4186;STRAND=-;
NC_019495.1_10884_AA/-	10884	10885	-	14011420	mRNA ORF6_1	Transcript	intergenic_variant	-	-	-	-	-	IMPACT=MODIFIER;STRAND=-;
NC_019495.1_10884_AA/-	10884	10885	-	14011421	mRNA ORF7_1	Transcript	upstream_gene_variant	-	-	-	-	-	IMPACT=MODIFIER;DISTANCE=735;STRAND=-;
NC_019495.1_10884_AA/-	10884	10885	-	14011422	mRNA ORF8_1	Transcript	downstream_gene_variant	-	-	-	-	-	IMPACT=MODIFIER;DISTANCE=843;STRAND=-;
NC_019495.1_10884_AA/-	10884	10885	-	14011422	mRNA ORF8_1	Transcript	downstream_gene_variant	-	-	-	-	-	IMPACT=MODIFIER;DISTANCE=46;STRAND=-;
NC_019495.1_10884_AA/-	10884	10885	-	14011408	mRNA ORF10	Transcript	intergenic_variant	-	-	-	-	-	IMPACT=MODIFIER;STRAND=+;
NC_019495.1_11255_C/T	11255	11255	T	14011420	mRNA ORF6_1	Transcript	intergenic_variant	-	-	-	-	-	IMPACT=MODIFIER;STRAND=-;
NC_019495.1_11255_C/T	11255	11255	T	14011421	mRNA ORF7_1	Transcript	upstream_gene_variant	-	-	-	-	-	IMPACT=MODIFIER;DISTANCE=1106;STRAND=-;
NC_019495.1_11255_C/T	11255	11255	T	14011422	mRNA ORF8_1	Transcript	downstream_gene_variant	-	-	-	-	-	IMPACT=MODIFIER;DISTANCE=473;STRAND=-;
NC_019495.1_11255_C/T	11255	11255	T	14011422	mRNA ORF8_1	Transcript	synonymous_variant	358	360	120	A	gcG/gcA	IMPACT=LOW;STRAND=-;
NC_019495.1_11255_C/T	11255	11255	T	14011408	mRNA ORF10	Transcript	intergenic_variant	-	-	-	-	-	IMPACT=MODIFIER;STRAND=+;
NC_019495.1_11395_C/T	11395	11395	T	14011420	mRNA ORF6_1	Transcript	intergenic_variant	-	-	-	-	-	IMPACT=MODIFIER;STRAND=-;
NC_019495.1_11395_C/T	11395	11395	T	14011421	mRNA ORF7_1	Transcript	upstream_gene_variant	-	-	-	-	-	IMPACT=MODIFIER;DISTANCE=1246;STRAND=-;
NC_019495.1_11395_C/T	11395	11395	T	14011422	mRNA ORF8_1	Transcript	downstream_gene_variant	-	-	-	-	-	IMPACT=MODIFIER;DISTANCE=333;STRAND=-;
NC_019495.1_11395_C/T	11395	11395	T	14011422	mRNA ORF8_1	Transcript	missense_variant	218	220	74	D/N	Gac/Aac	IMPACT=MODERATE;STRAND=-;
NC_019495.1_11395_C/T	11395	11395	T	14011408	mRNA ORF10	Transcript	intergenic_variant	-	-	-	-	-	IMPACT=MODIFIER;STRAND=+;
NC_019495.1_11395_C/T	11395	11395	T	14011423	mRNA ORF10A	Transcript	downstream_gene_variant	-	-	-	-	-	IMPACT=MODIFIER;DISTANCE=4995;STRAND=-;
NC_019495.1_12793_AGT/-	12793	12795	-	14011421	mRNA ORF7_1	Transcript	upstream_gene_variant	-	-	-	-	-	IMPACT=MODIFIER;DISTANCE=2644;STRAND=-;
NC_019495.1_12793_AGT/-	12793	12795	-	14011422	mRNA ORF8_1	Transcript	upstream_gene_variant	-	-	-	-	-	IMPACT=MODIFIER;DISTANCE=806;STRAND=-;
NC_019495.1_12793_AGT/-	12793	12795	-	14011422	mRNA ORF8_1	Transcript	upstream_gene_variant	-	-	-	-	-	IMPACT=MODIFIER;DISTANCE=1181;STRAND=-;
NC_019495.1_12793_AGT/-	12793	12795	-	14011408	mRNA ORF10	Transcript	upstream_gene_variant	-	-	-	-	-	IMPACT=MODIFIER;DISTANCE=2850;STRAND=+;
NC_019495.1_12793_AGT/-	12793	12795	-	14011408	mRNA ORF10	Transcript	upstream_gene_variant	-	-	-	-	-	IMPACT=MODIFIER;DISTANCE=4365;STRAND=+;
NC_019495.1_12793_AGT/-	12793	12795	-	14011423	mRNA ORF10A	Transcript	downstream_gene_variant	-	-	-	-	-	IMPACT=MODIFIER;DISTANCE=3595;STRAND=-;
NC_019495.1_12873_T/A	12873	12873	A	14011421	mRNA ORF7_1	Transcript	upstream_gene_variant	-	-	-	-	-	IMPACT=MODIFIER;DISTANCE=2724;STRAND=-;
NC_019495.1_12873_T/A	12873	12873	A	14011422	mRNA ORF8_1	Transcript	upstream_gene_variant	-	-	-	-	-	IMPACT=MODIFIER;DISTANCE=886;STRAND=-;
NC_019495.1_12873_T/A	12873	12873	A	14011422	mRNA ORF8_1	Transcript	upstream_gene_variant	-	-	-	-	-	IMPACT=MODIFIER;DISTANCE=1261;STRAND=-;
NC_019495.1_12873_T/A	12873	12873	A	14011408	mRNA ORF10	Transcript	upstream_gene_variant	-	-	-	-	-	IMPACT=MODIFIER;DISTANCE=2772;STRAND=+;
NC_019495.1_12873_T/A	12873	12873	A	14011408	mRNA ORF10	Transcript	upstream_gene_variant	-	-	-	-	-	IMPACT=MODIFIER;DISTANCE=4287;STRAND=+;
NC_019495.1_12873_T/A	12873	12873	A	14011423	mRNA ORF10A	Transcript	downstream_gene_variant	-	-	-	-	-	IMPACT=MODIFIER;DISTANCE=3517;STRAND=-;
NC_019495.1_13772_-/CAC	13771	13772	CAC	14011421	mRNA ORF7_1	Transcript	upstream_gene_variant	-	-	-	-	-	IMPACT=MODIFIER;DISTANCE=3622;STRAND=-;
NC_019495.1_13772_-/CAC	13771	13772	CAC	14011422	mRNA ORF8_1	Transcript	upstream_gene_variant	-	-	-	-	-	IMPACT=MODIFIER;DISTANCE=1784;STRAND=-;
NC_019495.1_13772_-/CAC	13771	13772	CAC	14011422	mRNA ORF8_1	Transcript	upstream_gene_variant	-	-	-	-	-	IMPACT=MODIFIER;DISTANCE=2159;STRAND=-;
NC_019495.1_13772_-/CAC	13771	13772	CAC	14011408	mRNA ORF10	Transcript	upstream_gene_variant	-	-	-	-	-	IMPACT=MODIFIER;DISTANCE=1873;STRAND=+;
NC_019495.1_13772_-/CAC	13771	13772	CAC	14011408	mRNA ORF10	Transcript	upstream_gene_variant	-	-	-	-	-	IMPACT=MODIFIER;DISTANCE=3388;STRAND=+;
NC_019495.1_13772_-/CAC	13771	13772	CAC	14011423	mRNA ORF10A	Transcript	downstream_gene_variant	-	-	-	-	-	IMPACT=MODIFIER;DISTANCE=2618;STRAND=-;
NC_019495.1_14001_T/A	14001	14001	A	14011421	mRNA ORF7_1	Transcript	upstream_gene_variant	-	-	-	-	-	IMPACT=MODIFIER;DISTANCE=3852;STRAND=-;
NC_019495.1_14001_T/A	14001	14001	A	14011422	mRNA ORF8_1	Transcript	upstream_gene_variant	-	-	-	-	-	IMPACT=MODIFIER;DISTANCE=2014;STRAND=-;
NC_019495.1_14001_T/A	14001	14001	A	14011422	mRNA ORF8_1	Transcript	upstream_gene_variant	-	-	-	-	-	IMPACT=MODIFIER;DISTANCE=2389;STRAND=-;
NC_019495.1_14001_T/A	14001	14001	A	14011408	mRNA ORF10	Transcript	upstream_gene_variant	-	-	-	-	-	IMPACT=MODIFIER;DISTANCE=1644;STRAND=+;
NC_019495.1_14001_T/A	14001	14001	A	14011408	mRNA ORF10	Transcript	upstream_gene_variant	-	-	-	-	-	IMPACT=MODIFIER;DISTANCE=3159;STRAND=+;
NC_019495.1_14001_T/A	14001	14001	A	14011423	mRNA ORF10A	Transcript	downstream_gene_variant	-	-	-	-	-	IMPACT=MODIFIER;DISTANCE=2389;STRAND=-;
NC_019495.1_14004_GCTCTGGTGTAGGCTCAGGTATGC/-	14004	14027	-	14011421	mRNA ORF7_1	Transcript	upstream_gene_variant	-	-	-	-	-	IMPACT=MODIFIER;DISTANCE=3855;STRAND=-;
NC_019495.1_14004_GCTCTGGTGTAGGCTCAGGTATGC/-	14004	14027	-	14011422	mRNA ORF8_1	Transcript	upstream_gene_variant	-	-	-	-	-	IMPACT=MODIFIER;DISTANCE=2017;STRAND=-;
NC_019495.1_14004_GCTCTGGTGTAGGCTCAGGTATGC/-	14004	14027	-	14011422	mRNA ORF8_1	Transcript	upstream_gene_variant	-	-	-	-	-	IMPACT=MODIFIER;DISTANCE=2392;STRAND=-;
NC_019495.1_14004_GCTCTGGTGTAGGCTCAGGTATGC/-	14004	14027	-	14011408	mRNA ORF10	Transcript	upstream_gene_variant	-	-	-	-	-	IMPACT=MODIFIER;DISTANCE=1618;STRAND=+;
NC_019495.1_14004_GCTCTGGTGTAGGCTCAGGTATGC/-	14004	14027	-	14011408	mRNA ORF10	Transcript	upstream_gene_variant	-	-	-	-	-	IMPACT=MODIFIER;DISTANCE=3133;STRAND=+;
NC_019495.1_14004_GCTCTGGTGTAGGCTCAGGTATGC/-	14004	14027	-	14011423	mRNA ORF10A	Transcript	downstream_gene_variant	-	-	-	-	-	IMPACT=MODIFIER;DISTANCE=2363;STRAND=-;
NC_019495.1_14045_GGT/GTC	14045	14047	GTC	14011421	mRNA ORF7_1	Transcript	upstream_gene_variant	-	-	-	-	-	IMPACT=MODIFIER;DISTANCE=3896;STRAND=-;
NC_019495.1_14045_GGT/GTC	14045	14047	GTC	14011422	mRNA ORF8_1	Transcript	upstream_gene_variant	-	-	-	-	-	IMPACT=MODIFIER;DISTANCE=2058;STRAND=-;
NC_019495.1_14045_GGT/GTC	14045	14047	GTC	14011422	mRNA ORF8_1	Transcript	upstream_gene_variant	-	-	-	-	-	IMPACT=MODIFIER;DISTANCE=2433;STRAND=-;
NC_019495.1_14045_GGT/GTC	14045	14047	GTC	14011408	mRNA ORF10	Transcript	upstream_gene_variant	-	-	-	-	-	IMPACT=MODIFIER;DISTANCE=1598;STRAND=+;
NC_019495.1_14045_GGT/GTC	14045	14047	GTC	14011408	mRNA ORF10	Transcript	upstream_gene_variant	-	-	-	-	-	IMPACT=MODIFIER;DISTANCE=3113;STRAND=+;
NC_019495.1_14045_GGT/GTC	14045	14047	GTC	14011423	mRNA ORF10A	Transcript	downstream_gene_variant	-	-	-	-	-	IMPACT=MODIFIER;DISTANCE=2343;STRAND=-;
NC_019495.1_14048_ATG/ACA	14048	14050	ACA	14011421	mRNA ORF7_1	Transcript	upstream_gene_variant	-	-	-	-	-	IMPACT=MODIFIER;DISTANCE=3899;STRAND=-;
NC_019495.1_14048_ATG/ACA	14048	14050	ACA	14011422	mRNA ORF8_1	Transcript	upstream_gene_variant	-	-	-	-	-	IMPACT=MODIFIER;DISTANCE=2061;STRAND=-;
NC_019495.1_14048_ATG/ACA	14048	14050	ACA	14011422	mRNA ORF8_1	Transcript	upstream_gene_variant	-	-	-	-	-	IMPACT=MODIFIER;DISTANCE=2436;STRAND=-;
NC_019495.1_14048_ATG/ACA	14048	14050	ACA	14011408	mRNA ORF10	Transcript	upstream_gene_variant	-	-	-	-	-	IMPACT=MODIFIER;DISTANCE=1595;STRAND=+;
NC_019495.1_14048_ATG/ACA	14048	14050	ACA	14011408	mRNA ORF10	Transcript	upstream_gene_variant	-	-	-	-	-	IMPACT=MODIFIER;DISTANCE=3110;STRAND=+;
NC_019495.1_14048_ATG/ACA	14048	14050	ACA	14011423	mRNA ORF10A	Transcript	downstream_gene_variant	-	-	-	-	-	IMPACT=MODIFIER;DISTANCE=2340;STRAND=-;
NC_019495.1_14120_-/TGCTGTTGCTGCTGTTGC	14119	14120	TGCTGTTGCTGCTGTTGC	14011421	mRNA ORF7_1	Transcript	upstream_gene_variant	-	-	-	-	-	IMPACT=MODIFIER;DISTANCE=3970;STRAND=-;
NC_019495.1_14120_-/TGCTGTTGCTGCTGTTGC	14119	14120	TGCTGTTGCTGCTGTTGC	14011422	mRNA ORF8_1	Transcript	upstream_gene_variant	-	-	-	-	-	IMPACT=MODIFIER;DISTANCE=2132;STRAND=-;
NC_019495.1_14120_-/TGCTGTTGCTGCTGTTGC	14119	14120	TGCTGTTGCTGCTGTTGC	14011422	mRNA ORF8_1	Transcript	upstream_gene_variant	-	-	-	-	-	IMPACT=MODIFIER;DISTANCE=2507;STRAND=-;
NC_019495.1_14120_-/TGCTGTTGCTGCTGTTGC	14119	14120	TGCTGTTGCTGCTGTTGC	14011408	mRNA ORF10	Transcript	upstream_gene_variant	-	-	-	-	-	IMPACT=MODIFIER;DISTANCE=1525;STRAND=+;
NC_019495.1_14120_-/TGCTGTTGCTGCTGTTGC	14119	14120	TGCTGTTGCTGCTGTTGC	14011408	mRNA ORF10	Transcript	upstream_gene_variant	-	-	-	-	-	IMPACT=MODIFIER;DISTANCE=3040;STRAND=+;
NC_019495.1_14120_-/TGCTGTTGCTGCTGTTGC	14119	14120	TGCTGTTGCTGCTGTTGC	14011423	mRNA ORF10A	Transcript	downstream_gene_variant	-	-	-	-	-	IMPACT=MODIFIER;DISTANCE=2270;STRAND=-;
NC_019495.1_14756_GGTTAGGGTTAGGGTTAGGGTTAGGGTTAG/-	14756	14785	-	14011421	mRNA ORF7_1	Transcript	upstream_gene_variant	-	-	-	-	-	IMPACT=MODIFIER;DISTANCE=4607;STRAND=-;
NC_019495.1_14756_GGTTAGGGTTAGGGTTAGGGTTAGGGTTAG/-	14756	14785	-	14011422	mRNA ORF8_1	Transcript	upstream_gene_variant	-	-	-	-	-	IMPACT=MODIFIER;DISTANCE=2769;STRAND=-;
NC_019495.1_14756_GGTTAGGGTTAGGGTTAGGGTTAGGGTTAG/-	14756	14785	-	14011422	mRNA ORF8_1	Transcript	upstream_gene_variant	-	-	-	-	-	IMPACT=MODIFIER;DISTANCE=3144;STRAND=-;
NC_019495.1_14756_GGTTAGGGTTAGGGTTAGGGTTAGGGTTAG/-	14756	14785	-	14011408	mRNA ORF10	Transcript	upstream_gene_variant	-	-	-	-	-	IMPACT=MODIFIER;DISTANCE=860;STRAND=+;
NC_019495.1_14756_GGTTAGGGTTAGGGTTAGGGTTAGGGTTAG/-	14756	14785	-	14011408	mRNA ORF10	Transcript	upstream_gene_variant	-	-	-	-	-	IMPACT=MODIFIER;DISTANCE=2375;STRAND=+;
NC_019495.1_14756_GGTTAGGGTTAGGGTTAGGGTTAGGGTTAG/-	14756	14785	-	14011423	mRNA ORF10A	Transcript	downstream_gene_variant	-	-	-	-	-	IMPACT=MODIFIER;DISTANCE=1605;STRAND=-;
NC_019495.1_14870_A/G	14870	14870	G	14011421	mRNA ORF7_1	Transcript	upstream_gene_variant	-	-	-	-	-	IMPACT=MODIFIER;DISTANCE=4721;STRAND=-;
NC_019495.1_14870_A/G	14870	14870	G	14011422	mRNA ORF8_1	Transcript	upstream_gene_variant	-	-	-	-	-	IMPACT=MODIFIER;DISTANCE=2883;STRAND=-;
NC_019495.1_14870_A/G	14870	14870	G	14011422	mRNA ORF8_1	Transcript	upstream_gene_variant	-	-	-	-	-	IMPACT=MODIFIER;DISTANCE=3258;STRAND=-;
NC_019495.1_14870_A/G	14870	14870	G	14011408	mRNA ORF10	Transcript	upstream_gene_variant	-	-	-	-	-	IMPACT=MODIFIER;DISTANCE=775;STRAND=+;
NC_019495.1_14870_A/G	14870	14870	G	14011408	mRNA ORF10	Transcript	upstream_gene_variant	-	-	-	-	-	IMPACT=MODIFIER;DISTANCE=2290;STRAND=+;
NC_019495.1_14870_A/G	14870	14870	G	14011423	mRNA ORF10A	Transcript	downstream_gene_variant	-	-	-	-	-	IMPACT=MODIFIER;DISTANCE=1520;STRAND=-;
NC_019495.1_14876_G/A	14876	14876	A	14011421	mRNA ORF7_1	Transcript	upstream_gene_variant	-	-	-	-	-	IMPACT=MODIFIER;DISTANCE=4727;STRAND=-;
NC_019495.1_14876_G/A	14876	14876	A	14011422	mRNA ORF8_1	Transcript	upstream_gene_variant	-	-	-	-	-	IMPACT=MODIFIER;DISTANCE=2889;STRAND=-;
NC_019495.1_14876_G/A	14876	14876	A	14011422	mRNA ORF8_1	Transcript	upstream_gene_variant	-	-	-	-	-	IMPACT=MODIFIER;DISTANCE=3264;STRAND=-;
NC_019495.1_14876_G/A	14876	14876	A	14011408	mRNA ORF10	Transcript	upstream_gene_variant	-	-	-	-	-	IMPACT=MODIFIER;DISTANCE=769;STRAND=+;
NC_019495.1_14876_G/A	14876	14876	A	14011408	mRNA ORF10	Transcript	upstream_gene_variant	-	-	-	-	-	IMPACT=MODIFIER;DISTANCE=2284;STRAND=+;
NC_019495.1_14876_G/A	14876	14876	A	14011423	mRNA ORF10A	Transcript	downstream_gene_variant	-	-	-	-	-	IMPACT=MODIFIER;DISTANCE=1514;STRAND=-;
NC_019495.1_14878_C/T	14878	14878	T	14011421	mRNA ORF7_1	Transcript	upstream_gene_variant	-	-	-	-	-	IMPACT=MODIFIER;DISTANCE=4729;STRAND=-;
NC_019495.1_14878_C/T	14878	14878	T	14011422	mRNA ORF8_1	Transcript	upstream_gene_variant	-	-	-	-	-	IMPACT=MODIFIER;DISTANCE=2891;STRAND=-;
NC_019495.1_14878_C/T	14878	14878	T	14011422	mRNA ORF8_1	Transcript	upstream_gene_variant	-	-	-	-	-	IMPACT=MODIFIER;DISTANCE=3266;STRAND=-;
NC_019495.1_14878_C/T	14878	14878	T	14011408	mRNA ORF10	Transcript	upstream_gene_variant	-	-	-	-	-	IMPACT=MODIFIER;DISTANCE=767;STRAND=+;
NC_019495.1_14878_C/T	14878	14878	T	14011408	mRNA ORF10	Transcript	upstream_gene_variant	-	-	-	-	-	IMPACT=MODIFIER;DISTANCE=2282;STRAND=+;
NC_019495.1_14878_C/T	14878	14878	T	14011423	mRNA ORF10A	Transcript	downstream_gene_variant	-	-	-	-	-	IMPACT=MODIFIER;DISTANCE=1512;STRAND=-;
NC_019495.1_14879_TGA/TAG	14879	14881	TAG	14011421	mRNA ORF7_1	Transcript	upstream_gene_variant	-	-	-	-	-	IMPACT=MODIFIER;DISTANCE=4730;STRAND=-;
NC_019495.1_14879_TGA/TAG	14879	14881	TAG	14011422	mRNA ORF8_1	Transcript	upstream_gene_variant	-	-	-	-	-	IMPACT=MODIFIER;DISTANCE=2892;STRAND=-;
NC_019495.1_14879_TGA/TAG	14879	14881	TAG	14011422	mRNA ORF8_1	Transcript	upstream_gene_variant	-	-	-	-	-	IMPACT=MODIFIER;DISTANCE=3267;STRAND=-;
NC_019495.1_14879_TGA/TAG	14879	14881	TAG	14011408	mRNA ORF10	Transcript	upstream_gene_variant	-	-	-	-	-	IMPACT=MODIFIER;DISTANCE=764;STRAND=+;
NC_019495.1_14879_TGA/TAG	14879	14881	TAG	14011408	mRNA ORF10	Transcript	upstream_gene_variant	-	-	-	-	-	IMPACT=MODIFIER;DISTANCE=2279;STRAND=+;
NC_019495.1_14879_TGA/TAG	14879	14881	TAG	14011423	mRNA ORF10A	Transcript	downstream_gene_variant	-	-	-	-	-	IMPACT=MODIFIER;DISTANCE=1509;STRAND=-;
NC_019495.1_14882_GCA/GGC	14882	14884	GGC	14011421	mRNA ORF7_1	Transcript	upstream_gene_variant	-	-	-	-	-	IMPACT=MODIFIER;DISTANCE=4733;STRAND=-;
NC_019495.1_14882_GCA/GGC	14882	14884	GGC	14011422	mRNA ORF8_1	Transcript	upstream_gene_variant	-	-	-	-	-	IMPACT=MODIFIER;DISTANCE=2895;STRAND=-;
NC_019495.1_14882_GCA/GGC	14882	14884	GGC	14011422	mRNA ORF8_1	Transcript	upstream_gene_variant	-	-	-	-	-	IMPACT=MODIFIER;DISTANCE=3270;STRAND=-;
NC_019495.1_14882_GCA/GGC	14882	14884	GGC	14011408	mRNA ORF10	Transcript	upstream_gene_variant	-	-	-	-	-	IMPACT=MODIFIER;DISTANCE=761;STRAND=+;
NC_019495.1_14882_GCA/GGC	14882	14884	GGC	14011408	mRNA ORF10	Transcript	upstream_gene_variant	-	-	-	-	-	IMPACT=MODIFIER;DISTANCE=2276;STRAND=+;
NC_019495.1_14882_GCA/GGC	14882	14884	GGC	14011423	mRNA ORF10A	Transcript	downstream_gene_variant	-	-	-	-	-	IMPACT=MODIFIER;DISTANCE=1506;STRAND=-;
NC_019495.1_14886_GTTAGG/GAGCAT	14886	14891	GAGCAT	14011421	mRNA ORF7_1	Transcript	upstream_gene_variant	-	-	-	-	-	IMPACT=MODIFIER;DISTANCE=4737;STRAND=-;
NC_019495.1_14886_GTTAGG/GAGCAT	14886	14891	GAGCAT	14011422	mRNA ORF8_1	Transcript	upstream_gene_variant	-	-	-	-	-	IMPACT=MODIFIER;DISTANCE=2899;STRAND=-;
NC_019495.1_14886_GTTAGG/GAGCAT	14886	14891	GAGCAT	14011422	mRNA ORF8_1	Transcript	upstream_gene_variant	-	-	-	-	-	IMPACT=MODIFIER;DISTANCE=3274;STRAND=-;
NC_019495.1_14886_GTTAGG/GAGCAT	14886	14891	GAGCAT	14011408	mRNA ORF10	Transcript	upstream_gene_variant	-	-	-	-	-	IMPACT=MODIFIER;DISTANCE=754;STRAND=+;
NC_019495.1_14886_GTTAGG/GAGCAT	14886	14891	GAGCAT	14011408	mRNA ORF10	Transcript	upstream_gene_variant	-	-	-	-	-	IMPACT=MODIFIER;DISTANCE=2269;STRAND=+;
NC_019495.1_14886_GTTAGG/GAGCAT	14886	14891	GAGCAT	14011423	mRNA ORF10A	Transcript	downstream_gene_variant	-	-	-	-	-	IMPACT=MODIFIER;DISTANCE=1499;STRAND=-;
NC_019495.1_15104_-/AA	15103	15104	AA	14011421	mRNA ORF7_1	Transcript	upstream_gene_variant	-	-	-	-	-	IMPACT=MODIFIER;DISTANCE=4954;STRAND=-;
NC_019495.1_15104_-/AA	15103	15104	AA	14011422	mRNA ORF8_1	Transcript	upstream_gene_variant	-	-	-	-	-	IMPACT=MODIFIER;DISTANCE=3116;STRAND=-;
NC_019495.1_15104_-/AA	15103	15104	AA	14011422	mRNA ORF8_1	Transcript	upstream_gene_variant	-	-	-	-	-	IMPACT=MODIFIER;DISTANCE=3491;STRAND=-;
NC_019495.1_15104_-/AA	15103	15104	AA	14011408	mRNA ORF10	Transcript	upstream_gene_variant	-	-	-	-	-	IMPACT=MODIFIER;DISTANCE=541;STRAND=+;
NC_019495.1_15104_-/AA	15103	15104	AA	14011408	mRNA ORF10	Transcript	upstream_gene_variant	-	-	-	-	-	IMPACT=MODIFIER;DISTANCE=2056;STRAND=+;
NC_019495.1_15104_-/AA	15103	15104	AA	14011423	mRNA ORF10A	Transcript	downstream_gene_variant	-	-	-	-	-	IMPACT=MODIFIER;DISTANCE=1286;STRAND=-;
NC_019495.1_15135_T/A	15135	15135	A	14011421	mRNA ORF7_1	Transcript	upstream_gene_variant	-	-	-	-	-	IMPACT=MODIFIER;DISTANCE=4986;STRAND=-;
NC_019495.1_15135_T/A	15135	15135	A	14011422	mRNA ORF8_1	Transcript	upstream_gene_variant	-	-	-	-	-	IMPACT=MODIFIER;DISTANCE=3148;STRAND=-;
NC_019495.1_15135_T/A	15135	15135	A	14011422	mRNA ORF8_1	Transcript	upstream_gene_variant	-	-	-	-	-	IMPACT=MODIFIER;DISTANCE=3523;STRAND=-;
NC_019495.1_15135_T/A	15135	15135	A	14011408	mRNA ORF10	Transcript	upstream_gene_variant	-	-	-	-	-	IMPACT=MODIFIER;DISTANCE=510;STRAND=+;
NC_019495.1_15135_T/A	15135	15135	A	14011408	mRNA ORF10	Transcript	upstream_gene_variant	-	-	-	-	-	IMPACT=MODIFIER;DISTANCE=2025;STRAND=+;
NC_019495.1_15135_T/A	15135	15135	A	14011423	mRNA ORF10A	Transcript	downstream_gene_variant	-	-	-	-	-	IMPACT=MODIFIER;DISTANCE=1255;STRAND=-;
NC_019495.1_15136_TCAGA/TTCAG	15136	15140	TTCAG	14011421	mRNA ORF7_1	Transcript	upstream_gene_variant	-	-	-	-	-	IMPACT=MODIFIER;DISTANCE=4987;STRAND=-;
NC_019495.1_15136_TCAGA/TTCAG	15136	15140	TTCAG	14011422	mRNA ORF8_1	Transcript	upstream_gene_variant	-	-	-	-	-	IMPACT=MODIFIER;DISTANCE=3149;STRAND=-;
NC_019495.1_15136_TCAGA/TTCAG	15136	15140	TTCAG	14011422	mRNA ORF8_1	Transcript	upstream_gene_variant	-	-	-	-	-	IMPACT=MODIFIER;DISTANCE=3524;STRAND=-;
NC_019495.1_15136_TCAGA/TTCAG	15136	15140	TTCAG	14011408	mRNA ORF10	Transcript	upstream_gene_variant	-	-	-	-	-	IMPACT=MODIFIER;DISTANCE=505;STRAND=+;
NC_019495.1_15136_TCAGA/TTCAG	15136	15140	TTCAG	14011408	mRNA ORF10	Transcript	upstream_gene_variant	-	-	-	-	-	IMPACT=MODIFIER;DISTANCE=2020;STRAND=+;
NC_019495.1_15136_TCAGA/TTCAG	15136	15140	TTCAG	14011423	mRNA ORF10A	Transcript	downstream_gene_variant	-	-	-	-	-	IMPACT=MODIFIER;DISTANCE=1250;STRAND=-;
NC_019495.1_15153_AA/-	15153	15154	-	14011422	mRNA ORF8_1	Transcript	upstream_gene_variant	-	-	-	-	-	IMPACT=MODIFIER;DISTANCE=3166;STRAND=-;
NC_019495.1_15153_AA/-	15153	15154	-	14011422	mRNA ORF8_1	Transcript	upstream_gene_variant	-	-	-	-	-	IMPACT=MODIFIER;DISTANCE=3541;STRAND=-;
NC_019495.1_15153_AA/-	15153	15154	-	14011408	mRNA ORF10	Transcript	upstream_gene_variant	-	-	-	-	-	IMPACT=MODIFIER;DISTANCE=491;STRAND=+;
NC_019495.1_15153_AA/-	15153	15154	-	14011408	mRNA ORF10	Transcript	upstream_gene_variant	-	-	-	-	-	IMPACT=MODIFIER;DISTANCE=2006;STRAND=+;
NC_019495.1_15153_AA/-	15153	15154	-	14011423	mRNA ORF10A	Transcript	downstream_gene_variant	-	-	-	-	-	IMPACT=MODIFIER;DISTANCE=1236;STRAND=-;
NC_019495.1_15200_ATGCCGCAAGTGTACCCA/-	15200	15217	-	14011422	mRNA ORF8_1	Transcript	upstream_gene_variant	-	-	-	-	-	IMPACT=MODIFIER;DISTANCE=3213;STRAND=-;
NC_019495.1_15200_ATGCCGCAAGTGTACCCA/-	15200	15217	-	14011422	mRNA ORF8_1	Transcript	upstream_gene_variant	-	-	-	-	-	IMPACT=MODIFIER;DISTANCE=3588;STRAND=-;
NC_019495.1_15200_ATGCCGCAAGTGTACCCA/-	15200	15217	-	14011408	mRNA ORF10	Transcript	upstream_gene_variant	-	-	-	-	-	IMPACT=MODIFIER;DISTANCE=428;STRAND=+;
NC_019495.1_15200_ATGCCGCAAGTGTACCCA/-	15200	15217	-	14011408	mRNA ORF10	Transcript	upstream_gene_variant	-	-	-	-	-	IMPACT=MODIFIER;DISTANCE=1943;STRAND=+;
NC_019495.1_15200_ATGCCGCAAGTGTACCCA/-	15200	15217	-	14011423	mRNA ORF10A	Transcript	downstream_gene_variant	-	-	-	-	-	IMPACT=MODIFIER;DISTANCE=1173;STRAND=-;
NC_019495.1_15292_AGTACACCGAGCGCCAATATGCCGCAAGTACACGAAGTACCCGATGCCGCA/-	15292	15342	-	14011422	mRNA ORF8_1	Transcript	upstream_gene_variant	-	-	-	-	-	IMPACT=MODIFIER;DISTANCE=3305;STRAND=-;
NC_019495.1_15292_AGTACACCGAGCGCCAATATGCCGCAAGTACACGAAGTACCCGATGCCGCA/-	15292	15342	-	14011422	mRNA ORF8_1	Transcript	upstream_gene_variant	-	-	-	-	-	IMPACT=MODIFIER;DISTANCE=3680;STRAND=-;
NC_019495.1_15292_AGTACACCGAGCGCCAATATGCCGCAAGTACACGAAGTACCCGATGCCGCA/-	15292	15342	-	14011408	mRNA ORF10	Transcript	upstream_gene_variant	-	-	-	-	-	IMPACT=MODIFIER;DISTANCE=303;STRAND=+;
NC_019495.1_15292_AGTACACCGAGCGCCAATATGCCGCAAGTACACGAAGTACCCGATGCCGCA/-	15292	15342	-	14011408	mRNA ORF10	Transcript	upstream_gene_variant	-	-	-	-	-	IMPACT=MODIFIER;DISTANCE=1818;STRAND=+;
NC_019495.1_15292_AGTACACCGAGCGCCAATATGCCGCAAGTACACGAAGTACCCGATGCCGCA/-	15292	15342	-	14011423	mRNA ORF10A	Transcript	downstream_gene_variant	-	-	-	-	-	IMPACT=MODIFIER;DISTANCE=1048;STRAND=-;
NC_019495.1_15705_G/A	15705	15705	A	14011422	mRNA ORF8_1	Transcript	upstream_gene_variant	-	-	-	-	-	IMPACT=MODIFIER;DISTANCE=3718;STRAND=-;
NC_019495.1_15705_G/A	15705	15705	A	14011422	mRNA ORF8_1	Transcript	upstream_gene_variant	-	-	-	-	-	IMPACT=MODIFIER;DISTANCE=4093;STRAND=-;
NC_019495.1_15705_G/A	15705	15705	A	14011408	mRNA ORF10	Transcript	missense_variant	61	61	21	A/T	Gct/Act	IMPACT=MODERATE;STRAND=+;
NC_019495.1_15705_G/A	15705	15705	A	14011408	mRNA ORF10	Transcript	upstream_gene_variant	-	-	-	-	-	IMPACT=MODIFIER;DISTANCE=1455;STRAND=+;
NC_019495.1_15705_G/A	15705	15705	A	14011423	mRNA ORF10A	Transcript	downstream_gene_variant	-	-	-	-	-	IMPACT=MODIFIER;DISTANCE=685;STRAND=-;
NC_019495.1_15743_T/C	15743	15743	C	14011422	mRNA ORF8_1	Transcript	upstream_gene_variant	-	-	-	-	-	IMPACT=MODIFIER;DISTANCE=3756;STRAND=-;
NC_019495.1_15743_T/C	15743	15743	C	14011422	mRNA ORF8_1	Transcript	upstream_gene_variant	-	-	-	-	-	IMPACT=MODIFIER;DISTANCE=4131;STRAND=-;
NC_019495.1_15743_T/C	15743	15743	C	14011408	mRNA ORF10	Transcript	synonymous_variant	99	99	33	T	acT/acC	IMPACT=LOW;STRAND=+;
NC_019495.1_15743_T/C	15743	15743	C	14011408	mRNA ORF10	Transcript	upstream_gene_variant	-	-	-	-	-	IMPACT=MODIFIER;DISTANCE=1417;STRAND=+;
NC_019495.1_15743_T/C	15743	15743	C	14011423	mRNA ORF10A	Transcript	downstream_gene_variant	-	-	-	-	-	IMPACT=MODIFIER;DISTANCE=647;STRAND=-;
NC_019495.1_16071_T/A	16071	16071	A	14011422	mRNA ORF8_1	Transcript	upstream_gene_variant	-	-	-	-	-	IMPACT=MODIFIER;DISTANCE=4084;STRAND=-;
NC_019495.1_16071_T/A	16071	16071	A	14011422	mRNA ORF8_1	Transcript	upstream_gene_variant	-	-	-	-	-	IMPACT=MODIFIER;DISTANCE=4459;STRAND=-;
NC_019495.1_16071_T/A	16071	16071	A	14011408	mRNA ORF10	Transcript	missense_variant	427	427	143	S/T	Tca/Aca	IMPACT=MODERATE;STRAND=+;
NC_019495.1_16071_T/A	16071	16071	A	14011408	mRNA ORF10	Transcript	upstream_gene_variant	-	-	-	-	-	IMPACT=MODIFIER;DISTANCE=1089;STRAND=+;
NC_019495.1_16071_T/A	16071	16071	A	14011423	mRNA ORF10A	Transcript	downstream_gene_variant	-	-	-	-	-	IMPACT=MODIFIER;DISTANCE=319;STRAND=-;
NC_019495.1_16071_T/A	16071	16071	A	14011409	mRNA ORF20	Transcript	downstream_gene_variant	-	-	-	-	-	IMPACT=MODIFIER;DISTANCE=4746;STRAND=-;
NC_019495.1_16187_ATCATC/-	16187	16192	-	14011422	mRNA ORF8_1	Transcript	upstream_gene_variant	-	-	-	-	-	IMPACT=MODIFIER;DISTANCE=4200;STRAND=-;
NC_019495.1_16187_ATCATC/-	16187	16192	-	14011422	mRNA ORF8_1	Transcript	upstream_gene_variant	-	-	-	-	-	IMPACT=MODIFIER;DISTANCE=4575;STRAND=-;
NC_019495.1_16187_ATCATC/-	16187	16192	-	14011408	mRNA ORF10	Transcript	downstream_gene_variant	-	-	-	-	-	IMPACT=MODIFIER;DISTANCE=32;STRAND=+;
NC_019495.1_16187_ATCATC/-	16187	16192	-	14011408	mRNA ORF10	Transcript	upstream_gene_variant	-	-	-	-	-	IMPACT=MODIFIER;DISTANCE=968;STRAND=+;
NC_019495.1_16187_ATCATC/-	16187	16192	-	14011423	mRNA ORF10A	Transcript	downstream_gene_variant	-	-	-	-	-	IMPACT=MODIFIER;DISTANCE=198;STRAND=-;
NC_019495.1_16187_ATCATC/-	16187	16192	-	14011409	mRNA ORF20	Transcript	downstream_gene_variant	-	-	-	-	-	IMPACT=MODIFIER;DISTANCE=4625;STRAND=-;
NC_019495.1_16268_-/AGAGTAC	16267	16268	AGAGTAC	14011422	mRNA ORF8_1	Transcript	upstream_gene_variant	-	-	-	-	-	IMPACT=MODIFIER;DISTANCE=4280;STRAND=-;
NC_019495.1_16268_-/AGAGTAC	16267	16268	AGAGTAC	14011422	mRNA ORF8_1	Transcript	upstream_gene_variant	-	-	-	-	-	IMPACT=MODIFIER;DISTANCE=4655;STRAND=-;
NC_019495.1_16268_-/AGAGTAC	16267	16268	AGAGTAC	14011408	mRNA ORF10	Transcript	downstream_gene_variant	-	-	-	-	-	IMPACT=MODIFIER;DISTANCE=112;STRAND=+;
NC_019495.1_16268_-/AGAGTAC	16267	16268	AGAGTAC	14011408	mRNA ORF10	Transcript	upstream_gene_variant	-	-	-	-	-	IMPACT=MODIFIER;DISTANCE=892;STRAND=+;
NC_019495.1_16268_-/AGAGTAC	16267	16268	AGAGTAC	14011423	mRNA ORF10A	Transcript	downstream_gene_variant	-	-	-	-	-	IMPACT=MODIFIER;DISTANCE=122;STRAND=-;
NC_019495.1_16268_-/AGAGTAC	16267	16268	AGAGTAC	14011409	mRNA ORF20	Transcript	downstream_gene_variant	-	-	-	-	-	IMPACT=MODIFIER;DISTANCE=4549;STRAND=-;
NC_019495.1_16916_TGCTTCATAGTC/-	16916	16927	-	14011422	mRNA ORF8_1	Transcript	intergenic_variant	-	-	-	-	-	IMPACT=MODIFIER;STRAND=-;
NC_019495.1_16916_TGCTTCATAGTC/-	16916	16927	-	14011408	mRNA ORF10	Transcript	downstream_gene_variant	-	-	-	-	-	IMPACT=MODIFIER;DISTANCE=761;STRAND=+;
NC_019495.1_16916_TGCTTCATAGTC/-	16916	16927	-	14011408	mRNA ORF10	Transcript	upstream_gene_variant	-	-	-	-	-	IMPACT=MODIFIER;DISTANCE=233;STRAND=+;
NC_019495.1_16916_TGCTTCATAGTC/-	16916	16927	-	14011423	mRNA ORF10A	Transcript	inframe_deletion	129-140	129-140	43-47	QTMKQ/Q	caGACTATGAAGCAg/cag	IMPACT=MODERATE;STRAND=-;
NC_019495.1_16916_TGCTTCATAGTC/-	16916	16927	-	14011409	mRNA ORF20	Transcript	downstream_gene_variant	-	-	-	-	-	IMPACT=MODIFIER;DISTANCE=3890;STRAND=-;
NC_019495.1_17412_AGCAACAGTACCAACAGCAGCAACAGCAACAGTACCAACAGCAGCAACAGCAAC/-	17412	17465	-	14011408	mRNA ORF10	Transcript	downstream_gene_variant	-	-	-	-	-	IMPACT=MODIFIER;DISTANCE=1257;STRAND=+;
NC_019495.1_17412_AGCAACAGTACCAACAGCAGCAACAGCAACAGTACCAACAGCAGCAACAGCAAC/-	17412	17465	-	14011408	mRNA ORF10	Transcript	inframe_deletion	253-306	254-307	85-103	QQQYQQQQQQQYQQQQQQQ/Q	cAGCAACAGTACCAACAGCAGCAACAGCAACAGTACCAACAGCAGCAACAGCAACag/cag	IMPACT=MODERATE;STRAND=+;
NC_019495.1_17412_AGCAACAGTACCAACAGCAGCAACAGCAACAGTACCAACAGCAGCAACAGCAAC/-	17412	17465	-	14011423	mRNA ORF10A	Transcript	upstream_gene_variant	-	-	-	-	-	IMPACT=MODIFIER;DISTANCE=357;STRAND=-;
NC_019495.1_17412_AGCAACAGTACCAACAGCAGCAACAGCAACAGTACCAACAGCAGCAACAGCAAC/-	17412	17465	-	14011409	mRNA ORF20	Transcript	downstream_gene_variant	-	-	-	-	-	IMPACT=MODIFIER;DISTANCE=3352;STRAND=-;
NC_019495.1_17412_AGCAACAGTACCAACAGCAGCAACAGCAACAGTACCAACAGCAGCAACAGCAAC/-	17412	17465	-	14011424	mRNA ORF21	Transcript	upstream_gene_variant	-	-	-	-	-	IMPACT=MODIFIER;DISTANCE=4523;STRAND=+;
NC_019495.1_20774_-/T	20773	20774	T	14011408	mRNA ORF10	Transcript	downstream_gene_variant	-	-	-	-	-	IMPACT=MODIFIER;DISTANCE=4618;STRAND=+;
NC_019495.1_20774_-/T	20773	20774	T	14011408	mRNA ORF10	Transcript	downstream_gene_variant	-	-	-	-	-	IMPACT=MODIFIER;DISTANCE=81;STRAND=+;
NC_019495.1_20774_-/T	20773	20774	T	14011423	mRNA ORF10A	Transcript	upstream_gene_variant	-	-	-	-	-	IMPACT=MODIFIER;DISTANCE=3718;STRAND=-;
NC_019495.1_20774_-/T	20773	20774	T	14011409	mRNA ORF20	Transcript	downstream_gene_variant	-	-	-	-	-	IMPACT=MODIFIER;DISTANCE=43;STRAND=-;
NC_019495.1_20774_-/T	20773	20774	T	14011424	mRNA ORF21	Transcript	upstream_gene_variant	-	-	-	-	-	IMPACT=MODIFIER;DISTANCE=1214;STRAND=+;
NC_019495.1_20774_-/T	20773	20774	T	14011426	mRNA ORF22	Transcript	upstream_gene_variant	-	-	-	-	-	IMPACT=MODIFIER;DISTANCE=2044;STRAND=+;
NC_019495.1_20774_-/T	20773	20774	T	14011425	mRNA ORF23	Transcript	upstream_gene_variant	-	-	-	-	-	IMPACT=MODIFIER;DISTANCE=4598;STRAND=+;
NC_019495.1_28503_T/A	28503	28503	A	14011426	mRNA ORF22	Transcript	downstream_gene_variant	-	-	-	-	-	IMPACT=MODIFIER;DISTANCE=3376;STRAND=+;
NC_019495.1_28503_T/A	28503	28503	A	14011425	mRNA ORF23	Transcript	downstream_gene_variant	-	-	-	-	-	IMPACT=MODIFIER;DISTANCE=2118;STRAND=+;
NC_019495.1_28503_T/A	28503	28503	A	14011427	mRNA ORF24	Transcript	downstream_gene_variant	-	-	-	-	-	IMPACT=MODIFIER;DISTANCE=134;STRAND=+;
NC_019495.1_28503_T/A	28503	28503	A	14011428	mRNA ORF25	Transcript	upstream_gene_variant	-	-	-	-	-	IMPACT=MODIFIER;DISTANCE=8;STRAND=+;
NC_019495.1_28503_T/A	28503	28503	A	14011429	mRNA ORF25B	Transcript	upstream_gene_variant	-	-	-	-	-	IMPACT=MODIFIER;DISTANCE=1945;STRAND=+;
NC_019495.1_28503_T/A	28503	28503	A	14011430	mRNA ORF25C	Transcript	upstream_gene_variant	-	-	-	-	-	IMPACT=MODIFIER;DISTANCE=4655;STRAND=+;
NC_019495.1_30442_A/C	30442	30442	C	14011425	mRNA ORF23	Transcript	downstream_gene_variant	-	-	-	-	-	IMPACT=MODIFIER;DISTANCE=4057;STRAND=+;
NC_019495.1_30442_A/C	30442	30442	C	14011427	mRNA ORF24	Transcript	downstream_gene_variant	-	-	-	-	-	IMPACT=MODIFIER;DISTANCE=2073;STRAND=+;
NC_019495.1_30442_A/C	30442	30442	C	14011428	mRNA ORF25	Transcript	downstream_gene_variant	-	-	-	-	-	IMPACT=MODIFIER;DISTANCE=111;STRAND=+;
NC_019495.1_30442_A/C	30442	30442	C	14011429	mRNA ORF25B	Transcript	upstream_gene_variant	-	-	-	-	-	IMPACT=MODIFIER;DISTANCE=6;STRAND=+;
NC_019495.1_30442_A/C	30442	30442	C	14011430	mRNA ORF25C	Transcript	upstream_gene_variant	-	-	-	-	-	IMPACT=MODIFIER;DISTANCE=2716;STRAND=+;
NC_019495.1_31200_G/A	31200	31200	A	14011425	mRNA ORF23	Transcript	downstream_gene_variant	-	-	-	-	-	IMPACT=MODIFIER;DISTANCE=4815;STRAND=+;
NC_019495.1_31200_G/A	31200	31200	A	14011427	mRNA ORF24	Transcript	downstream_gene_variant	-	-	-	-	-	IMPACT=MODIFIER;DISTANCE=2831;STRAND=+;
NC_019495.1_31200_G/A	31200	31200	A	14011428	mRNA ORF25	Transcript	downstream_gene_variant	-	-	-	-	-	IMPACT=MODIFIER;DISTANCE=869;STRAND=+;
NC_019495.1_31200_G/A	31200	31200	A	14011429	mRNA ORF25B	Transcript	synonymous_variant	753	753	251	A	gcG/gcA	IMPACT=LOW;STRAND=+;
NC_019495.1_31200_G/A	31200	31200	A	14011430	mRNA ORF25C	Transcript	upstream_gene_variant	-	-	-	-	-	IMPACT=MODIFIER;DISTANCE=1958;STRAND=+;
NC_019495.1_31200_G/A	31200	31200	A	14011431	mRNA ORF25D	Transcript	upstream_gene_variant	-	-	-	-	-	IMPACT=MODIFIER;DISTANCE=4835;STRAND=+;
NC_019495.1_31526_-/C	31525	31526	C	14011427	mRNA ORF24	Transcript	downstream_gene_variant	-	-	-	-	-	IMPACT=MODIFIER;DISTANCE=3156;STRAND=+;
NC_019495.1_31526_-/C	31525	31526	C	14011428	mRNA ORF25	Transcript	downstream_gene_variant	-	-	-	-	-	IMPACT=MODIFIER;DISTANCE=1194;STRAND=+;
NC_019495.1_31526_-/C	31525	31526	C	14011429	mRNA ORF25B	Transcript	frameshift_variant	1078-1079	1078-1079	360	A/AX	gcc/gCcc	IMPACT=HIGH;STRAND=+;
NC_019495.1_31526_-/C	31525	31526	C	14011430	mRNA ORF25C	Transcript	upstream_gene_variant	-	-	-	-	-	IMPACT=MODIFIER;DISTANCE=1632;STRAND=+;
NC_019495.1_31526_-/C	31525	31526	C	14011431	mRNA ORF25D	Transcript	upstream_gene_variant	-	-	-	-	-	IMPACT=MODIFIER;DISTANCE=4509;STRAND=+;
NC_019495.1_31964_A/G	31964	31964	G	14011427	mRNA ORF24	Transcript	downstream_gene_variant	-	-	-	-	-	IMPACT=MODIFIER;DISTANCE=3595;STRAND=+;
NC_019495.1_31964_A/G	31964	31964	G	14011428	mRNA ORF25	Transcript	downstream_gene_variant	-	-	-	-	-	IMPACT=MODIFIER;DISTANCE=1633;STRAND=+;
NC_019495.1_31964_A/G	31964	31964	G	14011429	mRNA ORF25B	Transcript	downstream_gene_variant	-	-	-	-	-	IMPACT=MODIFIER;DISTANCE=380;STRAND=+;
NC_019495.1_31964_A/G	31964	31964	G	14011430	mRNA ORF25C	Transcript	upstream_gene_variant	-	-	-	-	-	IMPACT=MODIFIER;DISTANCE=1194;STRAND=+;
NC_019495.1_31964_A/G	31964	31964	G	14011431	mRNA ORF25D	Transcript	upstream_gene_variant	-	-	-	-	-	IMPACT=MODIFIER;DISTANCE=4071;STRAND=+;
NC_019495.1_31966_CCC/CAA	31966	31968	CAA	14011427	mRNA ORF24	Transcript	downstream_gene_variant	-	-	-	-	-	IMPACT=MODIFIER;DISTANCE=3597;STRAND=+;
NC_019495.1_31966_CCC/CAA	31966	31968	CAA	14011428	mRNA ORF25	Transcript	downstream_gene_variant	-	-	-	-	-	IMPACT=MODIFIER;DISTANCE=1635;STRAND=+;
NC_019495.1_31966_CCC/CAA	31966	31968	CAA	14011429	mRNA ORF25B	Transcript	downstream_gene_variant	-	-	-	-	-	IMPACT=MODIFIER;DISTANCE=382;STRAND=+;
NC_019495.1_31966_CCC/CAA	31966	31968	CAA	14011430	mRNA ORF25C	Transcript	upstream_gene_variant	-	-	-	-	-	IMPACT=MODIFIER;DISTANCE=1190;STRAND=+;
NC_019495.1_31966_CCC/CAA	31966	31968	CAA	14011431	mRNA ORF25D	Transcript	upstream_gene_variant	-	-	-	-	-	IMPACT=MODIFIER;DISTANCE=4067;STRAND=+;
NC_019495.1_31969_CAG/CCC	31969	31971	CCC	14011427	mRNA ORF24	Transcript	downstream_gene_variant	-	-	-	-	-	IMPACT=MODIFIER;DISTANCE=3600;STRAND=+;
NC_019495.1_31969_CAG/CCC	31969	31971	CCC	14011428	mRNA ORF25	Transcript	downstream_gene_variant	-	-	-	-	-	IMPACT=MODIFIER;DISTANCE=1638;STRAND=+;
NC_019495.1_31969_CAG/CCC	31969	31971	CCC	14011429	mRNA ORF25B	Transcript	downstream_gene_variant	-	-	-	-	-	IMPACT=MODIFIER;DISTANCE=385;STRAND=+;
NC_019495.1_31969_CAG/CCC	31969	31971	CCC	14011430	mRNA ORF25C	Transcript	upstream_gene_variant	-	-	-	-	-	IMPACT=MODIFIER;DISTANCE=1187;STRAND=+;
NC_019495.1_31969_CAG/CCC	31969	31971	CCC	14011431	mRNA ORF25D	Transcript	upstream_gene_variant	-	-	-	-	-	IMPACT=MODIFIER;DISTANCE=4064;STRAND=+;
NC_019495.1_31972_CCA/CAG	31972	31974	CAG	14011427	mRNA ORF24	Transcript	downstream_gene_variant	-	-	-	-	-	IMPACT=MODIFIER;DISTANCE=3603;STRAND=+;
NC_019495.1_31972_CCA/CAG	31972	31974	CAG	14011428	mRNA ORF25	Transcript	downstream_gene_variant	-	-	-	-	-	IMPACT=MODIFIER;DISTANCE=1641;STRAND=+;
NC_019495.1_31972_CCA/CAG	31972	31974	CAG	14011429	mRNA ORF25B	Transcript	downstream_gene_variant	-	-	-	-	-	IMPACT=MODIFIER;DISTANCE=388;STRAND=+;
NC_019495.1_31972_CCA/CAG	31972	31974	CAG	14011430	mRNA ORF25C	Transcript	upstream_gene_variant	-	-	-	-	-	IMPACT=MODIFIER;DISTANCE=1184;STRAND=+;
NC_019495.1_31972_CCA/CAG	31972	31974	CAG	14011431	mRNA ORF25D	Transcript	upstream_gene_variant	-	-	-	-	-	IMPACT=MODIFIER;DISTANCE=4061;STRAND=+;
NC_019495.1_31979_T/C	31979	31979	C	14011427	mRNA ORF24	Transcript	downstream_gene_variant	-	-	-	-	-	IMPACT=MODIFIER;DISTANCE=3610;STRAND=+;
NC_019495.1_31979_T/C	31979	31979	C	14011428	mRNA ORF25	Transcript	downstream_gene_variant	-	-	-	-	-	IMPACT=MODIFIER;DISTANCE=1648;STRAND=+;
NC_019495.1_31979_T/C	31979	31979	C	14011429	mRNA ORF25B	Transcript	downstream_gene_variant	-	-	-	-	-	IMPACT=MODIFIER;DISTANCE=395;STRAND=+;
NC_019495.1_31979_T/C	31979	31979	C	14011430	mRNA ORF25C	Transcript	upstream_gene_variant	-	-	-	-	-	IMPACT=MODIFIER;DISTANCE=1179;STRAND=+;
NC_019495.1_31979_T/C	31979	31979	C	14011431	mRNA ORF25D	Transcript	upstream_gene_variant	-	-	-	-	-	IMPACT=MODIFIER;DISTANCE=4056;STRAND=+;
NC_019495.1_31982_A/T	31982	31982	T	14011427	mRNA ORF24	Transcript	downstream_gene_variant	-	-	-	-	-	IMPACT=MODIFIER;DISTANCE=3613;STRAND=+;
NC_019495.1_31982_A/T	31982	31982	T	14011428	mRNA ORF25	Transcript	downstream_gene_variant	-	-	-	-	-	IMPACT=MODIFIER;DISTANCE=1651;STRAND=+;
NC_019495.1_31982_A/T	31982	31982	T	14011429	mRNA ORF25B	Transcript	downstream_gene_variant	-	-	-	-	-	IMPACT=MODIFIER;DISTANCE=398;STRAND=+;
NC_019495.1_31982_A/T	31982	31982	T	14011430	mRNA ORF25C	Transcript	upstream_gene_variant	-	-	-	-	-	IMPACT=MODIFIER;DISTANCE=1176;STRAND=+;
NC_019495.1_31982_A/T	31982	31982	T	14011431	mRNA ORF25D	Transcript	upstream_gene_variant	-	-	-	-	-	IMPACT=MODIFIER;DISTANCE=4053;STRAND=+;
NC_019495.1_32471_CCAGAGGTACCCGTACTAGACTGTTTCTACCACCGCCGCCTACC/G	32471	32514	G	14011427	mRNA ORF24	Transcript	downstream_gene_variant	-	-	-	-	-	IMPACT=MODIFIER;DISTANCE=4102;STRAND=+;
NC_019495.1_32471_CCAGAGGTACCCGTACTAGACTGTTTCTACCACCGCCGCCTACC/G	32471	32514	G	14011428	mRNA ORF25	Transcript	downstream_gene_variant	-	-	-	-	-	IMPACT=MODIFIER;DISTANCE=2140;STRAND=+;
NC_019495.1_32471_CCAGAGGTACCCGTACTAGACTGTTTCTACCACCGCCGCCTACC/G	32471	32514	G	14011429	mRNA ORF25B	Transcript	downstream_gene_variant	-	-	-	-	-	IMPACT=MODIFIER;DISTANCE=887;STRAND=+;
NC_019495.1_32471_CCAGAGGTACCCGTACTAGACTGTTTCTACCACCGCCGCCTACC/G	32471	32514	G	14011430	mRNA ORF25C	Transcript	upstream_gene_variant	-	-	-	-	-	IMPACT=MODIFIER;DISTANCE=644;STRAND=+;
NC_019495.1_32471_CCAGAGGTACCCGTACTAGACTGTTTCTACCACCGCCGCCTACC/G	32471	32514	G	14011431	mRNA ORF25D	Transcript	upstream_gene_variant	-	-	-	-	-	IMPACT=MODIFIER;DISTANCE=3521;STRAND=+;
NC_019495.1_32517_C/A	32517	32517	A	14011427	mRNA ORF24	Transcript	downstream_gene_variant	-	-	-	-	-	IMPACT=MODIFIER;DISTANCE=4148;STRAND=+;
NC_019495.1_32517_C/A	32517	32517	A	14011428	mRNA ORF25	Transcript	downstream_gene_variant	-	-	-	-	-	IMPACT=MODIFIER;DISTANCE=2186;STRAND=+;
NC_019495.1_32517_C/A	32517	32517	A	14011429	mRNA ORF25B	Transcript	downstream_gene_variant	-	-	-	-	-	IMPACT=MODIFIER;DISTANCE=933;STRAND=+;
NC_019495.1_32517_C/A	32517	32517	A	14011430	mRNA ORF25C	Transcript	upstream_gene_variant	-	-	-	-	-	IMPACT=MODIFIER;DISTANCE=641;STRAND=+;
NC_019495.1_32517_C/A	32517	32517	A	14011431	mRNA ORF25D	Transcript	upstream_gene_variant	-	-	-	-	-	IMPACT=MODIFIER;DISTANCE=3518;STRAND=+;
NC_019495.1_32519_C/T	32519	32519	T	14011427	mRNA ORF24	Transcript	downstream_gene_variant	-	-	-	-	-	IMPACT=MODIFIER;DISTANCE=4150;STRAND=+;
NC_019495.1_32519_C/T	32519	32519	T	14011428	mRNA ORF25	Transcript	downstream_gene_variant	-	-	-	-	-	IMPACT=MODIFIER;DISTANCE=2188;STRAND=+;
NC_019495.1_32519_C/T	32519	32519	T	14011429	mRNA ORF25B	Transcript	downstream_gene_variant	-	-	-	-	-	IMPACT=MODIFIER;DISTANCE=935;STRAND=+;
NC_019495.1_32519_C/T	32519	32519	T	14011430	mRNA ORF25C	Transcript	upstream_gene_variant	-	-	-	-	-	IMPACT=MODIFIER;DISTANCE=639;STRAND=+;
NC_019495.1_32519_C/T	32519	32519	T	14011431	mRNA ORF25D	Transcript	upstream_gene_variant	-	-	-	-	-	IMPACT=MODIFIER;DISTANCE=3516;STRAND=+;
NC_019495.1_32521_GGT/GAC	32521	32523	GAC	14011427	mRNA ORF24	Transcript	downstream_gene_variant	-	-	-	-	-	IMPACT=MODIFIER;DISTANCE=4152;STRAND=+;
NC_019495.1_32521_GGT/GAC	32521	32523	GAC	14011428	mRNA ORF25	Transcript	downstream_gene_variant	-	-	-	-	-	IMPACT=MODIFIER;DISTANCE=2190;STRAND=+;
NC_019495.1_32521_GGT/GAC	32521	32523	GAC	14011429	mRNA ORF25B	Transcript	downstream_gene_variant	-	-	-	-	-	IMPACT=MODIFIER;DISTANCE=937;STRAND=+;
NC_019495.1_32521_GGT/GAC	32521	32523	GAC	14011430	mRNA ORF25C	Transcript	upstream_gene_variant	-	-	-	-	-	IMPACT=MODIFIER;DISTANCE=635;STRAND=+;
NC_019495.1_32521_GGT/GAC	32521	32523	GAC	14011431	mRNA ORF25D	Transcript	upstream_gene_variant	-	-	-	-	-	IMPACT=MODIFIER;DISTANCE=3512;STRAND=+;
NC_019495.1_32527_CCG/CGT	32527	32529	CGT	14011427	mRNA ORF24	Transcript	downstream_gene_variant	-	-	-	-	-	IMPACT=MODIFIER;DISTANCE=4158;STRAND=+;
NC_019495.1_32527_CCG/CGT	32527	32529	CGT	14011428	mRNA ORF25	Transcript	downstream_gene_variant	-	-	-	-	-	IMPACT=MODIFIER;DISTANCE=2196;STRAND=+;
NC_019495.1_32527_CCG/CGT	32527	32529	CGT	14011429	mRNA ORF25B	Transcript	downstream_gene_variant	-	-	-	-	-	IMPACT=MODIFIER;DISTANCE=943;STRAND=+;
NC_019495.1_32527_CCG/CGT	32527	32529	CGT	14011430	mRNA ORF25C	Transcript	upstream_gene_variant	-	-	-	-	-	IMPACT=MODIFIER;DISTANCE=629;STRAND=+;
NC_019495.1_32527_CCG/CGT	32527	32529	CGT	14011431	mRNA ORF25D	Transcript	upstream_gene_variant	-	-	-	-	-	IMPACT=MODIFIER;DISTANCE=3506;STRAND=+;
NC_019495.1_32531_CTACCACACCGCTGACTACCACAACGCCACCGACCACTACCACTACAACAACGACGCCTGCAACAACTACCACTACAACAACGACGCCTGCAACAACAACCACTACAACAACGACGCCTGCAACAACCACCACGACAACAACGCCTGCGACAACGACGACTACGGCTACTACAACAACTACAACCCCAACCACTACTACTACAACAAC/-	32531	32738	-	14011427	mRNA ORF24	Transcript	downstream_gene_variant	-	-	-	-	-	IMPACT=MODIFIER;DISTANCE=4162;STRAND=+;
NC_019495.1_32531_CTACCACACCGCTGACTACCACAACGCCACCGACCACTACCACTACAACAACGACGCCTGCAACAACTACCACTACAACAACGACGCCTGCAACAACAACCACTACAACAACGACGCCTGCAACAACCACCACGACAACAACGCCTGCGACAACGACGACTACGGCTACTACAACAACTACAACCCCAACCACTACTACTACAACAAC/-	32531	32738	-	14011428	mRNA ORF25	Transcript	downstream_gene_variant	-	-	-	-	-	IMPACT=MODIFIER;DISTANCE=2200;STRAND=+;
NC_019495.1_32531_CTACCACACCGCTGACTACCACAACGCCACCGACCACTACCACTACAACAACGACGCCTGCAACAACTACCACTACAACAACGACGCCTGCAACAACAACCACTACAACAACGACGCCTGCAACAACCACCACGACAACAACGCCTGCGACAACGACGACTACGGCTACTACAACAACTACAACCCCAACCACTACTACTACAACAAC/-	32531	32738	-	14011429	mRNA ORF25B	Transcript	downstream_gene_variant	-	-	-	-	-	IMPACT=MODIFIER;DISTANCE=947;STRAND=+;
NC_019495.1_32531_CTACCACACCGCTGACTACCACAACGCCACCGACCACTACCACTACAACAACGACGCCTGCAACAACTACCACTACAACAACGACGCCTGCAACAACAACCACTACAACAACGACGCCTGCAACAACCACCACGACAACAACGCCTGCGACAACGACGACTACGGCTACTACAACAACTACAACCCCAACCACTACTACTACAACAAC/-	32531	32738	-	14011430	mRNA ORF25C	Transcript	upstream_gene_variant	-	-	-	-	-	IMPACT=MODIFIER;DISTANCE=420;STRAND=+;
NC_019495.1_32531_CTACCACACCGCTGACTACCACAACGCCACCGACCACTACCACTACAACAACGACGCCTGCAACAACTACCACTACAACAACGACGCCTGCAACAACAACCACTACAACAACGACGCCTGCAACAACCACCACGACAACAACGCCTGCGACAACGACGACTACGGCTACTACAACAACTACAACCCCAACCACTACTACTACAACAAC/-	32531	32738	-	14011431	mRNA ORF25D	Transcript	upstream_gene_variant	-	-	-	-	-	IMPACT=MODIFIER;DISTANCE=3297;STRAND=+;
NC_019495.1_32740_C/T	32740	32740	T	14011427	mRNA ORF24	Transcript	downstream_gene_variant	-	-	-	-	-	IMPACT=MODIFIER;DISTANCE=4371;STRAND=+;
NC_019495.1_32740_C/T	32740	32740	T	14011428	mRNA ORF25	Transcript	downstream_gene_variant	-	-	-	-	-	IMPACT=MODIFIER;DISTANCE=2409;STRAND=+;
NC_019495.1_32740_C/T	32740	32740	T	14011429	mRNA ORF25B	Transcript	downstream_gene_variant	-	-	-	-	-	IMPACT=MODIFIER;DISTANCE=1156;STRAND=+;
NC_019495.1_32740_C/T	32740	32740	T	14011430	mRNA ORF25C	Transcript	upstream_gene_variant	-	-	-	-	-	IMPACT=MODIFIER;DISTANCE=418;STRAND=+;
NC_019495.1_32740_C/T	32740	32740	T	14011431	mRNA ORF25D	Transcript	upstream_gene_variant	-	-	-	-	-	IMPACT=MODIFIER;DISTANCE=3295;STRAND=+;
NC_019495.1_32744_C/T	32744	32744	T	14011427	mRNA ORF24	Transcript	downstream_gene_variant	-	-	-	-	-	IMPACT=MODIFIER;DISTANCE=4375;STRAND=+;
NC_019495.1_32744_C/T	32744	32744	T	14011428	mRNA ORF25	Transcript	downstream_gene_variant	-	-	-	-	-	IMPACT=MODIFIER;DISTANCE=2413;STRAND=+;
NC_019495.1_32744_C/T	32744	32744	T	14011429	mRNA ORF25B	Transcript	downstream_gene_variant	-	-	-	-	-	IMPACT=MODIFIER;DISTANCE=1160;STRAND=+;
NC_019495.1_32744_C/T	32744	32744	T	14011430	mRNA ORF25C	Transcript	upstream_gene_variant	-	-	-	-	-	IMPACT=MODIFIER;DISTANCE=414;STRAND=+;
NC_019495.1_32744_C/T	32744	32744	T	14011431	mRNA ORF25D	Transcript	upstream_gene_variant	-	-	-	-	-	IMPACT=MODIFIER;DISTANCE=3291;STRAND=+;
NC_019495.1_32746_A/-	32746	32746	-	14011427	mRNA ORF24	Transcript	downstream_gene_variant	-	-	-	-	-	IMPACT=MODIFIER;DISTANCE=4377;STRAND=+;
NC_019495.1_32746_A/-	32746	32746	-	14011428	mRNA ORF25	Transcript	downstream_gene_variant	-	-	-	-	-	IMPACT=MODIFIER;DISTANCE=2415;STRAND=+;
NC_019495.1_32746_A/-	32746	32746	-	14011429	mRNA ORF25B	Transcript	downstream_gene_variant	-	-	-	-	-	IMPACT=MODIFIER;DISTANCE=1162;STRAND=+;
NC_019495.1_32746_A/-	32746	32746	-	14011430	mRNA ORF25C	Transcript	upstream_gene_variant	-	-	-	-	-	IMPACT=MODIFIER;DISTANCE=412;STRAND=+;
NC_019495.1_32746_A/-	32746	32746	-	14011431	mRNA ORF25D	Transcript	upstream_gene_variant	-	-	-	-	-	IMPACT=MODIFIER;DISTANCE=3289;STRAND=+;
NC_019495.1_32748_TAC/TGA	32748	32750	TGA	14011427	mRNA ORF24	Transcript	downstream_gene_variant	-	-	-	-	-	IMPACT=MODIFIER;DISTANCE=4379;STRAND=+;
NC_019495.1_32748_TAC/TGA	32748	32750	TGA	14011428	mRNA ORF25	Transcript	downstream_gene_variant	-	-	-	-	-	IMPACT=MODIFIER;DISTANCE=2417;STRAND=+;
NC_019495.1_32748_TAC/TGA	32748	32750	TGA	14011429	mRNA ORF25B	Transcript	downstream_gene_variant	-	-	-	-	-	IMPACT=MODIFIER;DISTANCE=1164;STRAND=+;
NC_019495.1_32748_TAC/TGA	32748	32750	TGA	14011430	mRNA ORF25C	Transcript	upstream_gene_variant	-	-	-	-	-	IMPACT=MODIFIER;DISTANCE=408;STRAND=+;
NC_019495.1_32748_TAC/TGA	32748	32750	TGA	14011431	mRNA ORF25D	Transcript	upstream_gene_variant	-	-	-	-	-	IMPACT=MODIFIER;DISTANCE=3285;STRAND=+;
NC_019495.1_32752_ACTAC/ATGGT	32752	32756	ATGGT	14011427	mRNA ORF24	Transcript	downstream_gene_variant	-	-	-	-	-	IMPACT=MODIFIER;DISTANCE=4383;STRAND=+;
NC_019495.1_32752_ACTAC/ATGGT	32752	32756	ATGGT	14011428	mRNA ORF25	Transcript	downstream_gene_variant	-	-	-	-	-	IMPACT=MODIFIER;DISTANCE=2421;STRAND=+;
NC_019495.1_32752_ACTAC/ATGGT	32752	32756	ATGGT	14011429	mRNA ORF25B	Transcript	downstream_gene_variant	-	-	-	-	-	IMPACT=MODIFIER;DISTANCE=1168;STRAND=+;
NC_019495.1_32752_ACTAC/ATGGT	32752	32756	ATGGT	14011430	mRNA ORF25C	Transcript	upstream_gene_variant	-	-	-	-	-	IMPACT=MODIFIER;DISTANCE=402;STRAND=+;
NC_019495.1_32752_ACTAC/ATGGT	32752	32756	ATGGT	14011431	mRNA ORF25D	Transcript	upstream_gene_variant	-	-	-	-	-	IMPACT=MODIFIER;DISTANCE=3279;STRAND=+;
NC_019495.1_32765_C/A	32765	32765	A	14011427	mRNA ORF24	Transcript	downstream_gene_variant	-	-	-	-	-	IMPACT=MODIFIER;DISTANCE=4396;STRAND=+;
NC_019495.1_32765_C/A	32765	32765	A	14011428	mRNA ORF25	Transcript	downstream_gene_variant	-	-	-	-	-	IMPACT=MODIFIER;DISTANCE=2434;STRAND=+;
NC_019495.1_32765_C/A	32765	32765	A	14011429	mRNA ORF25B	Transcript	downstream_gene_variant	-	-	-	-	-	IMPACT=MODIFIER;DISTANCE=1181;STRAND=+;
NC_019495.1_32765_C/A	32765	32765	A	14011430	mRNA ORF25C	Transcript	upstream_gene_variant	-	-	-	-	-	IMPACT=MODIFIER;DISTANCE=393;STRAND=+;
NC_019495.1_32765_C/A	32765	32765	A	14011431	mRNA ORF25D	Transcript	upstream_gene_variant	-	-	-	-	-	IMPACT=MODIFIER;DISTANCE=3270;STRAND=+;
NC_019495.1_32768_CTAC/CGTT	32768	32771	CGTT	14011427	mRNA ORF24	Transcript	downstream_gene_variant	-	-	-	-	-	IMPACT=MODIFIER;DISTANCE=4399;STRAND=+;
NC_019495.1_32768_CTAC/CGTT	32768	32771	CGTT	14011428	mRNA ORF25	Transcript	downstream_gene_variant	-	-	-	-	-	IMPACT=MODIFIER;DISTANCE=2437;STRAND=+;
NC_019495.1_32768_CTAC/CGTT	32768	32771	CGTT	14011429	mRNA ORF25B	Transcript	downstream_gene_variant	-	-	-	-	-	IMPACT=MODIFIER;DISTANCE=1184;STRAND=+;
NC_019495.1_32768_CTAC/CGTT	32768	32771	CGTT	14011430	mRNA ORF25C	Transcript	upstream_gene_variant	-	-	-	-	-	IMPACT=MODIFIER;DISTANCE=387;STRAND=+;
NC_019495.1_32768_CTAC/CGTT	32768	32771	CGTT	14011431	mRNA ORF25D	Transcript	upstream_gene_variant	-	-	-	-	-	IMPACT=MODIFIER;DISTANCE=3264;STRAND=+;
NC_019495.1_32772_TACA/TCAC	32772	32775	TCAC	14011427	mRNA ORF24	Transcript	downstream_gene_variant	-	-	-	-	-	IMPACT=MODIFIER;DISTANCE=4403;STRAND=+;
NC_019495.1_32772_TACA/TCAC	32772	32775	TCAC	14011428	mRNA ORF25	Transcript	downstream_gene_variant	-	-	-	-	-	IMPACT=MODIFIER;DISTANCE=2441;STRAND=+;
NC_019495.1_32772_TACA/TCAC	32772	32775	TCAC	14011429	mRNA ORF25B	Transcript	downstream_gene_variant	-	-	-	-	-	IMPACT=MODIFIER;DISTANCE=1188;STRAND=+;
NC_019495.1_32772_TACA/TCAC	32772	32775	TCAC	14011430	mRNA ORF25C	Transcript	upstream_gene_variant	-	-	-	-	-	IMPACT=MODIFIER;DISTANCE=383;STRAND=+;
NC_019495.1_32772_TACA/TCAC	32772	32775	TCAC	14011431	mRNA ORF25D	Transcript	upstream_gene_variant	-	-	-	-	-	IMPACT=MODIFIER;DISTANCE=3260;STRAND=+;
NC_019495.1_32778_AAC/ACT	32778	32780	ACT	14011427	mRNA ORF24	Transcript	downstream_gene_variant	-	-	-	-	-	IMPACT=MODIFIER;DISTANCE=4409;STRAND=+;
NC_019495.1_32778_AAC/ACT	32778	32780	ACT	14011428	mRNA ORF25	Transcript	downstream_gene_variant	-	-	-	-	-	IMPACT=MODIFIER;DISTANCE=2447;STRAND=+;
NC_019495.1_32778_AAC/ACT	32778	32780	ACT	14011429	mRNA ORF25B	Transcript	downstream_gene_variant	-	-	-	-	-	IMPACT=MODIFIER;DISTANCE=1194;STRAND=+;
NC_019495.1_32778_AAC/ACT	32778	32780	ACT	14011430	mRNA ORF25C	Transcript	upstream_gene_variant	-	-	-	-	-	IMPACT=MODIFIER;DISTANCE=378;STRAND=+;
NC_019495.1_32778_AAC/ACT	32778	32780	ACT	14011431	mRNA ORF25D	Transcript	upstream_gene_variant	-	-	-	-	-	IMPACT=MODIFIER;DISTANCE=3255;STRAND=+;
NC_019495.1_32785_ATGGTTACTAACGCTACAACTTTAGACGCTGCGACCAACTCTCGAGTCACCAACGCCACCGCCACATCAACCGCTGCTGCT/C	32785	32865	C	14011427	mRNA ORF24	Transcript	downstream_gene_variant	-	-	-	-	-	IMPACT=MODIFIER;DISTANCE=4416;STRAND=+;
NC_019495.1_32785_ATGGTTACTAACGCTACAACTTTAGACGCTGCGACCAACTCTCGAGTCACCAACGCCACCGCCACATCAACCGCTGCTGCT/C	32785	32865	C	14011428	mRNA ORF25	Transcript	downstream_gene_variant	-	-	-	-	-	IMPACT=MODIFIER;DISTANCE=2454;STRAND=+;
NC_019495.1_32785_ATGGTTACTAACGCTACAACTTTAGACGCTGCGACCAACTCTCGAGTCACCAACGCCACCGCCACATCAACCGCTGCTGCT/C	32785	32865	C	14011429	mRNA ORF25B	Transcript	downstream_gene_variant	-	-	-	-	-	IMPACT=MODIFIER;DISTANCE=1201;STRAND=+;
NC_019495.1_32785_ATGGTTACTAACGCTACAACTTTAGACGCTGCGACCAACTCTCGAGTCACCAACGCCACCGCCACATCAACCGCTGCTGCT/C	32785	32865	C	14011430	mRNA ORF25C	Transcript	upstream_gene_variant	-	-	-	-	-	IMPACT=MODIFIER;DISTANCE=293;STRAND=+;
NC_019495.1_32785_ATGGTTACTAACGCTACAACTTTAGACGCTGCGACCAACTCTCGAGTCACCAACGCCACCGCCACATCAACCGCTGCTGCT/C	32785	32865	C	14011431	mRNA ORF25D	Transcript	upstream_gene_variant	-	-	-	-	-	IMPACT=MODIFIER;DISTANCE=3170;STRAND=+;
NC_019495.1_32868_G/A	32868	32868	A	14011427	mRNA ORF24	Transcript	downstream_gene_variant	-	-	-	-	-	IMPACT=MODIFIER;DISTANCE=4499;STRAND=+;
NC_019495.1_32868_G/A	32868	32868	A	14011428	mRNA ORF25	Transcript	downstream_gene_variant	-	-	-	-	-	IMPACT=MODIFIER;DISTANCE=2537;STRAND=+;
NC_019495.1_32868_G/A	32868	32868	A	14011429	mRNA ORF25B	Transcript	downstream_gene_variant	-	-	-	-	-	IMPACT=MODIFIER;DISTANCE=1284;STRAND=+;
NC_019495.1_32868_G/A	32868	32868	A	14011430	mRNA ORF25C	Transcript	upstream_gene_variant	-	-	-	-	-	IMPACT=MODIFIER;DISTANCE=290;STRAND=+;
NC_019495.1_32868_G/A	32868	32868	A	14011431	mRNA ORF25D	Transcript	upstream_gene_variant	-	-	-	-	-	IMPACT=MODIFIER;DISTANCE=3167;STRAND=+;
NC_019495.1_32870_CAAACGTCACC/-	32870	32880	-	14011427	mRNA ORF24	Transcript	downstream_gene_variant	-	-	-	-	-	IMPACT=MODIFIER;DISTANCE=4501;STRAND=+;
NC_019495.1_32870_CAAACGTCACC/-	32870	32880	-	14011428	mRNA ORF25	Transcript	downstream_gene_variant	-	-	-	-	-	IMPACT=MODIFIER;DISTANCE=2539;STRAND=+;
NC_019495.1_32870_CAAACGTCACC/-	32870	32880	-	14011429	mRNA ORF25B	Transcript	downstream_gene_variant	-	-	-	-	-	IMPACT=MODIFIER;DISTANCE=1286;STRAND=+;
NC_019495.1_32870_CAAACGTCACC/-	32870	32880	-	14011430	mRNA ORF25C	Transcript	upstream_gene_variant	-	-	-	-	-	IMPACT=MODIFIER;DISTANCE=278;STRAND=+;
NC_019495.1_32870_CAAACGTCACC/-	32870	32880	-	14011431	mRNA ORF25D	Transcript	upstream_gene_variant	-	-	-	-	-	IMPACT=MODIFIER;DISTANCE=3155;STRAND=+;
NC_019495.1_32890_GCTGTCACAAACGCCACCACAGACACACCGACAGATATACCACCACCATCGGATGTCACCAGCAGTCCCTA/T	32890	32960	T	14011427	mRNA ORF24	Transcript	downstream_gene_variant	-	-	-	-	-	IMPACT=MODIFIER;DISTANCE=4521;STRAND=+;
NC_019495.1_32890_GCTGTCACAAACGCCACCACAGACACACCGACAGATATACCACCACCATCGGATGTCACCAGCAGTCCCTA/T	32890	32960	T	14011428	mRNA ORF25	Transcript	downstream_gene_variant	-	-	-	-	-	IMPACT=MODIFIER;DISTANCE=2559;STRAND=+;
NC_019495.1_32890_GCTGTCACAAACGCCACCACAGACACACCGACAGATATACCACCACCATCGGATGTCACCAGCAGTCCCTA/T	32890	32960	T	14011429	mRNA ORF25B	Transcript	downstream_gene_variant	-	-	-	-	-	IMPACT=MODIFIER;DISTANCE=1306;STRAND=+;
NC_019495.1_32890_GCTGTCACAAACGCCACCACAGACACACCGACAGATATACCACCACCATCGGATGTCACCAGCAGTCCCTA/T	32890	32960	T	14011430	mRNA ORF25C	Transcript	upstream_gene_variant	-	-	-	-	-	IMPACT=MODIFIER;DISTANCE=198;STRAND=+;
NC_019495.1_32890_GCTGTCACAAACGCCACCACAGACACACCGACAGATATACCACCACCATCGGATGTCACCAGCAGTCCCTA/T	32890	32960	T	14011431	mRNA ORF25D	Transcript	upstream_gene_variant	-	-	-	-	-	IMPACT=MODIFIER;DISTANCE=3075;STRAND=+;
NC_019495.1_32965_G/A	32965	32965	A	14011427	mRNA ORF24	Transcript	downstream_gene_variant	-	-	-	-	-	IMPACT=MODIFIER;DISTANCE=4596;STRAND=+;
NC_019495.1_32965_G/A	32965	32965	A	14011428	mRNA ORF25	Transcript	downstream_gene_variant	-	-	-	-	-	IMPACT=MODIFIER;DISTANCE=2634;STRAND=+;
NC_019495.1_32965_G/A	32965	32965	A	14011429	mRNA ORF25B	Transcript	downstream_gene_variant	-	-	-	-	-	IMPACT=MODIFIER;DISTANCE=1381;STRAND=+;
NC_019495.1_32965_G/A	32965	32965	A	14011430	mRNA ORF25C	Transcript	upstream_gene_variant	-	-	-	-	-	IMPACT=MODIFIER;DISTANCE=193;STRAND=+;
NC_019495.1_32965_G/A	32965	32965	A	14011431	mRNA ORF25D	Transcript	upstream_gene_variant	-	-	-	-	-	IMPACT=MODIFIER;DISTANCE=3070;STRAND=+;
NC_019495.1_32967_CGGAC/CATGT	32967	32971	CATGT	14011427	mRNA ORF24	Transcript	downstream_gene_variant	-	-	-	-	-	IMPACT=MODIFIER;DISTANCE=4598;STRAND=+;
NC_019495.1_32967_CGGAC/CATGT	32967	32971	CATGT	14011428	mRNA ORF25	Transcript	downstream_gene_variant	-	-	-	-	-	IMPACT=MODIFIER;DISTANCE=2636;STRAND=+;
NC_019495.1_32967_CGGAC/CATGT	32967	32971	CATGT	14011429	mRNA ORF25B	Transcript	downstream_gene_variant	-	-	-	-	-	IMPACT=MODIFIER;DISTANCE=1383;STRAND=+;
NC_019495.1_32967_CGGAC/CATGT	32967	32971	CATGT	14011430	mRNA ORF25C	Transcript	upstream_gene_variant	-	-	-	-	-	IMPACT=MODIFIER;DISTANCE=187;STRAND=+;
NC_019495.1_32967_CGGAC/CATGT	32967	32971	CATGT	14011431	mRNA ORF25D	Transcript	upstream_gene_variant	-	-	-	-	-	IMPACT=MODIFIER;DISTANCE=3064;STRAND=+;
NC_019495.1_32973_TTTG/TCCC	32973	32976	TCCC	14011427	mRNA ORF24	Transcript	downstream_gene_variant	-	-	-	-	-	IMPACT=MODIFIER;DISTANCE=4604;STRAND=+;
NC_019495.1_32973_TTTG/TCCC	32973	32976	TCCC	14011428	mRNA ORF25	Transcript	downstream_gene_variant	-	-	-	-	-	IMPACT=MODIFIER;DISTANCE=2642;STRAND=+;
NC_019495.1_32973_TTTG/TCCC	32973	32976	TCCC	14011429	mRNA ORF25B	Transcript	downstream_gene_variant	-	-	-	-	-	IMPACT=MODIFIER;DISTANCE=1389;STRAND=+;
NC_019495.1_32973_TTTG/TCCC	32973	32976	TCCC	14011430	mRNA ORF25C	Transcript	upstream_gene_variant	-	-	-	-	-	IMPACT=MODIFIER;DISTANCE=182;STRAND=+;
NC_019495.1_32973_TTTG/TCCC	32973	32976	TCCC	14011431	mRNA ORF25D	Transcript	upstream_gene_variant	-	-	-	-	-	IMPACT=MODIFIER;DISTANCE=3059;STRAND=+;
NC_019495.1_32978_T/G	32978	32978	G	14011427	mRNA ORF24	Transcript	downstream_gene_variant	-	-	-	-	-	IMPACT=MODIFIER;DISTANCE=4609;STRAND=+;
NC_019495.1_32978_T/G	32978	32978	G	14011428	mRNA ORF25	Transcript	downstream_gene_variant	-	-	-	-	-	IMPACT=MODIFIER;DISTANCE=2647;STRAND=+;
NC_019495.1_32978_T/G	32978	32978	G	14011429	mRNA ORF25B	Transcript	downstream_gene_variant	-	-	-	-	-	IMPACT=MODIFIER;DISTANCE=1394;STRAND=+;
NC_019495.1_32978_T/G	32978	32978	G	14011430	mRNA ORF25C	Transcript	upstream_gene_variant	-	-	-	-	-	IMPACT=MODIFIER;DISTANCE=180;STRAND=+;
NC_019495.1_32978_T/G	32978	32978	G	14011431	mRNA ORF25D	Transcript	upstream_gene_variant	-	-	-	-	-	IMPACT=MODIFIER;DISTANCE=3057;STRAND=+;
NC_019495.1_32981_G/T	32981	32981	T	14011427	mRNA ORF24	Transcript	downstream_gene_variant	-	-	-	-	-	IMPACT=MODIFIER;DISTANCE=4612;STRAND=+;
NC_019495.1_32981_G/T	32981	32981	T	14011428	mRNA ORF25	Transcript	downstream_gene_variant	-	-	-	-	-	IMPACT=MODIFIER;DISTANCE=2650;STRAND=+;
NC_019495.1_32981_G/T	32981	32981	T	14011429	mRNA ORF25B	Transcript	downstream_gene_variant	-	-	-	-	-	IMPACT=MODIFIER;DISTANCE=1397;STRAND=+;
NC_019495.1_32981_G/T	32981	32981	T	14011430	mRNA ORF25C	Transcript	upstream_gene_variant	-	-	-	-	-	IMPACT=MODIFIER;DISTANCE=177;STRAND=+;
NC_019495.1_32981_G/T	32981	32981	T	14011431	mRNA ORF25D	Transcript	upstream_gene_variant	-	-	-	-	-	IMPACT=MODIFIER;DISTANCE=3054;STRAND=+;
NC_019495.1_32983_TTGTTGGGTT/C	32983	32992	C	14011427	mRNA ORF24	Transcript	downstream_gene_variant	-	-	-	-	-	IMPACT=MODIFIER;DISTANCE=4614;STRAND=+;
NC_019495.1_32983_TTGTTGGGTT/C	32983	32992	C	14011428	mRNA ORF25	Transcript	downstream_gene_variant	-	-	-	-	-	IMPACT=MODIFIER;DISTANCE=2652;STRAND=+;
NC_019495.1_32983_TTGTTGGGTT/C	32983	32992	C	14011429	mRNA ORF25B	Transcript	downstream_gene_variant	-	-	-	-	-	IMPACT=MODIFIER;DISTANCE=1399;STRAND=+;
NC_019495.1_32983_TTGTTGGGTT/C	32983	32992	C	14011430	mRNA ORF25C	Transcript	upstream_gene_variant	-	-	-	-	-	IMPACT=MODIFIER;DISTANCE=166;STRAND=+;
NC_019495.1_32983_TTGTTGGGTT/C	32983	32992	C	14011431	mRNA ORF25D	Transcript	upstream_gene_variant	-	-	-	-	-	IMPACT=MODIFIER;DISTANCE=3043;STRAND=+;
NC_019495.1_33250_A/G	33250	33250	G	14011427	mRNA ORF24	Transcript	downstream_gene_variant	-	-	-	-	-	IMPACT=MODIFIER;DISTANCE=4881;STRAND=+;
NC_019495.1_33250_A/G	33250	33250	G	14011428	mRNA ORF25	Transcript	downstream_gene_variant	-	-	-	-	-	IMPACT=MODIFIER;DISTANCE=2919;STRAND=+;
NC_019495.1_33250_A/G	33250	33250	G	14011429	mRNA ORF25B	Transcript	downstream_gene_variant	-	-	-	-	-	IMPACT=MODIFIER;DISTANCE=1666;STRAND=+;
NC_019495.1_33250_A/G	33250	33250	G	14011430	mRNA ORF25C	Transcript	synonymous_variant	93	93	31	V	gtA/gtG	IMPACT=LOW;STRAND=+;
NC_019495.1_33250_A/G	33250	33250	G	14011431	mRNA ORF25D	Transcript	upstream_gene_variant	-	-	-	-	-	IMPACT=MODIFIER;DISTANCE=2785;STRAND=+;
NC_019495.1_33266_C/T	33266	33266	T	14011427	mRNA ORF24	Transcript	downstream_gene_variant	-	-	-	-	-	IMPACT=MODIFIER;DISTANCE=4897;STRAND=+;
NC_019495.1_33266_C/T	33266	33266	T	14011428	mRNA ORF25	Transcript	downstream_gene_variant	-	-	-	-	-	IMPACT=MODIFIER;DISTANCE=2935;STRAND=+;
NC_019495.1_33266_C/T	33266	33266	T	14011429	mRNA ORF25B	Transcript	downstream_gene_variant	-	-	-	-	-	IMPACT=MODIFIER;DISTANCE=1682;STRAND=+;
NC_019495.1_33266_C/T	33266	33266	T	14011430	mRNA ORF25C	Transcript	synonymous_variant	109	109	37	L	Ctg/Ttg	IMPACT=LOW;STRAND=+;
NC_019495.1_33266_C/T	33266	33266	T	14011431	mRNA ORF25D	Transcript	upstream_gene_variant	-	-	-	-	-	IMPACT=MODIFIER;DISTANCE=2769;STRAND=+;
NC_019495.1_33295_G/A	33295	33295	A	14011427	mRNA ORF24	Transcript	downstream_gene_variant	-	-	-	-	-	IMPACT=MODIFIER;DISTANCE=4926;STRAND=+;
NC_019495.1_33295_G/A	33295	33295	A	14011428	mRNA ORF25	Transcript	downstream_gene_variant	-	-	-	-	-	IMPACT=MODIFIER;DISTANCE=2964;STRAND=+;
NC_019495.1_33295_G/A	33295	33295	A	14011429	mRNA ORF25B	Transcript	downstream_gene_variant	-	-	-	-	-	IMPACT=MODIFIER;DISTANCE=1711;STRAND=+;
NC_019495.1_33295_G/A	33295	33295	A	14011430	mRNA ORF25C	Transcript	synonymous_variant	138	138	46	Q	caG/caA	IMPACT=LOW;STRAND=+;
NC_019495.1_33295_G/A	33295	33295	A	14011431	mRNA ORF25D	Transcript	upstream_gene_variant	-	-	-	-	-	IMPACT=MODIFIER;DISTANCE=2740;STRAND=+;
NC_019495.1_33310_C/A	33310	33310	A	14011427	mRNA ORF24	Transcript	downstream_gene_variant	-	-	-	-	-	IMPACT=MODIFIER;DISTANCE=4941;STRAND=+;
NC_019495.1_33310_C/A	33310	33310	A	14011428	mRNA ORF25	Transcript	downstream_gene_variant	-	-	-	-	-	IMPACT=MODIFIER;DISTANCE=2979;STRAND=+;
NC_019495.1_33310_C/A	33310	33310	A	14011429	mRNA ORF25B	Transcript	downstream_gene_variant	-	-	-	-	-	IMPACT=MODIFIER;DISTANCE=1726;STRAND=+;
NC_019495.1_33310_C/A	33310	33310	A	14011430	mRNA ORF25C	Transcript	synonymous_variant	153	153	51	T	acC/acA	IMPACT=LOW;STRAND=+;
NC_019495.1_33310_C/A	33310	33310	A	14011431	mRNA ORF25D	Transcript	upstream_gene_variant	-	-	-	-	-	IMPACT=MODIFIER;DISTANCE=2725;STRAND=+;
NC_019495.1_33397_A/G	33397	33397	G	14011428	mRNA ORF25	Transcript	downstream_gene_variant	-	-	-	-	-	IMPACT=MODIFIER;DISTANCE=3066;STRAND=+;
NC_019495.1_33397_A/G	33397	33397	G	14011429	mRNA ORF25B	Transcript	downstream_gene_variant	-	-	-	-	-	IMPACT=MODIFIER;DISTANCE=1813;STRAND=+;
NC_019495.1_33397_A/G	33397	33397	G	14011430	mRNA ORF25C	Transcript	synonymous_variant	240	240	80	T	acA/acG	IMPACT=LOW;STRAND=+;
NC_019495.1_33397_A/G	33397	33397	G	14011431	mRNA ORF25D	Transcript	upstream_gene_variant	-	-	-	-	-	IMPACT=MODIFIER;DISTANCE=2638;STRAND=+;
NC_019495.1_33403_C/T	33403	33403	T	14011428	mRNA ORF25	Transcript	downstream_gene_variant	-	-	-	-	-	IMPACT=MODIFIER;DISTANCE=3072;STRAND=+;
NC_019495.1_33403_C/T	33403	33403	T	14011429	mRNA ORF25B	Transcript	downstream_gene_variant	-	-	-	-	-	IMPACT=MODIFIER;DISTANCE=1819;STRAND=+;
NC_019495.1_33403_C/T	33403	33403	T	14011430	mRNA ORF25C	Transcript	synonymous_variant	246	246	82	S	tcC/tcT	IMPACT=LOW;STRAND=+;
NC_019495.1_33403_C/T	33403	33403	T	14011431	mRNA ORF25D	Transcript	upstream_gene_variant	-	-	-	-	-	IMPACT=MODIFIER;DISTANCE=2632;STRAND=+;
NC_019495.1_33473_T/C	33473	33473	C	14011428	mRNA ORF25	Transcript	downstream_gene_variant	-	-	-	-	-	IMPACT=MODIFIER;DISTANCE=3142;STRAND=+;
NC_019495.1_33473_T/C	33473	33473	C	14011429	mRNA ORF25B	Transcript	downstream_gene_variant	-	-	-	-	-	IMPACT=MODIFIER;DISTANCE=1889;STRAND=+;
NC_019495.1_33473_T/C	33473	33473	C	14011430	mRNA ORF25C	Transcript	synonymous_variant	316	316	106	L	Tta/Cta	IMPACT=LOW;STRAND=+;
NC_019495.1_33473_T/C	33473	33473	C	14011431	mRNA ORF25D	Transcript	upstream_gene_variant	-	-	-	-	-	IMPACT=MODIFIER;DISTANCE=2562;STRAND=+;
NC_019495.1_33477_G/A	33477	33477	A	14011428	mRNA ORF25	Transcript	downstream_gene_variant	-	-	-	-	-	IMPACT=MODIFIER;DISTANCE=3146;STRAND=+;
NC_019495.1_33477_G/A	33477	33477	A	14011429	mRNA ORF25B	Transcript	downstream_gene_variant	-	-	-	-	-	IMPACT=MODIFIER;DISTANCE=1893;STRAND=+;
NC_019495.1_33477_G/A	33477	33477	A	14011430	mRNA ORF25C	Transcript	missense_variant	320	320	107	R/K	aGa/aAa	IMPACT=MODERATE;STRAND=+;
NC_019495.1_33477_G/A	33477	33477	A	14011431	mRNA ORF25D	Transcript	upstream_gene_variant	-	-	-	-	-	IMPACT=MODIFIER;DISTANCE=2558;STRAND=+;
NC_019495.1_33502_C/T	33502	33502	T	14011428	mRNA ORF25	Transcript	downstream_gene_variant	-	-	-	-	-	IMPACT=MODIFIER;DISTANCE=3171;STRAND=+;
NC_019495.1_33502_C/T	33502	33502	T	14011429	mRNA ORF25B	Transcript	downstream_gene_variant	-	-	-	-	-	IMPACT=MODIFIER;DISTANCE=1918;STRAND=+;
NC_019495.1_33502_C/T	33502	33502	T	14011430	mRNA ORF25C	Transcript	synonymous_variant	345	345	115	F	ttC/ttT	IMPACT=LOW;STRAND=+;
NC_019495.1_33502_C/T	33502	33502	T	14011431	mRNA ORF25D	Transcript	upstream_gene_variant	-	-	-	-	-	IMPACT=MODIFIER;DISTANCE=2533;STRAND=+;
NC_019495.1_33532_T/G	33532	33532	G	14011428	mRNA ORF25	Transcript	downstream_gene_variant	-	-	-	-	-	IMPACT=MODIFIER;DISTANCE=3201;STRAND=+;
NC_019495.1_33532_T/G	33532	33532	G	14011429	mRNA ORF25B	Transcript	downstream_gene_variant	-	-	-	-	-	IMPACT=MODIFIER;DISTANCE=1948;STRAND=+;
NC_019495.1_33532_T/G	33532	33532	G	14011430	mRNA ORF25C	Transcript	missense_variant	375	375	125	D/E	gaT/gaG	IMPACT=MODERATE;STRAND=+;
NC_019495.1_33532_T/G	33532	33532	G	14011431	mRNA ORF25D	Transcript	upstream_gene_variant	-	-	-	-	-	IMPACT=MODIFIER;DISTANCE=2503;STRAND=+;
NC_019495.1_33553_A/G	33553	33553	G	14011428	mRNA ORF25	Transcript	downstream_gene_variant	-	-	-	-	-	IMPACT=MODIFIER;DISTANCE=3222;STRAND=+;
NC_019495.1_33553_A/G	33553	33553	G	14011429	mRNA ORF25B	Transcript	downstream_gene_variant	-	-	-	-	-	IMPACT=MODIFIER;DISTANCE=1969;STRAND=+;
NC_019495.1_33553_A/G	33553	33553	G	14011430	mRNA ORF25C	Transcript	synonymous_variant	396	396	132	L	ctA/ctG	IMPACT=LOW;STRAND=+;
NC_019495.1_33553_A/G	33553	33553	G	14011431	mRNA ORF25D	Transcript	upstream_gene_variant	-	-	-	-	-	IMPACT=MODIFIER;DISTANCE=2482;STRAND=+;
NC_019495.1_33553_A/G	33553	33553	G	14011432	mRNA ORF16	Transcript	downstream_gene_variant	-	-	-	-	-	IMPACT=MODIFIER;DISTANCE=4991;STRAND=-;
NC_019495.1_33606_A/G	33606	33606	G	14011428	mRNA ORF25	Transcript	downstream_gene_variant	-	-	-	-	-	IMPACT=MODIFIER;DISTANCE=3275;STRAND=+;
NC_019495.1_33606_A/G	33606	33606	G	14011429	mRNA ORF25B	Transcript	downstream_gene_variant	-	-	-	-	-	IMPACT=MODIFIER;DISTANCE=2022;STRAND=+;
NC_019495.1_33606_A/G	33606	33606	G	14011430	mRNA ORF25C	Transcript	missense_variant	449	449	150	N/S	aAc/aGc	IMPACT=MODERATE;STRAND=+;
NC_019495.1_33606_A/G	33606	33606	G	14011431	mRNA ORF25D	Transcript	upstream_gene_variant	-	-	-	-	-	IMPACT=MODIFIER;DISTANCE=2429;STRAND=+;
NC_019495.1_33606_A/G	33606	33606	G	14011432	mRNA ORF16	Transcript	downstream_gene_variant	-	-	-	-	-	IMPACT=MODIFIER;DISTANCE=4938;STRAND=-;
NC_019495.1_33623_C/A	33623	33623	A	14011428	mRNA ORF25	Transcript	downstream_gene_variant	-	-	-	-	-	IMPACT=MODIFIER;DISTANCE=3292;STRAND=+;
NC_019495.1_33623_C/A	33623	33623	A	14011429	mRNA ORF25B	Transcript	downstream_gene_variant	-	-	-	-	-	IMPACT=MODIFIER;DISTANCE=2039;STRAND=+;
NC_019495.1_33623_C/A	33623	33623	A	14011430	mRNA ORF25C	Transcript	missense_variant	466	466	156	P/T	Ccc/Acc	IMPACT=MODERATE;STRAND=+;
NC_019495.1_33623_C/A	33623	33623	A	14011431	mRNA ORF25D	Transcript	upstream_gene_variant	-	-	-	-	-	IMPACT=MODIFIER;DISTANCE=2412;STRAND=+;
NC_019495.1_33623_C/A	33623	33623	A	14011432	mRNA ORF16	Transcript	downstream_gene_variant	-	-	-	-	-	IMPACT=MODIFIER;DISTANCE=4921;STRAND=-;
NC_019495.1_33653_ACA/ATG	33653	33655	ATG	14011428	mRNA ORF25	Transcript	downstream_gene_variant	-	-	-	-	-	IMPACT=MODIFIER;DISTANCE=3322;STRAND=+;
NC_019495.1_33653_ACA/ATG	33653	33655	ATG	14011429	mRNA ORF25B	Transcript	downstream_gene_variant	-	-	-	-	-	IMPACT=MODIFIER;DISTANCE=2069;STRAND=+;
NC_019495.1_33653_ACA/ATG	33653	33655	ATG	14011430	mRNA ORF25C	Transcript	missense_variant	496-498	496-498	166	T/M	ACA/ATG	IMPACT=MODERATE;STRAND=+;
NC_019495.1_33653_ACA/ATG	33653	33655	ATG	14011431	mRNA ORF25D	Transcript	upstream_gene_variant	-	-	-	-	-	IMPACT=MODIFIER;DISTANCE=2380;STRAND=+;
NC_019495.1_33653_ACA/ATG	33653	33655	ATG	14011432	mRNA ORF16	Transcript	downstream_gene_variant	-	-	-	-	-	IMPACT=MODIFIER;DISTANCE=4889;STRAND=-;
NC_019495.1_33658_G/T	33658	33658	T	14011428	mRNA ORF25	Transcript	downstream_gene_variant	-	-	-	-	-	IMPACT=MODIFIER;DISTANCE=3327;STRAND=+;
NC_019495.1_33658_G/T	33658	33658	T	14011429	mRNA ORF25B	Transcript	downstream_gene_variant	-	-	-	-	-	IMPACT=MODIFIER;DISTANCE=2074;STRAND=+;
NC_019495.1_33658_G/T	33658	33658	T	14011430	mRNA ORF25C	Transcript	missense_variant	501	501	167	M/I	atG/atT	IMPACT=MODERATE;STRAND=+;
NC_019495.1_33658_G/T	33658	33658	T	14011431	mRNA ORF25D	Transcript	upstream_gene_variant	-	-	-	-	-	IMPACT=MODIFIER;DISTANCE=2377;STRAND=+;
NC_019495.1_33658_G/T	33658	33658	T	14011432	mRNA ORF16	Transcript	downstream_gene_variant	-	-	-	-	-	IMPACT=MODIFIER;DISTANCE=4886;STRAND=-;
NC_019495.1_33676_C/A	33676	33676	A	14011428	mRNA ORF25	Transcript	downstream_gene_variant	-	-	-	-	-	IMPACT=MODIFIER;DISTANCE=3345;STRAND=+;
NC_019495.1_33676_C/A	33676	33676	A	14011429	mRNA ORF25B	Transcript	downstream_gene_variant	-	-	-	-	-	IMPACT=MODIFIER;DISTANCE=2092;STRAND=+;
NC_019495.1_33676_C/A	33676	33676	A	14011430	mRNA ORF25C	Transcript	synonymous_variant	519	519	173	T	acC/acA	IMPACT=LOW;STRAND=+;
NC_019495.1_33676_C/A	33676	33676	A	14011431	mRNA ORF25D	Transcript	upstream_gene_variant	-	-	-	-	-	IMPACT=MODIFIER;DISTANCE=2359;STRAND=+;
NC_019495.1_33676_C/A	33676	33676	A	14011432	mRNA ORF16	Transcript	downstream_gene_variant	-	-	-	-	-	IMPACT=MODIFIER;DISTANCE=4868;STRAND=-;
NC_019495.1_33718_A/C	33718	33718	C	14011428	mRNA ORF25	Transcript	downstream_gene_variant	-	-	-	-	-	IMPACT=MODIFIER;DISTANCE=3387;STRAND=+;
NC_019495.1_33718_A/C	33718	33718	C	14011429	mRNA ORF25B	Transcript	downstream_gene_variant	-	-	-	-	-	IMPACT=MODIFIER;DISTANCE=2134;STRAND=+;
NC_019495.1_33718_A/C	33718	33718	C	14011430	mRNA ORF25C	Transcript	missense_variant	561	561	187	R/S	agA/agC	IMPACT=MODERATE;STRAND=+;
NC_019495.1_33718_A/C	33718	33718	C	14011431	mRNA ORF25D	Transcript	upstream_gene_variant	-	-	-	-	-	IMPACT=MODIFIER;DISTANCE=2317;STRAND=+;
NC_019495.1_33718_A/C	33718	33718	C	14011432	mRNA ORF16	Transcript	downstream_gene_variant	-	-	-	-	-	IMPACT=MODIFIER;DISTANCE=4826;STRAND=-;
NC_019495.1_35299_A/-	35299	35299	-	14011428	mRNA ORF25	Transcript	downstream_gene_variant	-	-	-	-	-	IMPACT=MODIFIER;DISTANCE=4968;STRAND=+;
NC_019495.1_35299_A/-	35299	35299	-	14011429	mRNA ORF25B	Transcript	downstream_gene_variant	-	-	-	-	-	IMPACT=MODIFIER;DISTANCE=3715;STRAND=+;
NC_019495.1_35299_A/-	35299	35299	-	14011430	mRNA ORF25C	Transcript	downstream_gene_variant	-	-	-	-	-	IMPACT=MODIFIER;DISTANCE=291;STRAND=+;
NC_019495.1_35299_A/-	35299	35299	-	14011431	mRNA ORF25D	Transcript	upstream_gene_variant	-	-	-	-	-	IMPACT=MODIFIER;DISTANCE=736;STRAND=+;
NC_019495.1_35299_A/-	35299	35299	-	14011432	mRNA ORF16	Transcript	downstream_gene_variant	-	-	-	-	-	IMPACT=MODIFIER;DISTANCE=3245;STRAND=-;
NC_019495.1_35299_A/-	35299	35299	-	14011433	mRNA ORF17	Transcript	downstream_gene_variant	-	-	-	-	-	IMPACT=MODIFIER;DISTANCE=4418;STRAND=-;
NC_019495.1_35637_GCTT/-	35637	35640	-	14011429	mRNA ORF25B	Transcript	downstream_gene_variant	-	-	-	-	-	IMPACT=MODIFIER;DISTANCE=4053;STRAND=+;
NC_019495.1_35637_GCTT/-	35637	35640	-	14011430	mRNA ORF25C	Transcript	downstream_gene_variant	-	-	-	-	-	IMPACT=MODIFIER;DISTANCE=629;STRAND=+;
NC_019495.1_35637_GCTT/-	35637	35640	-	14011431	mRNA ORF25D	Transcript	upstream_gene_variant	-	-	-	-	-	IMPACT=MODIFIER;DISTANCE=395;STRAND=+;
NC_019495.1_35637_GCTT/-	35637	35640	-	14011432	mRNA ORF16	Transcript	downstream_gene_variant	-	-	-	-	-	IMPACT=MODIFIER;DISTANCE=2904;STRAND=-;
NC_019495.1_35637_GCTT/-	35637	35640	-	14011433	mRNA ORF17	Transcript	downstream_gene_variant	-	-	-	-	-	IMPACT=MODIFIER;DISTANCE=4077;STRAND=-;
NC_019495.1_36872_G/A	36872	36872	A	14011430	mRNA ORF25C	Transcript	downstream_gene_variant	-	-	-	-	-	IMPACT=MODIFIER;DISTANCE=1864;STRAND=+;
NC_019495.1_36872_G/A	36872	36872	A	14011431	mRNA ORF25D	Transcript	missense_variant	838	838	280	G/R	Ggg/Agg	IMPACT=MODERATE;STRAND=+;
NC_019495.1_36872_G/A	36872	36872	A	14011432	mRNA ORF16	Transcript	downstream_gene_variant	-	-	-	-	-	IMPACT=MODIFIER;DISTANCE=1672;STRAND=-;
NC_019495.1_36872_G/A	36872	36872	A	14011433	mRNA ORF17	Transcript	downstream_gene_variant	-	-	-	-	-	IMPACT=MODIFIER;DISTANCE=2845;STRAND=-;
NC_019495.1_36872_G/A	36872	36872	A	14011434	mRNA ORF18	Transcript	intergenic_variant	-	-	-	-	-	IMPACT=MODIFIER;STRAND=-;
NC_019495.1_38246_ACCACCACCACTCCAGCGA/G	38246	38264	G	14011430	mRNA ORF25C	Transcript	downstream_gene_variant	-	-	-	-	-	IMPACT=MODIFIER;DISTANCE=3238;STRAND=+;
NC_019495.1_38246_ACCACCACCACTCCAGCGA/G	38246	38264	G	14011431	mRNA ORF25D	Transcript	protein_altering_variant	2212-2230	2212-2230	738-744	TTTTPAT/A	ACCACCACCACTCCAGCGAcg/Gcg	IMPACT=MODERATE;STRAND=+;
NC_019495.1_38246_ACCACCACCACTCCAGCGA/G	38246	38264	G	14011432	mRNA ORF16	Transcript	downstream_gene_variant	-	-	-	-	-	IMPACT=MODIFIER;DISTANCE=280;STRAND=-;
NC_019495.1_38246_ACCACCACCACTCCAGCGA/G	38246	38264	G	14011433	mRNA ORF17	Transcript	downstream_gene_variant	-	-	-	-	-	IMPACT=MODIFIER;DISTANCE=1453;STRAND=-;
NC_019495.1_38246_ACCACCACCACTCCAGCGA/G	38246	38264	G	14011434	mRNA ORF18	Transcript	downstream_gene_variant	-	-	-	-	-	IMPACT=MODIFIER;DISTANCE=4485;STRAND=-;
NC_019495.1_38246_ACCACCACCACTCCAGCGA/G	38246	38264	G	14011434	mRNA ORF18	Transcript	downstream_gene_variant	-	-	-	-	-	IMPACT=MODIFIER;DISTANCE=3388;STRAND=-;
NC_019495.1_38269_A/G	38269	38269	G	14011430	mRNA ORF25C	Transcript	downstream_gene_variant	-	-	-	-	-	IMPACT=MODIFIER;DISTANCE=3261;STRAND=+;
NC_019495.1_38269_A/G	38269	38269	G	14011431	mRNA ORF25D	Transcript	synonymous_variant	2235	2235	745	T	acA/acG	IMPACT=LOW;STRAND=+;
NC_019495.1_38269_A/G	38269	38269	G	14011432	mRNA ORF16	Transcript	downstream_gene_variant	-	-	-	-	-	IMPACT=MODIFIER;DISTANCE=275;STRAND=-;
NC_019495.1_38269_A/G	38269	38269	G	14011433	mRNA ORF17	Transcript	downstream_gene_variant	-	-	-	-	-	IMPACT=MODIFIER;DISTANCE=1448;STRAND=-;
NC_019495.1_38269_A/G	38269	38269	G	14011434	mRNA ORF18	Transcript	downstream_gene_variant	-	-	-	-	-	IMPACT=MODIFIER;DISTANCE=4480;STRAND=-;
NC_019495.1_38269_A/G	38269	38269	G	14011434	mRNA ORF18	Transcript	downstream_gene_variant	-	-	-	-	-	IMPACT=MODIFIER;DISTANCE=3383;STRAND=-;
NC_019495.1_38272_T/A	38272	38272	A	14011430	mRNA ORF25C	Transcript	downstream_gene_variant	-	-	-	-	-	IMPACT=MODIFIER;DISTANCE=3264;STRAND=+;
NC_019495.1_38272_T/A	38272	38272	A	14011431	mRNA ORF25D	Transcript	synonymous_variant	2238	2238	746	T	acT/acA	IMPACT=LOW;STRAND=+;
NC_019495.1_38272_T/A	38272	38272	A	14011432	mRNA ORF16	Transcript	downstream_gene_variant	-	-	-	-	-	IMPACT=MODIFIER;DISTANCE=272;STRAND=-;
NC_019495.1_38272_T/A	38272	38272	A	14011433	mRNA ORF17	Transcript	downstream_gene_variant	-	-	-	-	-	IMPACT=MODIFIER;DISTANCE=1445;STRAND=-;
NC_019495.1_38272_T/A	38272	38272	A	14011434	mRNA ORF18	Transcript	downstream_gene_variant	-	-	-	-	-	IMPACT=MODIFIER;DISTANCE=4477;STRAND=-;
NC_019495.1_38272_T/A	38272	38272	A	14011434	mRNA ORF18	Transcript	downstream_gene_variant	-	-	-	-	-	IMPACT=MODIFIER;DISTANCE=3380;STRAND=-;
NC_019495.1_38386_A/G	38386	38386	G	14011430	mRNA ORF25C	Transcript	downstream_gene_variant	-	-	-	-	-	IMPACT=MODIFIER;DISTANCE=3378;STRAND=+;
NC_019495.1_38386_A/G	38386	38386	G	14011431	mRNA ORF25D	Transcript	synonymous_variant	2352	2352	784	L	ttA/ttG	IMPACT=LOW;STRAND=+;
NC_019495.1_38386_A/G	38386	38386	G	14011432	mRNA ORF16	Transcript	downstream_gene_variant	-	-	-	-	-	IMPACT=MODIFIER;DISTANCE=158;STRAND=-;
NC_019495.1_38386_A/G	38386	38386	G	14011433	mRNA ORF17	Transcript	downstream_gene_variant	-	-	-	-	-	IMPACT=MODIFIER;DISTANCE=1331;STRAND=-;
NC_019495.1_38386_A/G	38386	38386	G	14011434	mRNA ORF18	Transcript	downstream_gene_variant	-	-	-	-	-	IMPACT=MODIFIER;DISTANCE=4363;STRAND=-;
NC_019495.1_38386_A/G	38386	38386	G	14011434	mRNA ORF18	Transcript	downstream_gene_variant	-	-	-	-	-	IMPACT=MODIFIER;DISTANCE=3266;STRAND=-;
NC_019495.1_38536_A/-	38536	38536	-	14011430	mRNA ORF25C	Transcript	downstream_gene_variant	-	-	-	-	-	IMPACT=MODIFIER;DISTANCE=3528;STRAND=+;
NC_019495.1_38536_A/-	38536	38536	-	14011431	mRNA ORF25D	Transcript	downstream_gene_variant	-	-	-	-	-	IMPACT=MODIFIER;DISTANCE=102;STRAND=+;
NC_019495.1_38536_A/-	38536	38536	-	14011432	mRNA ORF16	Transcript	downstream_gene_variant	-	-	-	-	-	IMPACT=MODIFIER;DISTANCE=8;STRAND=-;
NC_019495.1_38536_A/-	38536	38536	-	14011433	mRNA ORF17	Transcript	downstream_gene_variant	-	-	-	-	-	IMPACT=MODIFIER;DISTANCE=1181;STRAND=-;
NC_019495.1_38536_A/-	38536	38536	-	14011434	mRNA ORF18	Transcript	downstream_gene_variant	-	-	-	-	-	IMPACT=MODIFIER;DISTANCE=4213;STRAND=-;
NC_019495.1_38536_A/-	38536	38536	-	14011434	mRNA ORF18	Transcript	downstream_gene_variant	-	-	-	-	-	IMPACT=MODIFIER;DISTANCE=3116;STRAND=-;
NC_019495.1_39658_-/AA	39657	39658	AA	14011430	mRNA ORF25C	Transcript	downstream_gene_variant	-	-	-	-	-	IMPACT=MODIFIER;DISTANCE=4649;STRAND=+;
NC_019495.1_39658_-/AA	39657	39658	AA	14011431	mRNA ORF25D	Transcript	downstream_gene_variant	-	-	-	-	-	IMPACT=MODIFIER;DISTANCE=1223;STRAND=+;
NC_019495.1_39658_-/AA	39657	39658	AA	14011432	mRNA ORF16	Transcript	upstream_gene_variant	-	-	-	-	-	IMPACT=MODIFIER;DISTANCE=64;STRAND=-;
NC_019495.1_39658_-/AA	39657	39658	AA	14011433	mRNA ORF17	Transcript	downstream_gene_variant	-	-	-	-	-	IMPACT=MODIFIER;DISTANCE=59;STRAND=-;
NC_019495.1_39658_-/AA	39657	39658	AA	14011434	mRNA ORF18	Transcript	downstream_gene_variant	-	-	-	-	-	IMPACT=MODIFIER;DISTANCE=3091;STRAND=-;
NC_019495.1_39658_-/AA	39657	39658	AA	14011434	mRNA ORF18	Transcript	downstream_gene_variant	-	-	-	-	-	IMPACT=MODIFIER;DISTANCE=1994;STRAND=-;
NC_019495.1_39658_-/AA	39657	39658	AA	14011435	mRNA ORF19	Transcript	upstream_gene_variant	-	-	-	-	-	IMPACT=MODIFIER;DISTANCE=4177;STRAND=+;
NC_019495.1_40233_-/AGA	40232	40233	AGA	14011431	mRNA ORF25D	Transcript	downstream_gene_variant	-	-	-	-	-	IMPACT=MODIFIER;DISTANCE=1798;STRAND=+;
NC_019495.1_40233_-/AGA	40232	40233	AGA	14011432	mRNA ORF16	Transcript	upstream_gene_variant	-	-	-	-	-	IMPACT=MODIFIER;DISTANCE=639;STRAND=-;
NC_019495.1_40233_-/AGA	40232	40233	AGA	14011433	mRNA ORF17	Transcript	inframe_insertion	1284-1285	1284-1285	428-429	-/S	-/TCT	IMPACT=MODERATE;STRAND=-;
NC_019495.1_40233_-/AGA	40232	40233	AGA	14011434	mRNA ORF18	Transcript	downstream_gene_variant	-	-	-	-	-	IMPACT=MODIFIER;DISTANCE=2516;STRAND=-;
NC_019495.1_40233_-/AGA	40232	40233	AGA	14011434	mRNA ORF18	Transcript	downstream_gene_variant	-	-	-	-	-	IMPACT=MODIFIER;DISTANCE=1419;STRAND=-;
NC_019495.1_40233_-/AGA	40232	40233	AGA	14011435	mRNA ORF19	Transcript	upstream_gene_variant	-	-	-	-	-	IMPACT=MODIFIER;DISTANCE=3602;STRAND=+;
NC_019495.1_40233_-/AGA	40232	40233	AGA	14011410	mRNA ORF28	Transcript	downstream_gene_variant	-	-	-	-	-	IMPACT=MODIFIER;DISTANCE=4523;STRAND=-;
NC_019495.1_40308_G/C	40308	40308	C	14011431	mRNA ORF25D	Transcript	downstream_gene_variant	-	-	-	-	-	IMPACT=MODIFIER;DISTANCE=1874;STRAND=+;
NC_019495.1_40308_G/C	40308	40308	C	14011432	mRNA ORF16	Transcript	upstream_gene_variant	-	-	-	-	-	IMPACT=MODIFIER;DISTANCE=715;STRAND=-;
NC_019495.1_40308_G/C	40308	40308	C	14011433	mRNA ORF17	Transcript	synonymous_variant	1209	1209	403	G	ggC/ggG	IMPACT=LOW;STRAND=-;
NC_019495.1_40308_G/C	40308	40308	C	14011434	mRNA ORF18	Transcript	downstream_gene_variant	-	-	-	-	-	IMPACT=MODIFIER;DISTANCE=2441;STRAND=-;
NC_019495.1_40308_G/C	40308	40308	C	14011434	mRNA ORF18	Transcript	downstream_gene_variant	-	-	-	-	-	IMPACT=MODIFIER;DISTANCE=1344;STRAND=-;
NC_019495.1_40308_G/C	40308	40308	C	14011435	mRNA ORF19	Transcript	upstream_gene_variant	-	-	-	-	-	IMPACT=MODIFIER;DISTANCE=3527;STRAND=+;
NC_019495.1_40308_G/C	40308	40308	C	14011410	mRNA ORF28	Transcript	downstream_gene_variant	-	-	-	-	-	IMPACT=MODIFIER;DISTANCE=4448;STRAND=-;
NC_019495.1_40311_G/C	40311	40311	C	14011431	mRNA ORF25D	Transcript	downstream_gene_variant	-	-	-	-	-	IMPACT=MODIFIER;DISTANCE=1877;STRAND=+;
NC_019495.1_40311_G/C	40311	40311	C	14011432	mRNA ORF16	Transcript	upstream_gene_variant	-	-	-	-	-	IMPACT=MODIFIER;DISTANCE=718;STRAND=-;
NC_019495.1_40311_G/C	40311	40311	C	14011433	mRNA ORF17	Transcript	synonymous_variant	1206	1206	402	A	gcC/gcG	IMPACT=LOW;STRAND=-;
NC_019495.1_40311_G/C	40311	40311	C	14011434	mRNA ORF18	Transcript	downstream_gene_variant	-	-	-	-	-	IMPACT=MODIFIER;DISTANCE=2438;STRAND=-;
NC_019495.1_40311_G/C	40311	40311	C	14011434	mRNA ORF18	Transcript	downstream_gene_variant	-	-	-	-	-	IMPACT=MODIFIER;DISTANCE=1341;STRAND=-;
NC_019495.1_40311_G/C	40311	40311	C	14011435	mRNA ORF19	Transcript	upstream_gene_variant	-	-	-	-	-	IMPACT=MODIFIER;DISTANCE=3524;STRAND=+;
NC_019495.1_40311_G/C	40311	40311	C	14011410	mRNA ORF28	Transcript	downstream_gene_variant	-	-	-	-	-	IMPACT=MODIFIER;DISTANCE=4445;STRAND=-;
NC_019495.1_41625_-/TTTTT	41624	41625	TTTTT	14011431	mRNA ORF25D	Transcript	downstream_gene_variant	-	-	-	-	-	IMPACT=MODIFIER;DISTANCE=3190;STRAND=+;
NC_019495.1_41625_-/TTTTT	41624	41625	TTTTT	14011432	mRNA ORF16	Transcript	upstream_gene_variant	-	-	-	-	-	IMPACT=MODIFIER;DISTANCE=2031;STRAND=-;
NC_019495.1_41625_-/TTTTT	41624	41625	TTTTT	14011433	mRNA ORF17	Transcript	upstream_gene_variant	-	-	-	-	-	IMPACT=MODIFIER;DISTANCE=108;STRAND=-;
NC_019495.1_41625_-/TTTTT	41624	41625	TTTTT	14011434	mRNA ORF18	Transcript	downstream_gene_variant	-	-	-	-	-	IMPACT=MODIFIER;DISTANCE=1124;STRAND=-;
NC_019495.1_41625_-/TTTTT	41624	41625	TTTTT	14011434	mRNA ORF18	Transcript	downstream_gene_variant	-	-	-	-	-	IMPACT=MODIFIER;DISTANCE=27;STRAND=-;
NC_019495.1_41625_-/TTTTT	41624	41625	TTTTT	14011435	mRNA ORF19	Transcript	upstream_gene_variant	-	-	-	-	-	IMPACT=MODIFIER;DISTANCE=2210;STRAND=+;
NC_019495.1_41625_-/TTTTT	41624	41625	TTTTT	14011410	mRNA ORF28	Transcript	downstream_gene_variant	-	-	-	-	-	IMPACT=MODIFIER;DISTANCE=3131;STRAND=-;
NC_019495.1_41625_-/TTTTT	41624	41625	TTTTT	14011436	mRNA ORF28A	Transcript	upstream_gene_variant	-	-	-	-	-	IMPACT=MODIFIER;DISTANCE=4480;STRAND=+;
NC_019495.1_43736_TT/-	43736	43737	-	14011432	mRNA ORF16	Transcript	upstream_gene_variant	-	-	-	-	-	IMPACT=MODIFIER;DISTANCE=4143;STRAND=-;
NC_019495.1_43736_TT/-	43736	43737	-	14011433	mRNA ORF17	Transcript	upstream_gene_variant	-	-	-	-	-	IMPACT=MODIFIER;DISTANCE=2220;STRAND=-;
NC_019495.1_43736_TT/-	43736	43737	-	14011434	mRNA ORF18	Transcript	upstream_gene_variant	-	-	-	-	-	IMPACT=MODIFIER;DISTANCE=14;STRAND=-;
NC_019495.1_43736_TT/-	43736	43737	-	14011434	mRNA ORF18	Transcript	upstream_gene_variant	-	-	-	-	-	IMPACT=MODIFIER;DISTANCE=1076;STRAND=-;
NC_019495.1_43736_TT/-	43736	43737	-	14011435	mRNA ORF19	Transcript	upstream_gene_variant	-	-	-	-	-	IMPACT=MODIFIER;DISTANCE=98;STRAND=+;
NC_019495.1_43736_TT/-	43736	43737	-	14011410	mRNA ORF28	Transcript	downstream_gene_variant	-	-	-	-	-	IMPACT=MODIFIER;DISTANCE=1019;STRAND=-;
NC_019495.1_43736_TT/-	43736	43737	-	14011436	mRNA ORF28A	Transcript	upstream_gene_variant	-	-	-	-	-	IMPACT=MODIFIER;DISTANCE=2368;STRAND=+;
NC_019495.1_43736_TT/-	43736	43737	-	14011411	mRNA ORF30	Transcript	upstream_gene_variant	-	-	-	-	-	IMPACT=MODIFIER;DISTANCE=3233;STRAND=+;
NC_019495.1_43736_TT/-	43736	43737	-	14011437	mRNA ORF31	Transcript	downstream_gene_variant	-	-	-	-	-	IMPACT=MODIFIER;DISTANCE=4182;STRAND=-;
NC_019495.1_43736_TT/-	43736	43737	-	14011412	mRNA ORF32	Transcript	upstream_gene_variant	-	-	-	-	-	IMPACT=MODIFIER;DISTANCE=4728;STRAND=+;
NC_019495.1_43789_-/G	43788	43789	G	14011432	mRNA ORF16	Transcript	upstream_gene_variant	-	-	-	-	-	IMPACT=MODIFIER;DISTANCE=4195;STRAND=-;
NC_019495.1_43789_-/G	43788	43789	G	14011433	mRNA ORF17	Transcript	upstream_gene_variant	-	-	-	-	-	IMPACT=MODIFIER;DISTANCE=2272;STRAND=-;
NC_019495.1_43789_-/G	43788	43789	G	14011434	mRNA ORF18	Transcript	upstream_gene_variant	-	-	-	-	-	IMPACT=MODIFIER;DISTANCE=66;STRAND=-;
NC_019495.1_43789_-/G	43788	43789	G	14011434	mRNA ORF18	Transcript	upstream_gene_variant	-	-	-	-	-	IMPACT=MODIFIER;DISTANCE=1128;STRAND=-;
NC_019495.1_43789_-/G	43788	43789	G	14011435	mRNA ORF19	Transcript	upstream_gene_variant	-	-	-	-	-	IMPACT=MODIFIER;DISTANCE=46;STRAND=+;
NC_019495.1_43789_-/G	43788	43789	G	14011410	mRNA ORF28	Transcript	downstream_gene_variant	-	-	-	-	-	IMPACT=MODIFIER;DISTANCE=967;STRAND=-;
NC_019495.1_43789_-/G	43788	43789	G	14011436	mRNA ORF28A	Transcript	upstream_gene_variant	-	-	-	-	-	IMPACT=MODIFIER;DISTANCE=2316;STRAND=+;
NC_019495.1_43789_-/G	43788	43789	G	14011411	mRNA ORF30	Transcript	upstream_gene_variant	-	-	-	-	-	IMPACT=MODIFIER;DISTANCE=3181;STRAND=+;
NC_019495.1_43789_-/G	43788	43789	G	14011437	mRNA ORF31	Transcript	downstream_gene_variant	-	-	-	-	-	IMPACT=MODIFIER;DISTANCE=4130;STRAND=-;
NC_019495.1_43789_-/G	43788	43789	G	14011412	mRNA ORF32	Transcript	upstream_gene_variant	-	-	-	-	-	IMPACT=MODIFIER;DISTANCE=4676;STRAND=+;
NC_019495.1_44686_-/TC	44685	44686	TC	14011433	mRNA ORF17	Transcript	upstream_gene_variant	-	-	-	-	-	IMPACT=MODIFIER;DISTANCE=3169;STRAND=-;
NC_019495.1_44686_-/TC	44685	44686	TC	14011434	mRNA ORF18	Transcript	upstream_gene_variant	-	-	-	-	-	IMPACT=MODIFIER;DISTANCE=963;STRAND=-;
NC_019495.1_44686_-/TC	44685	44686	TC	14011434	mRNA ORF18	Transcript	upstream_gene_variant	-	-	-	-	-	IMPACT=MODIFIER;DISTANCE=2025;STRAND=-;
NC_019495.1_44686_-/TC	44685	44686	TC	14011435	mRNA ORF19	Transcript	downstream_gene_variant	-	-	-	-	-	IMPACT=MODIFIER;DISTANCE=137;STRAND=+;
NC_019495.1_44686_-/TC	44685	44686	TC	14011410	mRNA ORF28	Transcript	downstream_gene_variant	-	-	-	-	-	IMPACT=MODIFIER;DISTANCE=70;STRAND=-;
NC_019495.1_44686_-/TC	44685	44686	TC	14011436	mRNA ORF28A	Transcript	upstream_gene_variant	-	-	-	-	-	IMPACT=MODIFIER;DISTANCE=1419;STRAND=+;
NC_019495.1_44686_-/TC	44685	44686	TC	14011411	mRNA ORF30	Transcript	upstream_gene_variant	-	-	-	-	-	IMPACT=MODIFIER;DISTANCE=2284;STRAND=+;
NC_019495.1_44686_-/TC	44685	44686	TC	14011437	mRNA ORF31	Transcript	downstream_gene_variant	-	-	-	-	-	IMPACT=MODIFIER;DISTANCE=3233;STRAND=-;
NC_019495.1_44686_-/TC	44685	44686	TC	14011412	mRNA ORF32	Transcript	upstream_gene_variant	-	-	-	-	-	IMPACT=MODIFIER;DISTANCE=3779;STRAND=+;
NC_019495.1_44686_-/TC	44685	44686	TC	14011438	mRNA ORF33	Transcript	intergenic_variant	-	-	-	-	-	IMPACT=MODIFIER;STRAND=-;
NC_019495.1_44834_C/T	44834	44834	T	14011433	mRNA ORF17	Transcript	upstream_gene_variant	-	-	-	-	-	IMPACT=MODIFIER;DISTANCE=3318;STRAND=-;
NC_019495.1_44834_C/T	44834	44834	T	14011434	mRNA ORF18	Transcript	upstream_gene_variant	-	-	-	-	-	IMPACT=MODIFIER;DISTANCE=1112;STRAND=-;
NC_019495.1_44834_C/T	44834	44834	T	14011434	mRNA ORF18	Transcript	upstream_gene_variant	-	-	-	-	-	IMPACT=MODIFIER;DISTANCE=2174;STRAND=-;
NC_019495.1_44834_C/T	44834	44834	T	14011435	mRNA ORF19	Transcript	downstream_gene_variant	-	-	-	-	-	IMPACT=MODIFIER;DISTANCE=286;STRAND=+;
NC_019495.1_44834_C/T	44834	44834	T	14011410	mRNA ORF28	Transcript	synonymous_variant	1089	1089	363	E	gaG/gaA	IMPACT=LOW;STRAND=-;
NC_019495.1_44834_C/T	44834	44834	T	14011436	mRNA ORF28A	Transcript	upstream_gene_variant	-	-	-	-	-	IMPACT=MODIFIER;DISTANCE=1271;STRAND=+;
NC_019495.1_44834_C/T	44834	44834	T	14011411	mRNA ORF30	Transcript	upstream_gene_variant	-	-	-	-	-	IMPACT=MODIFIER;DISTANCE=2136;STRAND=+;
NC_019495.1_44834_C/T	44834	44834	T	14011437	mRNA ORF31	Transcript	downstream_gene_variant	-	-	-	-	-	IMPACT=MODIFIER;DISTANCE=3085;STRAND=-;
NC_019495.1_44834_C/T	44834	44834	T	14011412	mRNA ORF32	Transcript	upstream_gene_variant	-	-	-	-	-	IMPACT=MODIFIER;DISTANCE=3631;STRAND=+;
NC_019495.1_44834_C/T	44834	44834	T	14011438	mRNA ORF33	Transcript	intergenic_variant	-	-	-	-	-	IMPACT=MODIFIER;STRAND=-;
NC_019495.1_44931_G/T	44931	44931	T	14011433	mRNA ORF17	Transcript	upstream_gene_variant	-	-	-	-	-	IMPACT=MODIFIER;DISTANCE=3415;STRAND=-;
NC_019495.1_44931_G/T	44931	44931	T	14011434	mRNA ORF18	Transcript	upstream_gene_variant	-	-	-	-	-	IMPACT=MODIFIER;DISTANCE=1209;STRAND=-;
NC_019495.1_44931_G/T	44931	44931	T	14011434	mRNA ORF18	Transcript	upstream_gene_variant	-	-	-	-	-	IMPACT=MODIFIER;DISTANCE=2271;STRAND=-;
NC_019495.1_44931_G/T	44931	44931	T	14011435	mRNA ORF19	Transcript	downstream_gene_variant	-	-	-	-	-	IMPACT=MODIFIER;DISTANCE=383;STRAND=+;
NC_019495.1_44931_G/T	44931	44931	T	14011410	mRNA ORF28	Transcript	missense_variant	992	992	331	T/N	aCc/aAc	IMPACT=MODERATE;STRAND=-;
NC_019495.1_44931_G/T	44931	44931	T	14011436	mRNA ORF28A	Transcript	upstream_gene_variant	-	-	-	-	-	IMPACT=MODIFIER;DISTANCE=1174;STRAND=+;
NC_019495.1_44931_G/T	44931	44931	T	14011411	mRNA ORF30	Transcript	upstream_gene_variant	-	-	-	-	-	IMPACT=MODIFIER;DISTANCE=2039;STRAND=+;
NC_019495.1_44931_G/T	44931	44931	T	14011437	mRNA ORF31	Transcript	downstream_gene_variant	-	-	-	-	-	IMPACT=MODIFIER;DISTANCE=2988;STRAND=-;
NC_019495.1_44931_G/T	44931	44931	T	14011412	mRNA ORF32	Transcript	upstream_gene_variant	-	-	-	-	-	IMPACT=MODIFIER;DISTANCE=3534;STRAND=+;
NC_019495.1_44931_G/T	44931	44931	T	14011438	mRNA ORF33	Transcript	intergenic_variant	-	-	-	-	-	IMPACT=MODIFIER;STRAND=-;
NC_019495.1_46745_TTTTTCGTTGTATAG/-	46745	46759	-	14011434	mRNA ORF18	Transcript	upstream_gene_variant	-	-	-	-	-	IMPACT=MODIFIER;DISTANCE=3023;STRAND=-;
NC_019495.1_46745_TTTTTCGTTGTATAG/-	46745	46759	-	14011434	mRNA ORF18	Transcript	upstream_gene_variant	-	-	-	-	-	IMPACT=MODIFIER;DISTANCE=4085;STRAND=-;
NC_019495.1_46745_TTTTTCGTTGTATAG/-	46745	46759	-	14011435	mRNA ORF19	Transcript	downstream_gene_variant	-	-	-	-	-	IMPACT=MODIFIER;DISTANCE=2197;STRAND=+;
NC_019495.1_46745_TTTTTCGTTGTATAG/-	46745	46759	-	14011410	mRNA ORF28	Transcript	upstream_gene_variant	-	-	-	-	-	IMPACT=MODIFIER;DISTANCE=823;STRAND=-;
NC_019495.1_46745_TTTTTCGTTGTATAG/-	46745	46759	-	14011436	mRNA ORF28A	Transcript	downstream_gene_variant	-	-	-	-	-	IMPACT=MODIFIER;DISTANCE=212;STRAND=+;
NC_019495.1_46745_TTTTTCGTTGTATAG/-	46745	46759	-	14011411	mRNA ORF30	Transcript	upstream_gene_variant	-	-	-	-	-	IMPACT=MODIFIER;DISTANCE=211;STRAND=+;
NC_019495.1_46745_TTTTTCGTTGTATAG/-	46745	46759	-	14011437	mRNA ORF31	Transcript	downstream_gene_variant	-	-	-	-	-	IMPACT=MODIFIER;DISTANCE=1160;STRAND=-;
NC_019495.1_46745_TTTTTCGTTGTATAG/-	46745	46759	-	14011412	mRNA ORF32	Transcript	upstream_gene_variant	-	-	-	-	-	IMPACT=MODIFIER;DISTANCE=1706;STRAND=+;
NC_019495.1_46745_TTTTTCGTTGTATAG/-	46745	46759	-	14011438	mRNA ORF33	Transcript	intergenic_variant	-	-	-	-	-	IMPACT=MODIFIER;STRAND=-;
NC_019495.1_46745_TTTTTCGTTGTATAG/-	46745	46759	-	14011439	mRNA ORF34	Transcript	upstream_gene_variant	-	-	-	-	-	IMPACT=MODIFIER;DISTANCE=3858;STRAND=+;
NC_019495.1_46745_TTTTTCGTTGTATAG/-	46745	46759	-	14011397	mRNA ORF35	Transcript	upstream_gene_variant	-	-	-	-	-	IMPACT=MODIFIER;DISTANCE=4237;STRAND=+;
NC_019495.1_46745_TTTTTCGTTGTATAG/-	46745	46759	-	14011398	mRNA ORF36	Transcript	upstream_gene_variant	-	-	-	-	-	IMPACT=MODIFIER;DISTANCE=5000;STRAND=+;
NC_019495.1_46815_-/TGTGT	46814	46815	TGTGT	14011434	mRNA ORF18	Transcript	upstream_gene_variant	-	-	-	-	-	IMPACT=MODIFIER;DISTANCE=3092;STRAND=-;
NC_019495.1_46815_-/TGTGT	46814	46815	TGTGT	14011434	mRNA ORF18	Transcript	upstream_gene_variant	-	-	-	-	-	IMPACT=MODIFIER;DISTANCE=4154;STRAND=-;
NC_019495.1_46815_-/TGTGT	46814	46815	TGTGT	14011435	mRNA ORF19	Transcript	downstream_gene_variant	-	-	-	-	-	IMPACT=MODIFIER;DISTANCE=2266;STRAND=+;
NC_019495.1_46815_-/TGTGT	46814	46815	TGTGT	14011410	mRNA ORF28	Transcript	upstream_gene_variant	-	-	-	-	-	IMPACT=MODIFIER;DISTANCE=892;STRAND=-;
NC_019495.1_46815_-/TGTGT	46814	46815	TGTGT	14011436	mRNA ORF28A	Transcript	downstream_gene_variant	-	-	-	-	-	IMPACT=MODIFIER;DISTANCE=281;STRAND=+;
NC_019495.1_46815_-/TGTGT	46814	46815	TGTGT	14011411	mRNA ORF30	Transcript	upstream_gene_variant	-	-	-	-	-	IMPACT=MODIFIER;DISTANCE=155;STRAND=+;
NC_019495.1_46815_-/TGTGT	46814	46815	TGTGT	14011437	mRNA ORF31	Transcript	downstream_gene_variant	-	-	-	-	-	IMPACT=MODIFIER;DISTANCE=1104;STRAND=-;
NC_019495.1_46815_-/TGTGT	46814	46815	TGTGT	14011412	mRNA ORF32	Transcript	upstream_gene_variant	-	-	-	-	-	IMPACT=MODIFIER;DISTANCE=1650;STRAND=+;
NC_019495.1_46815_-/TGTGT	46814	46815	TGTGT	14011438	mRNA ORF33	Transcript	intergenic_variant	-	-	-	-	-	IMPACT=MODIFIER;STRAND=-;
NC_019495.1_46815_-/TGTGT	46814	46815	TGTGT	14011439	mRNA ORF34	Transcript	upstream_gene_variant	-	-	-	-	-	IMPACT=MODIFIER;DISTANCE=3802;STRAND=+;
NC_019495.1_46815_-/TGTGT	46814	46815	TGTGT	14011397	mRNA ORF35	Transcript	upstream_gene_variant	-	-	-	-	-	IMPACT=MODIFIER;DISTANCE=4181;STRAND=+;
NC_019495.1_46815_-/TGTGT	46814	46815	TGTGT	14011398	mRNA ORF36	Transcript	upstream_gene_variant	-	-	-	-	-	IMPACT=MODIFIER;DISTANCE=4944;STRAND=+;
NC_019495.1_46948_-/A	46947	46948	A	14011434	mRNA ORF18	Transcript	upstream_gene_variant	-	-	-	-	-	IMPACT=MODIFIER;DISTANCE=3225;STRAND=-;
NC_019495.1_46948_-/A	46947	46948	A	14011434	mRNA ORF18	Transcript	upstream_gene_variant	-	-	-	-	-	IMPACT=MODIFIER;DISTANCE=4287;STRAND=-;
NC_019495.1_46948_-/A	46947	46948	A	14011435	mRNA ORF19	Transcript	downstream_gene_variant	-	-	-	-	-	IMPACT=MODIFIER;DISTANCE=2399;STRAND=+;
NC_019495.1_46948_-/A	46947	46948	A	14011410	mRNA ORF28	Transcript	upstream_gene_variant	-	-	-	-	-	IMPACT=MODIFIER;DISTANCE=1025;STRAND=-;
NC_019495.1_46948_-/A	46947	46948	A	14011436	mRNA ORF28A	Transcript	downstream_gene_variant	-	-	-	-	-	IMPACT=MODIFIER;DISTANCE=414;STRAND=+;
NC_019495.1_46948_-/A	46947	46948	A	14011411	mRNA ORF30	Transcript	upstream_gene_variant	-	-	-	-	-	IMPACT=MODIFIER;DISTANCE=22;STRAND=+;
NC_019495.1_46948_-/A	46947	46948	A	14011437	mRNA ORF31	Transcript	downstream_gene_variant	-	-	-	-	-	IMPACT=MODIFIER;DISTANCE=971;STRAND=-;
NC_019495.1_46948_-/A	46947	46948	A	14011412	mRNA ORF32	Transcript	upstream_gene_variant	-	-	-	-	-	IMPACT=MODIFIER;DISTANCE=1517;STRAND=+;
NC_019495.1_46948_-/A	46947	46948	A	14011438	mRNA ORF33	Transcript	intergenic_variant	-	-	-	-	-	IMPACT=MODIFIER;STRAND=-;
NC_019495.1_46948_-/A	46947	46948	A	14011439	mRNA ORF34	Transcript	upstream_gene_variant	-	-	-	-	-	IMPACT=MODIFIER;DISTANCE=3669;STRAND=+;
NC_019495.1_46948_-/A	46947	46948	A	14011397	mRNA ORF35	Transcript	upstream_gene_variant	-	-	-	-	-	IMPACT=MODIFIER;DISTANCE=4048;STRAND=+;
NC_019495.1_46948_-/A	46947	46948	A	14011398	mRNA ORF36	Transcript	upstream_gene_variant	-	-	-	-	-	IMPACT=MODIFIER;DISTANCE=4811;STRAND=+;
NC_019495.1_48304_GCGA/-	48304	48307	-	14011434	mRNA ORF18	Transcript	intergenic_variant	-	-	-	-	-	IMPACT=MODIFIER;STRAND=-;
NC_019495.1_48304_GCGA/-	48304	48307	-	14011435	mRNA ORF19	Transcript	downstream_gene_variant	-	-	-	-	-	IMPACT=MODIFIER;DISTANCE=3756;STRAND=+;
NC_019495.1_48304_GCGA/-	48304	48307	-	14011410	mRNA ORF28	Transcript	upstream_gene_variant	-	-	-	-	-	IMPACT=MODIFIER;DISTANCE=2382;STRAND=-;
NC_019495.1_48304_GCGA/-	48304	48307	-	14011436	mRNA ORF28A	Transcript	downstream_gene_variant	-	-	-	-	-	IMPACT=MODIFIER;DISTANCE=1771;STRAND=+;
NC_019495.1_48304_GCGA/-	48304	48307	-	14011411	mRNA ORF30	Transcript	downstream_gene_variant	-	-	-	-	-	IMPACT=MODIFIER;DISTANCE=393;STRAND=+;
NC_019495.1_48304_GCGA/-	48304	48307	-	14011437	mRNA ORF31	Transcript	upstream_gene_variant	-	-	-	-	-	IMPACT=MODIFIER;DISTANCE=17;STRAND=-;
NC_019495.1_48304_GCGA/-	48304	48307	-	14011412	mRNA ORF32	Transcript	upstream_gene_variant	-	-	-	-	-	IMPACT=MODIFIER;DISTANCE=158;STRAND=+;
NC_019495.1_48304_GCGA/-	48304	48307	-	14011438	mRNA ORF33	Transcript	intergenic_variant	-	-	-	-	-	IMPACT=MODIFIER;STRAND=-;
NC_019495.1_48304_GCGA/-	48304	48307	-	14011439	mRNA ORF34	Transcript	upstream_gene_variant	-	-	-	-	-	IMPACT=MODIFIER;DISTANCE=2310;STRAND=+;
NC_019495.1_48304_GCGA/-	48304	48307	-	14011397	mRNA ORF35	Transcript	upstream_gene_variant	-	-	-	-	-	IMPACT=MODIFIER;DISTANCE=2689;STRAND=+;
NC_019495.1_48304_GCGA/-	48304	48307	-	14011398	mRNA ORF36	Transcript	upstream_gene_variant	-	-	-	-	-	IMPACT=MODIFIER;DISTANCE=3452;STRAND=+;
NC_019495.1_48304_GCGA/-	48304	48307	-	14011440	mRNA ORF37	Transcript	downstream_gene_variant	-	-	-	-	-	IMPACT=MODIFIER;DISTANCE=3964;STRAND=-;
NC_019495.1_48304_GCGA/-	48304	48307	-	14011441	mRNA ORF41	Transcript	downstream_gene_variant	-	-	-	-	-	IMPACT=MODIFIER;DISTANCE=4433;STRAND=-;
NC_019495.1_50599_-/TTTTTTTTTTTTTTTTN	50598	50599	TTTTTTTTTTTTTTTTN	14011410	mRNA ORF28	Transcript	upstream_gene_variant	-	-	-	-	-	IMPACT=MODIFIER;DISTANCE=4676;STRAND=-;
NC_019495.1_50599_-/TTTTTTTTTTTTTTTTN	50598	50599	TTTTTTTTTTTTTTTTN	14011436	mRNA ORF28A	Transcript	downstream_gene_variant	-	-	-	-	-	IMPACT=MODIFIER;DISTANCE=4065;STRAND=+;
NC_019495.1_50599_-/TTTTTTTTTTTTTTTTN	50598	50599	TTTTTTTTTTTTTTTTN	14011411	mRNA ORF30	Transcript	downstream_gene_variant	-	-	-	-	-	IMPACT=MODIFIER;DISTANCE=2687;STRAND=+;
NC_019495.1_50599_-/TTTTTTTTTTTTTTTTN	50598	50599	TTTTTTTTTTTTTTTTN	14011437	mRNA ORF31	Transcript	upstream_gene_variant	-	-	-	-	-	IMPACT=MODIFIER;DISTANCE=2311;STRAND=-;
NC_019495.1_50599_-/TTTTTTTTTTTTTTTTN	50598	50599	TTTTTTTTTTTTTTTTN	14011412	mRNA ORF32	Transcript	downstream_gene_variant	-	-	-	-	-	IMPACT=MODIFIER;DISTANCE=1549;STRAND=+;
NC_019495.1_50599_-/TTTTTTTTTTTTTTTTN	50598	50599	TTTTTTTTTTTTTTTTN	14011438	mRNA ORF33	Transcript	intergenic_variant	-	-	-	-	-	IMPACT=MODIFIER;STRAND=-;
NC_019495.1_50599_-/TTTTTTTTTTTTTTTTN	50598	50599	TTTTTTTTTTTTTTTTN	14011439	mRNA ORF34	Transcript	upstream_gene_variant	-	-	-	-	-	IMPACT=MODIFIER;DISTANCE=18;STRAND=+;
NC_019495.1_50599_-/TTTTTTTTTTTTTTTTN	50598	50599	TTTTTTTTTTTTTTTTN	14011397	mRNA ORF35	Transcript	upstream_gene_variant	-	-	-	-	-	IMPACT=MODIFIER;DISTANCE=397;STRAND=+;
NC_019495.1_50599_-/TTTTTTTTTTTTTTTTN	50598	50599	TTTTTTTTTTTTTTTTN	14011398	mRNA ORF36	Transcript	upstream_gene_variant	-	-	-	-	-	IMPACT=MODIFIER;DISTANCE=1160;STRAND=+;
NC_019495.1_50599_-/TTTTTTTTTTTTTTTTN	50598	50599	TTTTTTTTTTTTTTTTN	14011440	mRNA ORF37	Transcript	downstream_gene_variant	-	-	-	-	-	IMPACT=MODIFIER;DISTANCE=1672;STRAND=-;
NC_019495.1_50599_-/TTTTTTTTTTTTTTTTN	50598	50599	TTTTTTTTTTTTTTTTN	14011441	mRNA ORF41	Transcript	downstream_gene_variant	-	-	-	-	-	IMPACT=MODIFIER;DISTANCE=2141;STRAND=-;
NC_019495.1_50599_-/TTTTTTTTTTTTTTTTN	50598	50599	TTTTTTTTTTTTTTTTN	14011399	mRNA ORF42	Transcript	intergenic_variant	-	-	-	-	-	IMPACT=MODIFIER;STRAND=-;
NC_019495.1_50976_-/TCGC	50975	50976	TCGC	14011436	mRNA ORF28A	Transcript	downstream_gene_variant	-	-	-	-	-	IMPACT=MODIFIER;DISTANCE=4442;STRAND=+;
NC_019495.1_50976_-/TCGC	50975	50976	TCGC	14011411	mRNA ORF30	Transcript	downstream_gene_variant	-	-	-	-	-	IMPACT=MODIFIER;DISTANCE=3064;STRAND=+;
NC_019495.1_50976_-/TCGC	50975	50976	TCGC	14011437	mRNA ORF31	Transcript	upstream_gene_variant	-	-	-	-	-	IMPACT=MODIFIER;DISTANCE=2688;STRAND=-;
NC_019495.1_50976_-/TCGC	50975	50976	TCGC	14011412	mRNA ORF32	Transcript	downstream_gene_variant	-	-	-	-	-	IMPACT=MODIFIER;DISTANCE=1926;STRAND=+;
NC_019495.1_50976_-/TCGC	50975	50976	TCGC	14011438	mRNA ORF33	Transcript	intergenic_variant	-	-	-	-	-	IMPACT=MODIFIER;STRAND=-;
NC_019495.1_50976_-/TCGC	50975	50976	TCGC	14011439	mRNA ORF34	Transcript	downstream_gene_variant	-	-	-	-	-	IMPACT=MODIFIER;DISTANCE=98;STRAND=+;
NC_019495.1_50976_-/TCGC	50975	50976	TCGC	14011397	mRNA ORF35	Transcript	upstream_gene_variant	-	-	-	-	-	IMPACT=MODIFIER;DISTANCE=20;STRAND=+;
NC_019495.1_50976_-/TCGC	50975	50976	TCGC	14011398	mRNA ORF36	Transcript	upstream_gene_variant	-	-	-	-	-	IMPACT=MODIFIER;DISTANCE=783;STRAND=+;
NC_019495.1_50976_-/TCGC	50975	50976	TCGC	14011440	mRNA ORF37	Transcript	downstream_gene_variant	-	-	-	-	-	IMPACT=MODIFIER;DISTANCE=1295;STRAND=-;
NC_019495.1_50976_-/TCGC	50975	50976	TCGC	14011441	mRNA ORF41	Transcript	downstream_gene_variant	-	-	-	-	-	IMPACT=MODIFIER;DISTANCE=1764;STRAND=-;
NC_019495.1_50976_-/TCGC	50975	50976	TCGC	14011399	mRNA ORF42	Transcript	intergenic_variant	-	-	-	-	-	IMPACT=MODIFIER;STRAND=-;
NC_019495.1_53481_C/T	53481	53481	T	14011412	mRNA ORF32	Transcript	downstream_gene_variant	-	-	-	-	-	IMPACT=MODIFIER;DISTANCE=4432;STRAND=+;
NC_019495.1_53481_C/T	53481	53481	T	14011438	mRNA ORF33	Transcript	intergenic_variant	-	-	-	-	-	IMPACT=MODIFIER;STRAND=-;
NC_019495.1_53481_C/T	53481	53481	T	14011439	mRNA ORF34	Transcript	downstream_gene_variant	-	-	-	-	-	IMPACT=MODIFIER;DISTANCE=2604;STRAND=+;
NC_019495.1_53481_C/T	53481	53481	T	14011397	mRNA ORF35	Transcript	downstream_gene_variant	-	-	-	-	-	IMPACT=MODIFIER;DISTANCE=1715;STRAND=+;
NC_019495.1_53481_C/T	53481	53481	T	14011398	mRNA ORF36	Transcript	downstream_gene_variant	-	-	-	-	-	IMPACT=MODIFIER;DISTANCE=1285;STRAND=+;
NC_019495.1_53481_C/T	53481	53481	T	14011440	mRNA ORF37	Transcript	upstream_gene_variant	-	-	-	-	-	IMPACT=MODIFIER;DISTANCE=734;STRAND=-;
NC_019495.1_53481_C/T	53481	53481	T	14011441	mRNA ORF41	Transcript	synonymous_variant	651	651	217	A	gcG/gcA	IMPACT=LOW;STRAND=-;
NC_019495.1_53481_C/T	53481	53481	T	14011399	mRNA ORF42	Transcript	downstream_gene_variant	-	-	-	-	-	IMPACT=MODIFIER;DISTANCE=3093;STRAND=-;
NC_019495.1_53481_C/T	53481	53481	T	14011399	mRNA ORF42	Transcript	downstream_gene_variant	-	-	-	-	-	IMPACT=MODIFIER;DISTANCE=696;STRAND=-;
NC_019495.1_53483_C/T	53483	53483	T	14011412	mRNA ORF32	Transcript	downstream_gene_variant	-	-	-	-	-	IMPACT=MODIFIER;DISTANCE=4434;STRAND=+;
NC_019495.1_53483_C/T	53483	53483	T	14011438	mRNA ORF33	Transcript	intergenic_variant	-	-	-	-	-	IMPACT=MODIFIER;STRAND=-;
NC_019495.1_53483_C/T	53483	53483	T	14011439	mRNA ORF34	Transcript	downstream_gene_variant	-	-	-	-	-	IMPACT=MODIFIER;DISTANCE=2606;STRAND=+;
NC_019495.1_53483_C/T	53483	53483	T	14011397	mRNA ORF35	Transcript	downstream_gene_variant	-	-	-	-	-	IMPACT=MODIFIER;DISTANCE=1717;STRAND=+;
NC_019495.1_53483_C/T	53483	53483	T	14011398	mRNA ORF36	Transcript	downstream_gene_variant	-	-	-	-	-	IMPACT=MODIFIER;DISTANCE=1287;STRAND=+;
NC_019495.1_53483_C/T	53483	53483	T	14011440	mRNA ORF37	Transcript	upstream_gene_variant	-	-	-	-	-	IMPACT=MODIFIER;DISTANCE=736;STRAND=-;
NC_019495.1_53483_C/T	53483	53483	T	14011441	mRNA ORF41	Transcript	missense_variant	649	649	217	A/T	Gcg/Acg	IMPACT=MODERATE;STRAND=-;
NC_019495.1_53483_C/T	53483	53483	T	14011399	mRNA ORF42	Transcript	downstream_gene_variant	-	-	-	-	-	IMPACT=MODIFIER;DISTANCE=3091;STRAND=-;
NC_019495.1_53483_C/T	53483	53483	T	14011399	mRNA ORF42	Transcript	downstream_gene_variant	-	-	-	-	-	IMPACT=MODIFIER;DISTANCE=694;STRAND=-;
NC_019495.1_53559_A/G	53559	53559	G	14011412	mRNA ORF32	Transcript	downstream_gene_variant	-	-	-	-	-	IMPACT=MODIFIER;DISTANCE=4510;STRAND=+;
NC_019495.1_53559_A/G	53559	53559	G	14011438	mRNA ORF33	Transcript	intergenic_variant	-	-	-	-	-	IMPACT=MODIFIER;STRAND=-;
NC_019495.1_53559_A/G	53559	53559	G	14011439	mRNA ORF34	Transcript	downstream_gene_variant	-	-	-	-	-	IMPACT=MODIFIER;DISTANCE=2682;STRAND=+;
NC_019495.1_53559_A/G	53559	53559	G	14011397	mRNA ORF35	Transcript	downstream_gene_variant	-	-	-	-	-	IMPACT=MODIFIER;DISTANCE=1793;STRAND=+;
NC_019495.1_53559_A/G	53559	53559	G	14011398	mRNA ORF36	Transcript	downstream_gene_variant	-	-	-	-	-	IMPACT=MODIFIER;DISTANCE=1363;STRAND=+;
NC_019495.1_53559_A/G	53559	53559	G	14011440	mRNA ORF37	Transcript	upstream_gene_variant	-	-	-	-	-	IMPACT=MODIFIER;DISTANCE=812;STRAND=-;
NC_019495.1_53559_A/G	53559	53559	G	14011441	mRNA ORF41	Transcript	synonymous_variant	573	573	191	V	gtT/gtC	IMPACT=LOW;STRAND=-;
NC_019495.1_53559_A/G	53559	53559	G	14011399	mRNA ORF42	Transcript	downstream_gene_variant	-	-	-	-	-	IMPACT=MODIFIER;DISTANCE=3015;STRAND=-;
NC_019495.1_53559_A/G	53559	53559	G	14011399	mRNA ORF42	Transcript	downstream_gene_variant	-	-	-	-	-	IMPACT=MODIFIER;DISTANCE=618;STRAND=-;
NC_019495.1_53763_G/A	53763	53763	A	14011412	mRNA ORF32	Transcript	downstream_gene_variant	-	-	-	-	-	IMPACT=MODIFIER;DISTANCE=4714;STRAND=+;
NC_019495.1_53763_G/A	53763	53763	A	14011438	mRNA ORF33	Transcript	intergenic_variant	-	-	-	-	-	IMPACT=MODIFIER;STRAND=-;
NC_019495.1_53763_G/A	53763	53763	A	14011439	mRNA ORF34	Transcript	downstream_gene_variant	-	-	-	-	-	IMPACT=MODIFIER;DISTANCE=2886;STRAND=+;
NC_019495.1_53763_G/A	53763	53763	A	14011397	mRNA ORF35	Transcript	downstream_gene_variant	-	-	-	-	-	IMPACT=MODIFIER;DISTANCE=1997;STRAND=+;
NC_019495.1_53763_G/A	53763	53763	A	14011398	mRNA ORF36	Transcript	downstream_gene_variant	-	-	-	-	-	IMPACT=MODIFIER;DISTANCE=1567;STRAND=+;
NC_019495.1_53763_G/A	53763	53763	A	14011440	mRNA ORF37	Transcript	upstream_gene_variant	-	-	-	-	-	IMPACT=MODIFIER;DISTANCE=1016;STRAND=-;
NC_019495.1_53763_G/A	53763	53763	A	14011441	mRNA ORF41	Transcript	synonymous_variant	369	369	123	S	tcC/tcT	IMPACT=LOW;STRAND=-;
NC_019495.1_53763_G/A	53763	53763	A	14011399	mRNA ORF42	Transcript	downstream_gene_variant	-	-	-	-	-	IMPACT=MODIFIER;DISTANCE=2811;STRAND=-;
NC_019495.1_53763_G/A	53763	53763	A	14011399	mRNA ORF42	Transcript	downstream_gene_variant	-	-	-	-	-	IMPACT=MODIFIER;DISTANCE=414;STRAND=-;
NC_019495.1_53879_TAG/-	53879	53881	-	14011412	mRNA ORF32	Transcript	downstream_gene_variant	-	-	-	-	-	IMPACT=MODIFIER;DISTANCE=4830;STRAND=+;
NC_019495.1_53879_TAG/-	53879	53881	-	14011438	mRNA ORF33	Transcript	intergenic_variant	-	-	-	-	-	IMPACT=MODIFIER;STRAND=-;
NC_019495.1_53879_TAG/-	53879	53881	-	14011439	mRNA ORF34	Transcript	downstream_gene_variant	-	-	-	-	-	IMPACT=MODIFIER;DISTANCE=3002;STRAND=+;
NC_019495.1_53879_TAG/-	53879	53881	-	14011397	mRNA ORF35	Transcript	downstream_gene_variant	-	-	-	-	-	IMPACT=MODIFIER;DISTANCE=2113;STRAND=+;
NC_019495.1_53879_TAG/-	53879	53881	-	14011398	mRNA ORF36	Transcript	downstream_gene_variant	-	-	-	-	-	IMPACT=MODIFIER;DISTANCE=1683;STRAND=+;
NC_019495.1_53879_TAG/-	53879	53881	-	14011440	mRNA ORF37	Transcript	upstream_gene_variant	-	-	-	-	-	IMPACT=MODIFIER;DISTANCE=1132;STRAND=-;
NC_019495.1_53879_TAG/-	53879	53881	-	14011441	mRNA ORF41	Transcript	inframe_deletion	251-253	251-253	84-85	TT/T	aCTAct/act	IMPACT=MODERATE;STRAND=-;
NC_019495.1_53879_TAG/-	53879	53881	-	14011399	mRNA ORF42	Transcript	downstream_gene_variant	-	-	-	-	-	IMPACT=MODIFIER;DISTANCE=2693;STRAND=-;
NC_019495.1_53879_TAG/-	53879	53881	-	14011399	mRNA ORF42	Transcript	downstream_gene_variant	-	-	-	-	-	IMPACT=MODIFIER;DISTANCE=296;STRAND=-;
NC_019495.1_55326_G/C	55326	55326	C	14011438	mRNA ORF33	Transcript	intergenic_variant	-	-	-	-	-	IMPACT=MODIFIER;STRAND=-;
NC_019495.1_55326_G/C	55326	55326	C	14011439	mRNA ORF34	Transcript	downstream_gene_variant	-	-	-	-	-	IMPACT=MODIFIER;DISTANCE=4449;STRAND=+;
NC_019495.1_55326_G/C	55326	55326	C	14011397	mRNA ORF35	Transcript	downstream_gene_variant	-	-	-	-	-	IMPACT=MODIFIER;DISTANCE=3560;STRAND=+;
NC_019495.1_55326_G/C	55326	55326	C	14011398	mRNA ORF36	Transcript	downstream_gene_variant	-	-	-	-	-	IMPACT=MODIFIER;DISTANCE=3130;STRAND=+;
NC_019495.1_55326_G/C	55326	55326	C	14011440	mRNA ORF37	Transcript	upstream_gene_variant	-	-	-	-	-	IMPACT=MODIFIER;DISTANCE=2579;STRAND=-;
NC_019495.1_55326_G/C	55326	55326	C	14011441	mRNA ORF41	Transcript	upstream_gene_variant	-	-	-	-	-	IMPACT=MODIFIER;DISTANCE=1195;STRAND=-;
NC_019495.1_55326_G/C	55326	55326	C	14011399	mRNA ORF42	Transcript	downstream_gene_variant	-	-	-	-	-	IMPACT=MODIFIER;DISTANCE=1248;STRAND=-;
NC_019495.1_55326_G/C	55326	55326	C	14011399	mRNA ORF42	Transcript	synonymous_variant	1156	1158	386	S	tcC/tcG	IMPACT=LOW;STRAND=-;
NC_019495.1_55657_G/A	55657	55657	A	14011439	mRNA ORF34	Transcript	downstream_gene_variant	-	-	-	-	-	IMPACT=MODIFIER;DISTANCE=4780;STRAND=+;
NC_019495.1_55657_G/A	55657	55657	A	14011397	mRNA ORF35	Transcript	downstream_gene_variant	-	-	-	-	-	IMPACT=MODIFIER;DISTANCE=3891;STRAND=+;
NC_019495.1_55657_G/A	55657	55657	A	14011398	mRNA ORF36	Transcript	downstream_gene_variant	-	-	-	-	-	IMPACT=MODIFIER;DISTANCE=3461;STRAND=+;
NC_019495.1_55657_G/A	55657	55657	A	14011440	mRNA ORF37	Transcript	upstream_gene_variant	-	-	-	-	-	IMPACT=MODIFIER;DISTANCE=2910;STRAND=-;
NC_019495.1_55657_G/A	55657	55657	A	14011441	mRNA ORF41	Transcript	upstream_gene_variant	-	-	-	-	-	IMPACT=MODIFIER;DISTANCE=1526;STRAND=-;
NC_019495.1_55657_G/A	55657	55657	A	14011399	mRNA ORF42	Transcript	downstream_gene_variant	-	-	-	-	-	IMPACT=MODIFIER;DISTANCE=917;STRAND=-;
NC_019495.1_55657_G/A	55657	55657	A	14011399	mRNA ORF42	Transcript	missense_variant	825	827	276	T/M	aCg/aTg	IMPACT=MODERATE;STRAND=-;
NC_019495.1_55657_G/A	55657	55657	A	14011400	mRNA ORF43	Transcript	upstream_gene_variant	-	-	-	-	-	IMPACT=MODIFIER;DISTANCE=4844;STRAND=+;
NC_019495.1_55689_C/T	55689	55689	T	14011439	mRNA ORF34	Transcript	downstream_gene_variant	-	-	-	-	-	IMPACT=MODIFIER;DISTANCE=4812;STRAND=+;
NC_019495.1_55689_C/T	55689	55689	T	14011397	mRNA ORF35	Transcript	downstream_gene_variant	-	-	-	-	-	IMPACT=MODIFIER;DISTANCE=3923;STRAND=+;
NC_019495.1_55689_C/T	55689	55689	T	14011398	mRNA ORF36	Transcript	downstream_gene_variant	-	-	-	-	-	IMPACT=MODIFIER;DISTANCE=3493;STRAND=+;
NC_019495.1_55689_C/T	55689	55689	T	14011440	mRNA ORF37	Transcript	upstream_gene_variant	-	-	-	-	-	IMPACT=MODIFIER;DISTANCE=2942;STRAND=-;
NC_019495.1_55689_C/T	55689	55689	T	14011441	mRNA ORF41	Transcript	upstream_gene_variant	-	-	-	-	-	IMPACT=MODIFIER;DISTANCE=1558;STRAND=-;
NC_019495.1_55689_C/T	55689	55689	T	14011399	mRNA ORF42	Transcript	downstream_gene_variant	-	-	-	-	-	IMPACT=MODIFIER;DISTANCE=885;STRAND=-;
NC_019495.1_55689_C/T	55689	55689	T	14011399	mRNA ORF42	Transcript	synonymous_variant	793	795	265	Q	caG/caA	IMPACT=LOW;STRAND=-;
NC_019495.1_55689_C/T	55689	55689	T	14011400	mRNA ORF43	Transcript	upstream_gene_variant	-	-	-	-	-	IMPACT=MODIFIER;DISTANCE=4812;STRAND=+;
NC_019495.1_55758_T/C	55758	55758	C	14011439	mRNA ORF34	Transcript	downstream_gene_variant	-	-	-	-	-	IMPACT=MODIFIER;DISTANCE=4881;STRAND=+;
NC_019495.1_55758_T/C	55758	55758	C	14011397	mRNA ORF35	Transcript	downstream_gene_variant	-	-	-	-	-	IMPACT=MODIFIER;DISTANCE=3992;STRAND=+;
NC_019495.1_55758_T/C	55758	55758	C	14011398	mRNA ORF36	Transcript	downstream_gene_variant	-	-	-	-	-	IMPACT=MODIFIER;DISTANCE=3562;STRAND=+;
NC_019495.1_55758_T/C	55758	55758	C	14011440	mRNA ORF37	Transcript	upstream_gene_variant	-	-	-	-	-	IMPACT=MODIFIER;DISTANCE=3011;STRAND=-;
NC_019495.1_55758_T/C	55758	55758	C	14011441	mRNA ORF41	Transcript	upstream_gene_variant	-	-	-	-	-	IMPACT=MODIFIER;DISTANCE=1627;STRAND=-;
NC_019495.1_55758_T/C	55758	55758	C	14011399	mRNA ORF42	Transcript	downstream_gene_variant	-	-	-	-	-	IMPACT=MODIFIER;DISTANCE=816;STRAND=-;
NC_019495.1_55758_T/C	55758	55758	C	14011399	mRNA ORF42	Transcript	synonymous_variant	724	726	242	P	ccA/ccG	IMPACT=LOW;STRAND=-;
NC_019495.1_55758_T/C	55758	55758	C	14011400	mRNA ORF43	Transcript	upstream_gene_variant	-	-	-	-	-	IMPACT=MODIFIER;DISTANCE=4743;STRAND=+;
NC_019495.1_55833_C/T	55833	55833	T	14011439	mRNA ORF34	Transcript	downstream_gene_variant	-	-	-	-	-	IMPACT=MODIFIER;DISTANCE=4956;STRAND=+;
NC_019495.1_55833_C/T	55833	55833	T	14011397	mRNA ORF35	Transcript	downstream_gene_variant	-	-	-	-	-	IMPACT=MODIFIER;DISTANCE=4067;STRAND=+;
NC_019495.1_55833_C/T	55833	55833	T	14011398	mRNA ORF36	Transcript	downstream_gene_variant	-	-	-	-	-	IMPACT=MODIFIER;DISTANCE=3637;STRAND=+;
NC_019495.1_55833_C/T	55833	55833	T	14011440	mRNA ORF37	Transcript	upstream_gene_variant	-	-	-	-	-	IMPACT=MODIFIER;DISTANCE=3086;STRAND=-;
NC_019495.1_55833_C/T	55833	55833	T	14011441	mRNA ORF41	Transcript	upstream_gene_variant	-	-	-	-	-	IMPACT=MODIFIER;DISTANCE=1702;STRAND=-;
NC_019495.1_55833_C/T	55833	55833	T	14011399	mRNA ORF42	Transcript	downstream_gene_variant	-	-	-	-	-	IMPACT=MODIFIER;DISTANCE=741;STRAND=-;
NC_019495.1_55833_C/T	55833	55833	T	14011399	mRNA ORF42	Transcript	synonymous_variant	649	651	217	T	acG/acA	IMPACT=LOW;STRAND=-;
NC_019495.1_55833_C/T	55833	55833	T	14011400	mRNA ORF43	Transcript	upstream_gene_variant	-	-	-	-	-	IMPACT=MODIFIER;DISTANCE=4668;STRAND=+;
NC_019495.1_55863_T/C	55863	55863	C	14011439	mRNA ORF34	Transcript	downstream_gene_variant	-	-	-	-	-	IMPACT=MODIFIER;DISTANCE=4986;STRAND=+;
NC_019495.1_55863_T/C	55863	55863	C	14011397	mRNA ORF35	Transcript	downstream_gene_variant	-	-	-	-	-	IMPACT=MODIFIER;DISTANCE=4097;STRAND=+;
NC_019495.1_55863_T/C	55863	55863	C	14011398	mRNA ORF36	Transcript	downstream_gene_variant	-	-	-	-	-	IMPACT=MODIFIER;DISTANCE=3667;STRAND=+;
NC_019495.1_55863_T/C	55863	55863	C	14011440	mRNA ORF37	Transcript	upstream_gene_variant	-	-	-	-	-	IMPACT=MODIFIER;DISTANCE=3116;STRAND=-;
NC_019495.1_55863_T/C	55863	55863	C	14011441	mRNA ORF41	Transcript	upstream_gene_variant	-	-	-	-	-	IMPACT=MODIFIER;DISTANCE=1732;STRAND=-;
NC_019495.1_55863_T/C	55863	55863	C	14011399	mRNA ORF42	Transcript	downstream_gene_variant	-	-	-	-	-	IMPACT=MODIFIER;DISTANCE=711;STRAND=-;
NC_019495.1_55863_T/C	55863	55863	C	14011399	mRNA ORF42	Transcript	synonymous_variant	619	621	207	V	gtA/gtG	IMPACT=LOW;STRAND=-;
NC_019495.1_55863_T/C	55863	55863	C	14011400	mRNA ORF43	Transcript	upstream_gene_variant	-	-	-	-	-	IMPACT=MODIFIER;DISTANCE=4638;STRAND=+;
NC_019495.1_56043_T/C	56043	56043	C	14011397	mRNA ORF35	Transcript	downstream_gene_variant	-	-	-	-	-	IMPACT=MODIFIER;DISTANCE=4277;STRAND=+;
NC_019495.1_56043_T/C	56043	56043	C	14011398	mRNA ORF36	Transcript	downstream_gene_variant	-	-	-	-	-	IMPACT=MODIFIER;DISTANCE=3847;STRAND=+;
NC_019495.1_56043_T/C	56043	56043	C	14011440	mRNA ORF37	Transcript	upstream_gene_variant	-	-	-	-	-	IMPACT=MODIFIER;DISTANCE=3296;STRAND=-;
NC_019495.1_56043_T/C	56043	56043	C	14011441	mRNA ORF41	Transcript	upstream_gene_variant	-	-	-	-	-	IMPACT=MODIFIER;DISTANCE=1912;STRAND=-;
NC_019495.1_56043_T/C	56043	56043	C	14011399	mRNA ORF42	Transcript	downstream_gene_variant	-	-	-	-	-	IMPACT=MODIFIER;DISTANCE=531;STRAND=-;
NC_019495.1_56043_T/C	56043	56043	C	14011399	mRNA ORF42	Transcript	synonymous_variant	439	441	147	L	ctA/ctG	IMPACT=LOW;STRAND=-;
NC_019495.1_56043_T/C	56043	56043	C	14011400	mRNA ORF43	Transcript	upstream_gene_variant	-	-	-	-	-	IMPACT=MODIFIER;DISTANCE=4458;STRAND=+;
NC_019495.1_56073_T/G	56073	56073	G	14011397	mRNA ORF35	Transcript	downstream_gene_variant	-	-	-	-	-	IMPACT=MODIFIER;DISTANCE=4307;STRAND=+;
NC_019495.1_56073_T/G	56073	56073	G	14011398	mRNA ORF36	Transcript	downstream_gene_variant	-	-	-	-	-	IMPACT=MODIFIER;DISTANCE=3877;STRAND=+;
NC_019495.1_56073_T/G	56073	56073	G	14011440	mRNA ORF37	Transcript	upstream_gene_variant	-	-	-	-	-	IMPACT=MODIFIER;DISTANCE=3326;STRAND=-;
NC_019495.1_56073_T/G	56073	56073	G	14011441	mRNA ORF41	Transcript	upstream_gene_variant	-	-	-	-	-	IMPACT=MODIFIER;DISTANCE=1942;STRAND=-;
NC_019495.1_56073_T/G	56073	56073	G	14011399	mRNA ORF42	Transcript	downstream_gene_variant	-	-	-	-	-	IMPACT=MODIFIER;DISTANCE=501;STRAND=-;
NC_019495.1_56073_T/G	56073	56073	G	14011399	mRNA ORF42	Transcript	synonymous_variant	409	411	137	I	atA/atC	IMPACT=LOW;STRAND=-;
NC_019495.1_56073_T/G	56073	56073	G	14011400	mRNA ORF43	Transcript	upstream_gene_variant	-	-	-	-	-	IMPACT=MODIFIER;DISTANCE=4428;STRAND=+;
NC_019495.1_56088_G/C	56088	56088	C	14011397	mRNA ORF35	Transcript	downstream_gene_variant	-	-	-	-	-	IMPACT=MODIFIER;DISTANCE=4322;STRAND=+;
NC_019495.1_56088_G/C	56088	56088	C	14011398	mRNA ORF36	Transcript	downstream_gene_variant	-	-	-	-	-	IMPACT=MODIFIER;DISTANCE=3892;STRAND=+;
NC_019495.1_56088_G/C	56088	56088	C	14011440	mRNA ORF37	Transcript	upstream_gene_variant	-	-	-	-	-	IMPACT=MODIFIER;DISTANCE=3341;STRAND=-;
NC_019495.1_56088_G/C	56088	56088	C	14011441	mRNA ORF41	Transcript	upstream_gene_variant	-	-	-	-	-	IMPACT=MODIFIER;DISTANCE=1957;STRAND=-;
NC_019495.1_56088_G/C	56088	56088	C	14011399	mRNA ORF42	Transcript	downstream_gene_variant	-	-	-	-	-	IMPACT=MODIFIER;DISTANCE=486;STRAND=-;
NC_019495.1_56088_G/C	56088	56088	C	14011399	mRNA ORF42	Transcript	synonymous_variant	394	396	132	A	gcC/gcG	IMPACT=LOW;STRAND=-;
NC_019495.1_56088_G/C	56088	56088	C	14011400	mRNA ORF43	Transcript	upstream_gene_variant	-	-	-	-	-	IMPACT=MODIFIER;DISTANCE=4413;STRAND=+;
NC_019495.1_56539_ATAATAATATA/-	56539	56549	-	14011397	mRNA ORF35	Transcript	downstream_gene_variant	-	-	-	-	-	IMPACT=MODIFIER;DISTANCE=4773;STRAND=+;
NC_019495.1_56539_ATAATAATATA/-	56539	56549	-	14011398	mRNA ORF36	Transcript	downstream_gene_variant	-	-	-	-	-	IMPACT=MODIFIER;DISTANCE=4343;STRAND=+;
NC_019495.1_56539_ATAATAATATA/-	56539	56549	-	14011440	mRNA ORF37	Transcript	upstream_gene_variant	-	-	-	-	-	IMPACT=MODIFIER;DISTANCE=3792;STRAND=-;
NC_019495.1_56539_ATAATAATATA/-	56539	56549	-	14011441	mRNA ORF41	Transcript	upstream_gene_variant	-	-	-	-	-	IMPACT=MODIFIER;DISTANCE=2408;STRAND=-;
NC_019495.1_56539_ATAATAATATA/-	56539	56549	-	14011399	mRNA ORF42	Transcript	downstream_gene_variant	-	-	-	-	-	IMPACT=MODIFIER;DISTANCE=25;STRAND=-;
NC_019495.1_56539_ATAATAATATA/-	56539	56549	-	14011399	mRNA ORF42	Transcript	upstream_gene_variant	-	-	-	-	-	IMPACT=MODIFIER;DISTANCE=58;STRAND=-;
NC_019495.1_56539_ATAATAATATA/-	56539	56549	-	14011400	mRNA ORF43	Transcript	upstream_gene_variant	-	-	-	-	-	IMPACT=MODIFIER;DISTANCE=3952;STRAND=+;
NC_019495.1_57192_A/G	57192	57192	G	14011398	mRNA ORF36	Transcript	downstream_gene_variant	-	-	-	-	-	IMPACT=MODIFIER;DISTANCE=4996;STRAND=+;
NC_019495.1_57192_A/G	57192	57192	G	14011440	mRNA ORF37	Transcript	upstream_gene_variant	-	-	-	-	-	IMPACT=MODIFIER;DISTANCE=4445;STRAND=-;
NC_019495.1_57192_A/G	57192	57192	G	14011441	mRNA ORF41	Transcript	upstream_gene_variant	-	-	-	-	-	IMPACT=MODIFIER;DISTANCE=3061;STRAND=-;
NC_019495.1_57192_A/G	57192	57192	G	14011399	mRNA ORF42	Transcript	missense_variant	3302	3302	1101	V/A	gTc/gCc	IMPACT=MODERATE;STRAND=-;
NC_019495.1_57192_A/G	57192	57192	G	14011399	mRNA ORF42	Transcript	upstream_gene_variant	-	-	-	-	-	IMPACT=MODIFIER;DISTANCE=711;STRAND=-;
NC_019495.1_57192_A/G	57192	57192	G	14011400	mRNA ORF43	Transcript	upstream_gene_variant	-	-	-	-	-	IMPACT=MODIFIER;DISTANCE=3309;STRAND=+;
NC_019495.1_57194_A/C	57194	57194	C	14011398	mRNA ORF36	Transcript	downstream_gene_variant	-	-	-	-	-	IMPACT=MODIFIER;DISTANCE=4998;STRAND=+;
NC_019495.1_57194_A/C	57194	57194	C	14011440	mRNA ORF37	Transcript	upstream_gene_variant	-	-	-	-	-	IMPACT=MODIFIER;DISTANCE=4447;STRAND=-;
NC_019495.1_57194_A/C	57194	57194	C	14011441	mRNA ORF41	Transcript	upstream_gene_variant	-	-	-	-	-	IMPACT=MODIFIER;DISTANCE=3063;STRAND=-;
NC_019495.1_57194_A/C	57194	57194	C	14011399	mRNA ORF42	Transcript	synonymous_variant	3300	3300	1100	S	tcT/tcG	IMPACT=LOW;STRAND=-;
NC_019495.1_57194_A/C	57194	57194	C	14011399	mRNA ORF42	Transcript	upstream_gene_variant	-	-	-	-	-	IMPACT=MODIFIER;DISTANCE=713;STRAND=-;
NC_019495.1_57194_A/C	57194	57194	C	14011400	mRNA ORF43	Transcript	upstream_gene_variant	-	-	-	-	-	IMPACT=MODIFIER;DISTANCE=3307;STRAND=+;
NC_019495.1_57302_T/G	57302	57302	G	14011440	mRNA ORF37	Transcript	upstream_gene_variant	-	-	-	-	-	IMPACT=MODIFIER;DISTANCE=4555;STRAND=-;
NC_019495.1_57302_T/G	57302	57302	G	14011441	mRNA ORF41	Transcript	upstream_gene_variant	-	-	-	-	-	IMPACT=MODIFIER;DISTANCE=3171;STRAND=-;
NC_019495.1_57302_T/G	57302	57302	G	14011399	mRNA ORF42	Transcript	synonymous_variant	3192	3192	1064	I	atA/atC	IMPACT=LOW;STRAND=-;
NC_019495.1_57302_T/G	57302	57302	G	14011399	mRNA ORF42	Transcript	upstream_gene_variant	-	-	-	-	-	IMPACT=MODIFIER;DISTANCE=821;STRAND=-;
NC_019495.1_57302_T/G	57302	57302	G	14011400	mRNA ORF43	Transcript	upstream_gene_variant	-	-	-	-	-	IMPACT=MODIFIER;DISTANCE=3199;STRAND=+;
NC_019495.1_57466_T/C	57466	57466	C	14011440	mRNA ORF37	Transcript	upstream_gene_variant	-	-	-	-	-	IMPACT=MODIFIER;DISTANCE=4719;STRAND=-;
NC_019495.1_57466_T/C	57466	57466	C	14011441	mRNA ORF41	Transcript	upstream_gene_variant	-	-	-	-	-	IMPACT=MODIFIER;DISTANCE=3335;STRAND=-;
NC_019495.1_57466_T/C	57466	57466	C	14011399	mRNA ORF42	Transcript	missense_variant	3028	3028	1010	I/V	Ata/Gta	IMPACT=MODERATE;STRAND=-;
NC_019495.1_57466_T/C	57466	57466	C	14011399	mRNA ORF42	Transcript	upstream_gene_variant	-	-	-	-	-	IMPACT=MODIFIER;DISTANCE=985;STRAND=-;
NC_019495.1_57466_T/C	57466	57466	C	14011400	mRNA ORF43	Transcript	upstream_gene_variant	-	-	-	-	-	IMPACT=MODIFIER;DISTANCE=3035;STRAND=+;
NC_019495.1_58697_A/G	58697	58697	G	14011441	mRNA ORF41	Transcript	upstream_gene_variant	-	-	-	-	-	IMPACT=MODIFIER;DISTANCE=4566;STRAND=-;
NC_019495.1_58697_A/G	58697	58697	G	14011399	mRNA ORF42	Transcript	synonymous_variant	1797	1797	599	D	gaT/gaC	IMPACT=LOW;STRAND=-;
NC_019495.1_58697_A/G	58697	58697	G	14011399	mRNA ORF42	Transcript	upstream_gene_variant	-	-	-	-	-	IMPACT=MODIFIER;DISTANCE=2216;STRAND=-;
NC_019495.1_58697_A/G	58697	58697	G	14011400	mRNA ORF43	Transcript	upstream_gene_variant	-	-	-	-	-	IMPACT=MODIFIER;DISTANCE=1804;STRAND=+;
NC_019495.1_58730_T/G	58730	58730	G	14011441	mRNA ORF41	Transcript	upstream_gene_variant	-	-	-	-	-	IMPACT=MODIFIER;DISTANCE=4599;STRAND=-;
NC_019495.1_58730_T/G	58730	58730	G	14011399	mRNA ORF42	Transcript	synonymous_variant	1764	1764	588	T	acA/acC	IMPACT=LOW;STRAND=-;
NC_019495.1_58730_T/G	58730	58730	G	14011399	mRNA ORF42	Transcript	upstream_gene_variant	-	-	-	-	-	IMPACT=MODIFIER;DISTANCE=2249;STRAND=-;
NC_019495.1_58730_T/G	58730	58730	G	14011400	mRNA ORF43	Transcript	upstream_gene_variant	-	-	-	-	-	IMPACT=MODIFIER;DISTANCE=1771;STRAND=+;
NC_019495.1_58769_G/C	58769	58769	C	14011441	mRNA ORF41	Transcript	upstream_gene_variant	-	-	-	-	-	IMPACT=MODIFIER;DISTANCE=4638;STRAND=-;
NC_019495.1_58769_G/C	58769	58769	C	14011399	mRNA ORF42	Transcript	synonymous_variant	1725	1725	575	S	tcC/tcG	IMPACT=LOW;STRAND=-;
NC_019495.1_58769_G/C	58769	58769	C	14011399	mRNA ORF42	Transcript	upstream_gene_variant	-	-	-	-	-	IMPACT=MODIFIER;DISTANCE=2288;STRAND=-;
NC_019495.1_58769_G/C	58769	58769	C	14011400	mRNA ORF43	Transcript	upstream_gene_variant	-	-	-	-	-	IMPACT=MODIFIER;DISTANCE=1732;STRAND=+;
NC_019495.1_59300_A/C	59300	59300	C	14011399	mRNA ORF42	Transcript	missense_variant	1194	1194	398	D/E	gaT/gaG	IMPACT=MODERATE;STRAND=-;
NC_019495.1_59300_A/C	59300	59300	C	14011399	mRNA ORF42	Transcript	upstream_gene_variant	-	-	-	-	-	IMPACT=MODIFIER;DISTANCE=2819;STRAND=-;
NC_019495.1_59300_A/C	59300	59300	C	14011400	mRNA ORF43	Transcript	upstream_gene_variant	-	-	-	-	-	IMPACT=MODIFIER;DISTANCE=1201;STRAND=+;
NC_019495.1_59341_CCTCAA/-	59341	59346	-	14011399	mRNA ORF42	Transcript	inframe_deletion	1148-1153	1148-1153	383-385	LEE/Q	cTTGAGGag/cag	IMPACT=MODERATE;STRAND=-;
NC_019495.1_59341_CCTCAA/-	59341	59346	-	14011399	mRNA ORF42	Transcript	upstream_gene_variant	-	-	-	-	-	IMPACT=MODIFIER;DISTANCE=2860;STRAND=-;
NC_019495.1_59341_CCTCAA/-	59341	59346	-	14011400	mRNA ORF43	Transcript	upstream_gene_variant	-	-	-	-	-	IMPACT=MODIFIER;DISTANCE=1155;STRAND=+;
NC_019495.1_60042_C/T	60042	60042	T	14011399	mRNA ORF42	Transcript	missense_variant	452	452	151	S/N	aGc/aAc	IMPACT=MODERATE;STRAND=-;
NC_019495.1_60042_C/T	60042	60042	T	14011399	mRNA ORF42	Transcript	upstream_gene_variant	-	-	-	-	-	IMPACT=MODIFIER;DISTANCE=3561;STRAND=-;
NC_019495.1_60042_C/T	60042	60042	T	14011400	mRNA ORF43	Transcript	upstream_gene_variant	-	-	-	-	-	IMPACT=MODIFIER;DISTANCE=459;STRAND=+;
NC_019495.1_60702_GAT/-	60702	60704	-	14011399	mRNA ORF42	Transcript	upstream_gene_variant	-	-	-	-	-	IMPACT=MODIFIER;DISTANCE=209;STRAND=-;
NC_019495.1_60702_GAT/-	60702	60704	-	14011399	mRNA ORF42	Transcript	upstream_gene_variant	-	-	-	-	-	IMPACT=MODIFIER;DISTANCE=4221;STRAND=-;
NC_019495.1_60702_GAT/-	60702	60704	-	14011400	mRNA ORF43	Transcript	inframe_deletion	202-204	202-204	68	D/-	GAT/-	IMPACT=MODERATE;STRAND=+;
NC_019495.1_60702_GAT/-	60702	60704	-	14011442	mRNA ORF44	Transcript	upstream_gene_variant	-	-	-	-	-	IMPACT=MODIFIER;DISTANCE=4935;STRAND=+;
NC_019495.1_60993_C/A	60993	60993	A	14011399	mRNA ORF42	Transcript	upstream_gene_variant	-	-	-	-	-	IMPACT=MODIFIER;DISTANCE=500;STRAND=-;
NC_019495.1_60993_C/A	60993	60993	A	14011399	mRNA ORF42	Transcript	upstream_gene_variant	-	-	-	-	-	IMPACT=MODIFIER;DISTANCE=4512;STRAND=-;
NC_019495.1_60993_C/A	60993	60993	A	14011400	mRNA ORF43	Transcript	missense_variant	493	493	165	Q/K	Caa/Aaa	IMPACT=MODERATE;STRAND=+;
NC_019495.1_60993_C/A	60993	60993	A	14011442	mRNA ORF44	Transcript	upstream_gene_variant	-	-	-	-	-	IMPACT=MODIFIER;DISTANCE=4646;STRAND=+;
NC_019495.1_64219_-/TCTTCGTTTAATCA	64218	64219	TCTTCGTTTAATCA	14011399	mRNA ORF42	Transcript	intergenic_variant	-	-	-	-	-	IMPACT=MODIFIER;STRAND=-;
NC_019495.1_64219_-/TCTTCGTTTAATCA	64218	64219	TCTTCGTTTAATCA	14011400	mRNA ORF43	Transcript	downstream_gene_variant	-	-	-	-	-	IMPACT=MODIFIER;DISTANCE=7;STRAND=+;
NC_019495.1_64219_-/TCTTCGTTTAATCA	64218	64219	TCTTCGTTTAATCA	14011442	mRNA ORF44	Transcript	upstream_gene_variant	-	-	-	-	-	IMPACT=MODIFIER;DISTANCE=1420;STRAND=+;
NC_019495.1_64219_-/TCTTCGTTTAATCA	64218	64219	TCTTCGTTTAATCA	14011413	mRNA ORF45	Transcript	upstream_gene_variant	-	-	-	-	-	IMPACT=MODIFIER;DISTANCE=2094;STRAND=+;
NC_019495.1_64219_-/TCTTCGTTTAATCA	64218	64219	TCTTCGTTTAATCA	14011443	mRNA ORF46	Transcript	upstream_gene_variant	-	-	-	-	-	IMPACT=MODIFIER;DISTANCE=3796;STRAND=+;
NC_019495.1_64233_TG/-	64233	64234	-	14011399	mRNA ORF42	Transcript	intergenic_variant	-	-	-	-	-	IMPACT=MODIFIER;STRAND=-;
NC_019495.1_64233_TG/-	64233	64234	-	14011400	mRNA ORF43	Transcript	downstream_gene_variant	-	-	-	-	-	IMPACT=MODIFIER;DISTANCE=22;STRAND=+;
NC_019495.1_64233_TG/-	64233	64234	-	14011442	mRNA ORF44	Transcript	upstream_gene_variant	-	-	-	-	-	IMPACT=MODIFIER;DISTANCE=1405;STRAND=+;
NC_019495.1_64233_TG/-	64233	64234	-	14011413	mRNA ORF45	Transcript	upstream_gene_variant	-	-	-	-	-	IMPACT=MODIFIER;DISTANCE=2079;STRAND=+;
NC_019495.1_64233_TG/-	64233	64234	-	14011443	mRNA ORF46	Transcript	upstream_gene_variant	-	-	-	-	-	IMPACT=MODIFIER;DISTANCE=3781;STRAND=+;
NC_019495.1_64429_AA/G	64429	64430	G	14011399	mRNA ORF42	Transcript	intergenic_variant	-	-	-	-	-	IMPACT=MODIFIER;STRAND=-;
NC_019495.1_64429_AA/G	64429	64430	G	14011400	mRNA ORF43	Transcript	downstream_gene_variant	-	-	-	-	-	IMPACT=MODIFIER;DISTANCE=218;STRAND=+;
NC_019495.1_64429_AA/G	64429	64430	G	14011442	mRNA ORF44	Transcript	upstream_gene_variant	-	-	-	-	-	IMPACT=MODIFIER;DISTANCE=1209;STRAND=+;
NC_019495.1_64429_AA/G	64429	64430	G	14011413	mRNA ORF45	Transcript	upstream_gene_variant	-	-	-	-	-	IMPACT=MODIFIER;DISTANCE=1883;STRAND=+;
NC_019495.1_64429_AA/G	64429	64430	G	14011443	mRNA ORF46	Transcript	upstream_gene_variant	-	-	-	-	-	IMPACT=MODIFIER;DISTANCE=3585;STRAND=+;
NC_019495.1_64543_-/AATC	64542	64543	AATC	14011399	mRNA ORF42	Transcript	intergenic_variant	-	-	-	-	-	IMPACT=MODIFIER;STRAND=-;
NC_019495.1_64543_-/AATC	64542	64543	AATC	14011400	mRNA ORF43	Transcript	downstream_gene_variant	-	-	-	-	-	IMPACT=MODIFIER;DISTANCE=331;STRAND=+;
NC_019495.1_64543_-/AATC	64542	64543	AATC	14011442	mRNA ORF44	Transcript	upstream_gene_variant	-	-	-	-	-	IMPACT=MODIFIER;DISTANCE=1096;STRAND=+;
NC_019495.1_64543_-/AATC	64542	64543	AATC	14011413	mRNA ORF45	Transcript	upstream_gene_variant	-	-	-	-	-	IMPACT=MODIFIER;DISTANCE=1770;STRAND=+;
NC_019495.1_64543_-/AATC	64542	64543	AATC	14011443	mRNA ORF46	Transcript	upstream_gene_variant	-	-	-	-	-	IMPACT=MODIFIER;DISTANCE=3472;STRAND=+;
NC_019495.1_64548_-/TAG	64547	64548	TAG	14011399	mRNA ORF42	Transcript	intergenic_variant	-	-	-	-	-	IMPACT=MODIFIER;STRAND=-;
NC_019495.1_64548_-/TAG	64547	64548	TAG	14011400	mRNA ORF43	Transcript	downstream_gene_variant	-	-	-	-	-	IMPACT=MODIFIER;DISTANCE=336;STRAND=+;
NC_019495.1_64548_-/TAG	64547	64548	TAG	14011442	mRNA ORF44	Transcript	upstream_gene_variant	-	-	-	-	-	IMPACT=MODIFIER;DISTANCE=1091;STRAND=+;
NC_019495.1_64548_-/TAG	64547	64548	TAG	14011413	mRNA ORF45	Transcript	upstream_gene_variant	-	-	-	-	-	IMPACT=MODIFIER;DISTANCE=1765;STRAND=+;
NC_019495.1_64548_-/TAG	64547	64548	TAG	14011443	mRNA ORF46	Transcript	upstream_gene_variant	-	-	-	-	-	IMPACT=MODIFIER;DISTANCE=3467;STRAND=+;
NC_019495.1_64962_GA/-	64962	64963	-	14011399	mRNA ORF42	Transcript	intergenic_variant	-	-	-	-	-	IMPACT=MODIFIER;STRAND=-;
NC_019495.1_64962_GA/-	64962	64963	-	14011400	mRNA ORF43	Transcript	downstream_gene_variant	-	-	-	-	-	IMPACT=MODIFIER;DISTANCE=751;STRAND=+;
NC_019495.1_64962_GA/-	64962	64963	-	14011442	mRNA ORF44	Transcript	upstream_gene_variant	-	-	-	-	-	IMPACT=MODIFIER;DISTANCE=676;STRAND=+;
NC_019495.1_64962_GA/-	64962	64963	-	14011413	mRNA ORF45	Transcript	upstream_gene_variant	-	-	-	-	-	IMPACT=MODIFIER;DISTANCE=1350;STRAND=+;
NC_019495.1_64962_GA/-	64962	64963	-	14011443	mRNA ORF46	Transcript	upstream_gene_variant	-	-	-	-	-	IMPACT=MODIFIER;DISTANCE=3052;STRAND=+;
NC_019495.1_65259_C/T	65259	65259	T	14011399	mRNA ORF42	Transcript	intergenic_variant	-	-	-	-	-	IMPACT=MODIFIER;STRAND=-;
NC_019495.1_65259_C/T	65259	65259	T	14011400	mRNA ORF43	Transcript	downstream_gene_variant	-	-	-	-	-	IMPACT=MODIFIER;DISTANCE=1048;STRAND=+;
NC_019495.1_65259_C/T	65259	65259	T	14011442	mRNA ORF44	Transcript	upstream_gene_variant	-	-	-	-	-	IMPACT=MODIFIER;DISTANCE=380;STRAND=+;
NC_019495.1_65259_C/T	65259	65259	T	14011413	mRNA ORF45	Transcript	upstream_gene_variant	-	-	-	-	-	IMPACT=MODIFIER;DISTANCE=1054;STRAND=+;
NC_019495.1_65259_C/T	65259	65259	T	14011443	mRNA ORF46	Transcript	upstream_gene_variant	-	-	-	-	-	IMPACT=MODIFIER;DISTANCE=2756;STRAND=+;
NC_019495.1_67007_G/T	67007	67007	T	14011400	mRNA ORF43	Transcript	downstream_gene_variant	-	-	-	-	-	IMPACT=MODIFIER;DISTANCE=2796;STRAND=+;
NC_019495.1_67007_G/T	67007	67007	T	14011442	mRNA ORF44	Transcript	downstream_gene_variant	-	-	-	-	-	IMPACT=MODIFIER;DISTANCE=724;STRAND=+;
NC_019495.1_67007_G/T	67007	67007	T	14011413	mRNA ORF45	Transcript	missense_variant	695	695	232	R/I	aGa/aTa	IMPACT=MODERATE;STRAND=+;
NC_019495.1_67007_G/T	67007	67007	T	14011443	mRNA ORF46	Transcript	upstream_gene_variant	-	-	-	-	-	IMPACT=MODIFIER;DISTANCE=1008;STRAND=+;
NC_019495.1_67007_G/T	67007	67007	T	14011444	mRNA ORF47	Transcript	upstream_gene_variant	-	-	-	-	-	IMPACT=MODIFIER;DISTANCE=3545;STRAND=+;
NC_019495.1_68731_G/A	68731	68731	A	14011400	mRNA ORF43	Transcript	downstream_gene_variant	-	-	-	-	-	IMPACT=MODIFIER;DISTANCE=4520;STRAND=+;
NC_019495.1_68731_G/A	68731	68731	A	14011442	mRNA ORF44	Transcript	downstream_gene_variant	-	-	-	-	-	IMPACT=MODIFIER;DISTANCE=2448;STRAND=+;
NC_019495.1_68731_G/A	68731	68731	A	14011413	mRNA ORF45	Transcript	downstream_gene_variant	-	-	-	-	-	IMPACT=MODIFIER;DISTANCE=673;STRAND=+;
NC_019495.1_68731_G/A	68731	68731	A	14011443	mRNA ORF46	Transcript	synonymous_variant	717	717	239	A	gcG/gcA	IMPACT=LOW;STRAND=+;
NC_019495.1_68731_G/A	68731	68731	A	14011444	mRNA ORF47	Transcript	upstream_gene_variant	-	-	-	-	-	IMPACT=MODIFIER;DISTANCE=1821;STRAND=+;
NC_019495.1_68731_G/A	68731	68731	A	14011445	mRNA ORF48	Transcript	upstream_gene_variant	-	-	-	-	-	IMPACT=MODIFIER;DISTANCE=3433;STRAND=+;
NC_019495.1_69763_C/T	69763	69763	T	14011442	mRNA ORF44	Transcript	downstream_gene_variant	-	-	-	-	-	IMPACT=MODIFIER;DISTANCE=3480;STRAND=+;
NC_019495.1_69763_C/T	69763	69763	T	14011413	mRNA ORF45	Transcript	downstream_gene_variant	-	-	-	-	-	IMPACT=MODIFIER;DISTANCE=1705;STRAND=+;
NC_019495.1_69763_C/T	69763	69763	T	14011443	mRNA ORF46	Transcript	synonymous_variant	1749	1749	583	P	ccC/ccT	IMPACT=LOW;STRAND=+;
NC_019495.1_69763_C/T	69763	69763	T	14011444	mRNA ORF47	Transcript	upstream_gene_variant	-	-	-	-	-	IMPACT=MODIFIER;DISTANCE=789;STRAND=+;
NC_019495.1_69763_C/T	69763	69763	T	14011445	mRNA ORF48	Transcript	upstream_gene_variant	-	-	-	-	-	IMPACT=MODIFIER;DISTANCE=2401;STRAND=+;
NC_019495.1_70121_C/A	70121	70121	A	14011438	mRNA ORF33	Transcript	intergenic_variant	-	-	-	-	-	IMPACT=MODIFIER;STRAND=-;
NC_019495.1_70121_C/A	70121	70121	A	14011442	mRNA ORF44	Transcript	downstream_gene_variant	-	-	-	-	-	IMPACT=MODIFIER;DISTANCE=3838;STRAND=+;
NC_019495.1_70121_C/A	70121	70121	A	14011413	mRNA ORF45	Transcript	downstream_gene_variant	-	-	-	-	-	IMPACT=MODIFIER;DISTANCE=2063;STRAND=+;
NC_019495.1_70121_C/A	70121	70121	A	14011443	mRNA ORF46	Transcript	synonymous_variant	2107	2107	703	R	Cgg/Agg	IMPACT=LOW;STRAND=+;
NC_019495.1_70121_C/A	70121	70121	A	14011444	mRNA ORF47	Transcript	upstream_gene_variant	-	-	-	-	-	IMPACT=MODIFIER;DISTANCE=431;STRAND=+;
NC_019495.1_70121_C/A	70121	70121	A	14011445	mRNA ORF48	Transcript	upstream_gene_variant	-	-	-	-	-	IMPACT=MODIFIER;DISTANCE=2043;STRAND=+;
NC_019495.1_71602_G/A	71602	71602	A	14011438	mRNA ORF33	Transcript	downstream_gene_variant	-	-	-	-	-	IMPACT=MODIFIER;DISTANCE=3626;STRAND=-;
NC_019495.1_71602_G/A	71602	71602	A	14011438	mRNA ORF33	Transcript	downstream_gene_variant	-	-	-	-	-	IMPACT=MODIFIER;DISTANCE=4035;STRAND=-;
NC_019495.1_71602_G/A	71602	71602	A	14011438	mRNA ORF33	Transcript	intergenic_variant	-	-	-	-	-	IMPACT=MODIFIER;STRAND=-;
NC_019495.1_71602_G/A	71602	71602	A	14011413	mRNA ORF45	Transcript	downstream_gene_variant	-	-	-	-	-	IMPACT=MODIFIER;DISTANCE=3544;STRAND=+;
NC_019495.1_71602_G/A	71602	71602	A	14011443	mRNA ORF46	Transcript	downstream_gene_variant	-	-	-	-	-	IMPACT=MODIFIER;DISTANCE=951;STRAND=+;
NC_019495.1_71602_G/A	71602	71602	A	14011444	mRNA ORF47	Transcript	missense_variant	1051	1051	351	A/T	Gca/Aca	IMPACT=MODERATE;STRAND=+;
NC_019495.1_71602_G/A	71602	71602	A	14011445	mRNA ORF48	Transcript	upstream_gene_variant	-	-	-	-	-	IMPACT=MODIFIER;DISTANCE=562;STRAND=+;
NC_019495.1_71602_G/A	71602	71602	A	14011446	mRNA ORF49	Transcript	upstream_gene_variant	-	-	-	-	-	IMPACT=MODIFIER;DISTANCE=4490;STRAND=+;
NC_019495.1_72253_-/ACC	72252	72253	ACC	14011438	mRNA ORF33	Transcript	downstream_gene_variant	-	-	-	-	-	IMPACT=MODIFIER;DISTANCE=2975;STRAND=-;
NC_019495.1_72253_-/ACC	72252	72253	ACC	14011438	mRNA ORF33	Transcript	downstream_gene_variant	-	-	-	-	-	IMPACT=MODIFIER;DISTANCE=3384;STRAND=-;
NC_019495.1_72253_-/ACC	72252	72253	ACC	14011438	mRNA ORF33	Transcript	intergenic_variant	-	-	-	-	-	IMPACT=MODIFIER;STRAND=-;
NC_019495.1_72253_-/ACC	72252	72253	ACC	14011413	mRNA ORF45	Transcript	downstream_gene_variant	-	-	-	-	-	IMPACT=MODIFIER;DISTANCE=4194;STRAND=+;
NC_019495.1_72253_-/ACC	72252	72253	ACC	14011443	mRNA ORF46	Transcript	downstream_gene_variant	-	-	-	-	-	IMPACT=MODIFIER;DISTANCE=1601;STRAND=+;
NC_019495.1_72253_-/ACC	72252	72253	ACC	14011444	mRNA ORF47	Transcript	inframe_insertion	1701-1702	1701-1702	567-568	-/T	-/ACC	IMPACT=MODERATE;STRAND=+;
NC_019495.1_72253_-/ACC	72252	72253	ACC	14011445	mRNA ORF48	Transcript	inframe_insertion	89-90	89-90	30	P/PP	cca/ccACCa	IMPACT=MODERATE;STRAND=+;
NC_019495.1_72253_-/ACC	72252	72253	ACC	14011446	mRNA ORF49	Transcript	upstream_gene_variant	-	-	-	-	-	IMPACT=MODIFIER;DISTANCE=3839;STRAND=+;
NC_019495.1_72253_-/ACC	72252	72253	ACC	14011448	mRNA ORF50	Transcript	downstream_gene_variant	-	-	-	-	-	IMPACT=MODIFIER;DISTANCE=4542;STRAND=-;
NC_019495.1_73181_A/G	73181	73181	G	14011438	mRNA ORF33	Transcript	downstream_gene_variant	-	-	-	-	-	IMPACT=MODIFIER;DISTANCE=2047;STRAND=-;
NC_019495.1_73181_A/G	73181	73181	G	14011438	mRNA ORF33	Transcript	downstream_gene_variant	-	-	-	-	-	IMPACT=MODIFIER;DISTANCE=2456;STRAND=-;
NC_019495.1_73181_A/G	73181	73181	G	14011438	mRNA ORF33	Transcript	intergenic_variant	-	-	-	-	-	IMPACT=MODIFIER;STRAND=-;
NC_019495.1_73181_A/G	73181	73181	G	14011443	mRNA ORF46	Transcript	downstream_gene_variant	-	-	-	-	-	IMPACT=MODIFIER;DISTANCE=2530;STRAND=+;
NC_019495.1_73181_A/G	73181	73181	G	14011444	mRNA ORF47	Transcript	downstream_gene_variant	-	-	-	-	-	IMPACT=MODIFIER;DISTANCE=719;STRAND=+;
NC_019495.1_73181_A/G	73181	73181	G	14011445	mRNA ORF48	Transcript	missense_variant	1018	1018	340	M/V	Atg/Gtg	IMPACT=MODERATE;STRAND=+;
NC_019495.1_73181_A/G	73181	73181	G	14011446	mRNA ORF49	Transcript	upstream_gene_variant	-	-	-	-	-	IMPACT=MODIFIER;DISTANCE=2911;STRAND=+;
NC_019495.1_73181_A/G	73181	73181	G	14011448	mRNA ORF50	Transcript	downstream_gene_variant	-	-	-	-	-	IMPACT=MODIFIER;DISTANCE=3614;STRAND=-;
NC_019495.1_73181_A/G	73181	73181	G	14011447	mRNA ORF51	Transcript	intergenic_variant	-	-	-	-	-	IMPACT=MODIFIER;STRAND=-;
NC_019495.1_74343_GGCTGGGTTACCTCAAAC/-	74343	74360	-	14011438	mRNA ORF33	Transcript	downstream_gene_variant	-	-	-	-	-	IMPACT=MODIFIER;DISTANCE=868;STRAND=-;
NC_019495.1_74343_GGCTGGGTTACCTCAAAC/-	74343	74360	-	14011438	mRNA ORF33	Transcript	downstream_gene_variant	-	-	-	-	-	IMPACT=MODIFIER;DISTANCE=1277;STRAND=-;
NC_019495.1_74343_GGCTGGGTTACCTCAAAC/-	74343	74360	-	14011438	mRNA ORF33	Transcript	intergenic_variant	-	-	-	-	-	IMPACT=MODIFIER;STRAND=-;
NC_019495.1_74343_GGCTGGGTTACCTCAAAC/-	74343	74360	-	14011443	mRNA ORF46	Transcript	downstream_gene_variant	-	-	-	-	-	IMPACT=MODIFIER;DISTANCE=3692;STRAND=+;
NC_019495.1_74343_GGCTGGGTTACCTCAAAC/-	74343	74360	-	14011444	mRNA ORF47	Transcript	downstream_gene_variant	-	-	-	-	-	IMPACT=MODIFIER;DISTANCE=1881;STRAND=+;
NC_019495.1_74343_GGCTGGGTTACCTCAAAC/-	74343	74360	-	14011445	mRNA ORF48	Transcript	inframe_deletion	2180-2197	2180-2197	727-733	WLGYLKR/W	tGGCTGGGTTACCTCAAACgg/tgg	IMPACT=MODERATE;STRAND=+;
NC_019495.1_74343_GGCTGGGTTACCTCAAAC/-	74343	74360	-	14011446	mRNA ORF49	Transcript	upstream_gene_variant	-	-	-	-	-	IMPACT=MODIFIER;DISTANCE=1732;STRAND=+;
NC_019495.1_74343_GGCTGGGTTACCTCAAAC/-	74343	74360	-	14011448	mRNA ORF50	Transcript	downstream_gene_variant	-	-	-	-	-	IMPACT=MODIFIER;DISTANCE=2435;STRAND=-;
NC_019495.1_74343_GGCTGGGTTACCTCAAAC/-	74343	74360	-	14011447	mRNA ORF51	Transcript	intergenic_variant	-	-	-	-	-	IMPACT=MODIFIER;STRAND=-;
NC_019495.1_74808_-/CAAGCTGAAGAGGCGGCAGAAGAAGAAGCTGAAGAAGCCT	74807	74808	CAAGCTGAAGAGGCGGCAGAAGAAGAAGCTGAAGAAGCCT	14011438	mRNA ORF33	Transcript	downstream_gene_variant	-	-	-	-	-	IMPACT=MODIFIER;DISTANCE=420;STRAND=-;
NC_019495.1_74808_-/CAAGCTGAAGAGGCGGCAGAAGAAGAAGCTGAAGAAGCCT	74807	74808	CAAGCTGAAGAGGCGGCAGAAGAAGAAGCTGAAGAAGCCT	14011438	mRNA ORF33	Transcript	downstream_gene_variant	-	-	-	-	-	IMPACT=MODIFIER;DISTANCE=829;STRAND=-;
NC_019495.1_74808_-/CAAGCTGAAGAGGCGGCAGAAGAAGAAGCTGAAGAAGCCT	74807	74808	CAAGCTGAAGAGGCGGCAGAAGAAGAAGCTGAAGAAGCCT	14011438	mRNA ORF33	Transcript	intergenic_variant	-	-	-	-	-	IMPACT=MODIFIER;STRAND=-;
NC_019495.1_74808_-/CAAGCTGAAGAGGCGGCAGAAGAAGAAGCTGAAGAAGCCT	74807	74808	CAAGCTGAAGAGGCGGCAGAAGAAGAAGCTGAAGAAGCCT	14011443	mRNA ORF46	Transcript	downstream_gene_variant	-	-	-	-	-	IMPACT=MODIFIER;DISTANCE=4156;STRAND=+;
NC_019495.1_74808_-/CAAGCTGAAGAGGCGGCAGAAGAAGAAGCTGAAGAAGCCT	74807	74808	CAAGCTGAAGAGGCGGCAGAAGAAGAAGCTGAAGAAGCCT	14011444	mRNA ORF47	Transcript	downstream_gene_variant	-	-	-	-	-	IMPACT=MODIFIER;DISTANCE=2345;STRAND=+;
NC_019495.1_74808_-/CAAGCTGAAGAGGCGGCAGAAGAAGAAGCTGAAGAAGCCT	74807	74808	CAAGCTGAAGAGGCGGCAGAAGAAGAAGCTGAAGAAGCCT	14011445	mRNA ORF48	Transcript	downstream_gene_variant	-	-	-	-	-	IMPACT=MODIFIER;DISTANCE=121;STRAND=+;
NC_019495.1_74808_-/CAAGCTGAAGAGGCGGCAGAAGAAGAAGCTGAAGAAGCCT	74807	74808	CAAGCTGAAGAGGCGGCAGAAGAAGAAGCTGAAGAAGCCT	14011446	mRNA ORF49	Transcript	upstream_gene_variant	-	-	-	-	-	IMPACT=MODIFIER;DISTANCE=1284;STRAND=+;
NC_019495.1_74808_-/CAAGCTGAAGAGGCGGCAGAAGAAGAAGCTGAAGAAGCCT	74807	74808	CAAGCTGAAGAGGCGGCAGAAGAAGAAGCTGAAGAAGCCT	14011448	mRNA ORF50	Transcript	downstream_gene_variant	-	-	-	-	-	IMPACT=MODIFIER;DISTANCE=1987;STRAND=-;
NC_019495.1_74808_-/CAAGCTGAAGAGGCGGCAGAAGAAGAAGCTGAAGAAGCCT	74807	74808	CAAGCTGAAGAGGCGGCAGAAGAAGAAGCTGAAGAAGCCT	14011447	mRNA ORF51	Transcript	intergenic_variant	-	-	-	-	-	IMPACT=MODIFIER;STRAND=-;
NC_019495.1_75167_ATG/-	75167	75169	-	14011438	mRNA ORF33	Transcript	downstream_gene_variant	-	-	-	-	-	IMPACT=MODIFIER;DISTANCE=59;STRAND=-;
NC_019495.1_75167_ATG/-	75167	75169	-	14011438	mRNA ORF33	Transcript	downstream_gene_variant	-	-	-	-	-	IMPACT=MODIFIER;DISTANCE=468;STRAND=-;
NC_019495.1_75167_ATG/-	75167	75169	-	14011438	mRNA ORF33	Transcript	intergenic_variant	-	-	-	-	-	IMPACT=MODIFIER;STRAND=-;
NC_019495.1_75167_ATG/-	75167	75169	-	14011443	mRNA ORF46	Transcript	downstream_gene_variant	-	-	-	-	-	IMPACT=MODIFIER;DISTANCE=4516;STRAND=+;
NC_019495.1_75167_ATG/-	75167	75169	-	14011444	mRNA ORF47	Transcript	downstream_gene_variant	-	-	-	-	-	IMPACT=MODIFIER;DISTANCE=2705;STRAND=+;
NC_019495.1_75167_ATG/-	75167	75169	-	14011445	mRNA ORF48	Transcript	downstream_gene_variant	-	-	-	-	-	IMPACT=MODIFIER;DISTANCE=481;STRAND=+;
NC_019495.1_75167_ATG/-	75167	75169	-	14011446	mRNA ORF49	Transcript	upstream_gene_variant	-	-	-	-	-	IMPACT=MODIFIER;DISTANCE=923;STRAND=+;
NC_019495.1_75167_ATG/-	75167	75169	-	14011448	mRNA ORF50	Transcript	downstream_gene_variant	-	-	-	-	-	IMPACT=MODIFIER;DISTANCE=1626;STRAND=-;
NC_019495.1_75167_ATG/-	75167	75169	-	14011447	mRNA ORF51	Transcript	downstream_gene_variant	-	-	-	-	-	IMPACT=MODIFIER;DISTANCE=4885;STRAND=-;
NC_019495.1_75167_ATG/-	75167	75169	-	14011447	mRNA ORF51	Transcript	downstream_gene_variant	-	-	-	-	-	IMPACT=MODIFIER;DISTANCE=2331;STRAND=-;
NC_019495.1_76888_T/G	76888	76888	G	14011438	mRNA ORF33	Transcript	upstream_gene_variant	-	-	-	-	-	IMPACT=MODIFIER;DISTANCE=1344;STRAND=-;
NC_019495.1_76888_T/G	76888	76888	G	14011438	mRNA ORF33	Transcript	upstream_gene_variant	-	-	-	-	-	IMPACT=MODIFIER;DISTANCE=795;STRAND=-;
NC_019495.1_76888_T/G	76888	76888	G	14011438	mRNA ORF33	Transcript	intergenic_variant	-	-	-	-	-	IMPACT=MODIFIER;STRAND=-;
NC_019495.1_76888_T/G	76888	76888	G	14011444	mRNA ORF47	Transcript	downstream_gene_variant	-	-	-	-	-	IMPACT=MODIFIER;DISTANCE=4426;STRAND=+;
NC_019495.1_76888_T/G	76888	76888	G	14011445	mRNA ORF48	Transcript	downstream_gene_variant	-	-	-	-	-	IMPACT=MODIFIER;DISTANCE=2202;STRAND=+;
NC_019495.1_76888_T/G	76888	76888	G	14011446	mRNA ORF49	Transcript	downstream_gene_variant	-	-	-	-	-	IMPACT=MODIFIER;DISTANCE=83;STRAND=+;
NC_019495.1_76888_T/G	76888	76888	G	14011448	mRNA ORF50	Transcript	missense_variant	567	567	189	K/N	aaA/aaC	IMPACT=MODERATE;STRAND=-;
NC_019495.1_76888_T/G	76888	76888	G	14011447	mRNA ORF51	Transcript	downstream_gene_variant	-	-	-	-	-	IMPACT=MODIFIER;DISTANCE=3166;STRAND=-;
NC_019495.1_76888_T/G	76888	76888	G	14011447	mRNA ORF51	Transcript	downstream_gene_variant	-	-	-	-	-	IMPACT=MODIFIER;DISTANCE=612;STRAND=-;
NC_019495.1_77184_C/A	77184	77184	A	14011438	mRNA ORF33	Transcript	upstream_gene_variant	-	-	-	-	-	IMPACT=MODIFIER;DISTANCE=1640;STRAND=-;
NC_019495.1_77184_C/A	77184	77184	A	14011438	mRNA ORF33	Transcript	upstream_gene_variant	-	-	-	-	-	IMPACT=MODIFIER;DISTANCE=1091;STRAND=-;
NC_019495.1_77184_C/A	77184	77184	A	14011438	mRNA ORF33	Transcript	intergenic_variant	-	-	-	-	-	IMPACT=MODIFIER;STRAND=-;
NC_019495.1_77184_C/A	77184	77184	A	14011444	mRNA ORF47	Transcript	downstream_gene_variant	-	-	-	-	-	IMPACT=MODIFIER;DISTANCE=4722;STRAND=+;
NC_019495.1_77184_C/A	77184	77184	A	14011445	mRNA ORF48	Transcript	downstream_gene_variant	-	-	-	-	-	IMPACT=MODIFIER;DISTANCE=2498;STRAND=+;
NC_019495.1_77184_C/A	77184	77184	A	14011446	mRNA ORF49	Transcript	downstream_gene_variant	-	-	-	-	-	IMPACT=MODIFIER;DISTANCE=379;STRAND=+;
NC_019495.1_77184_C/A	77184	77184	A	14011448	mRNA ORF50	Transcript	missense_variant	271	271	91	A/S	Gct/Tct	IMPACT=MODERATE;STRAND=-;
NC_019495.1_77184_C/A	77184	77184	A	14011447	mRNA ORF51	Transcript	downstream_gene_variant	-	-	-	-	-	IMPACT=MODIFIER;DISTANCE=2870;STRAND=-;
NC_019495.1_77184_C/A	77184	77184	A	14011447	mRNA ORF51	Transcript	downstream_gene_variant	-	-	-	-	-	IMPACT=MODIFIER;DISTANCE=316;STRAND=-;
NC_019495.1_79995_ATTAC/-	79995	79999	-	14011438	mRNA ORF33	Transcript	upstream_gene_variant	-	-	-	-	-	IMPACT=MODIFIER;DISTANCE=4451;STRAND=-;
NC_019495.1_79995_ATTAC/-	79995	79999	-	14011438	mRNA ORF33	Transcript	upstream_gene_variant	-	-	-	-	-	IMPACT=MODIFIER;DISTANCE=3902;STRAND=-;
NC_019495.1_79995_ATTAC/-	79995	79999	-	14011438	mRNA ORF33	Transcript	intergenic_variant	-	-	-	-	-	IMPACT=MODIFIER;STRAND=-;
NC_019495.1_79995_ATTAC/-	79995	79999	-	14011446	mRNA ORF49	Transcript	downstream_gene_variant	-	-	-	-	-	IMPACT=MODIFIER;DISTANCE=3190;STRAND=+;
NC_019495.1_79995_ATTAC/-	79995	79999	-	14011448	mRNA ORF50	Transcript	upstream_gene_variant	-	-	-	-	-	IMPACT=MODIFIER;DISTANCE=2541;STRAND=-;
NC_019495.1_79995_ATTAC/-	79995	79999	-	14011447	mRNA ORF51	Transcript	downstream_gene_variant	-	-	-	-	-	IMPACT=MODIFIER;DISTANCE=55;STRAND=-;
NC_019495.1_79995_ATTAC/-	79995	79999	-	14011447	mRNA ORF51	Transcript	upstream_gene_variant	-	-	-	-	-	IMPACT=MODIFIER;DISTANCE=27;STRAND=-;
NC_019495.1_79995_ATTAC/-	79995	79999	-	14011401	mRNA ORF52	Transcript	upstream_gene_variant	-	-	-	-	-	IMPACT=MODIFIER;DISTANCE=2446;STRAND=+;
NC_019495.1_79995_ATTAC/-	79995	79999	-	14011451	mRNA ORF53	Transcript	downstream_gene_variant	-	-	-	-	-	IMPACT=MODIFIER;DISTANCE=3082;STRAND=-;
NC_019495.1_79995_ATTAC/-	79995	79999	-	14011449	mRNA ORF54	Transcript	intergenic_variant	-	-	-	-	-	IMPACT=MODIFIER;STRAND=-;
NC_019495.1_82410_T/G	82410	82410	G	14011448	mRNA ORF50	Transcript	upstream_gene_variant	-	-	-	-	-	IMPACT=MODIFIER;DISTANCE=4956;STRAND=-;
NC_019495.1_82410_T/G	82410	82410	G	14011447	mRNA ORF51	Transcript	upstream_gene_variant	-	-	-	-	-	IMPACT=MODIFIER;DISTANCE=218;STRAND=-;
NC_019495.1_82410_T/G	82410	82410	G	14011447	mRNA ORF51	Transcript	upstream_gene_variant	-	-	-	-	-	IMPACT=MODIFIER;DISTANCE=2442;STRAND=-;
NC_019495.1_82410_T/G	82410	82410	G	14011401	mRNA ORF52	Transcript	upstream_gene_variant	-	-	-	-	-	IMPACT=MODIFIER;DISTANCE=35;STRAND=+;
NC_019495.1_82410_T/G	82410	82410	G	14011451	mRNA ORF53	Transcript	downstream_gene_variant	-	-	-	-	-	IMPACT=MODIFIER;DISTANCE=671;STRAND=-;
NC_019495.1_82410_T/G	82410	82410	G	14011449	mRNA ORF54	Transcript	downstream_gene_variant	-	-	-	-	-	IMPACT=MODIFIER;DISTANCE=3373;STRAND=-;
NC_019495.1_82410_T/G	82410	82410	G	14011449	mRNA ORF54	Transcript	downstream_gene_variant	-	-	-	-	-	IMPACT=MODIFIER;DISTANCE=2259;STRAND=-;
NC_019495.1_82410_T/G	82410	82410	G	14011450	mRNA ORF55	Transcript	upstream_gene_variant	-	-	-	-	-	IMPACT=MODIFIER;DISTANCE=4873;STRAND=+;
NC_019495.1_86675_A/T	86675	86675	T	14011447	mRNA ORF51	Transcript	intergenic_variant	-	-	-	-	-	IMPACT=MODIFIER;STRAND=-;
NC_019495.1_86675_A/T	86675	86675	T	14011401	mRNA ORF52	Transcript	downstream_gene_variant	-	-	-	-	-	IMPACT=MODIFIER;DISTANCE=3733;STRAND=+;
NC_019495.1_86675_A/T	86675	86675	T	14011451	mRNA ORF53	Transcript	upstream_gene_variant	-	-	-	-	-	IMPACT=MODIFIER;DISTANCE=2113;STRAND=-;
NC_019495.1_86675_A/T	86675	86675	T	14011449	mRNA ORF54	Transcript	missense_variant	35	35	12	V/E	gTg/gAg	IMPACT=MODERATE;STRAND=-;
NC_019495.1_86675_A/T	86675	86675	T	14011449	mRNA ORF54	Transcript	upstream_gene_variant	-	-	-	-	-	IMPACT=MODIFIER;DISTANCE=981;STRAND=-;
NC_019495.1_86675_A/T	86675	86675	T	14011450	mRNA ORF55	Transcript	upstream_gene_variant	-	-	-	-	-	IMPACT=MODIFIER;DISTANCE=608;STRAND=+;
NC_019495.1_86675_A/T	86675	86675	T	14011452	mRNA ORF56	Transcript	downstream_gene_variant	-	-	-	-	-	IMPACT=MODIFIER;DISTANCE=2002;STRAND=-;
NC_019495.1_86675_A/T	86675	86675	T	14011453	mRNA ORF57	Transcript	upstream_gene_variant	-	-	-	-	-	IMPACT=MODIFIER;DISTANCE=4275;STRAND=+;
NC_019495.1_86795_GAGA/-	86795	86798	-	14011447	mRNA ORF51	Transcript	intergenic_variant	-	-	-	-	-	IMPACT=MODIFIER;STRAND=-;
NC_019495.1_86795_GAGA/-	86795	86798	-	14011401	mRNA ORF52	Transcript	downstream_gene_variant	-	-	-	-	-	IMPACT=MODIFIER;DISTANCE=3853;STRAND=+;
NC_019495.1_86795_GAGA/-	86795	86798	-	14011451	mRNA ORF53	Transcript	upstream_gene_variant	-	-	-	-	-	IMPACT=MODIFIER;DISTANCE=2233;STRAND=-;
NC_019495.1_86795_GAGA/-	86795	86798	-	14011449	mRNA ORF54	Transcript	upstream_gene_variant	-	-	-	-	-	IMPACT=MODIFIER;DISTANCE=86;STRAND=-;
NC_019495.1_86795_GAGA/-	86795	86798	-	14011449	mRNA ORF54	Transcript	upstream_gene_variant	-	-	-	-	-	IMPACT=MODIFIER;DISTANCE=1101;STRAND=-;
NC_019495.1_86795_GAGA/-	86795	86798	-	14011450	mRNA ORF55	Transcript	upstream_gene_variant	-	-	-	-	-	IMPACT=MODIFIER;DISTANCE=485;STRAND=+;
NC_019495.1_86795_GAGA/-	86795	86798	-	14011452	mRNA ORF56	Transcript	downstream_gene_variant	-	-	-	-	-	IMPACT=MODIFIER;DISTANCE=1879;STRAND=-;
NC_019495.1_86795_GAGA/-	86795	86798	-	14011453	mRNA ORF57	Transcript	upstream_gene_variant	-	-	-	-	-	IMPACT=MODIFIER;DISTANCE=4152;STRAND=+;
NC_019495.1_87270_CCAA/-	87270	87273	-	14011401	mRNA ORF52	Transcript	downstream_gene_variant	-	-	-	-	-	IMPACT=MODIFIER;DISTANCE=4328;STRAND=+;
NC_019495.1_87270_CCAA/-	87270	87273	-	14011451	mRNA ORF53	Transcript	upstream_gene_variant	-	-	-	-	-	IMPACT=MODIFIER;DISTANCE=2708;STRAND=-;
NC_019495.1_87270_CCAA/-	87270	87273	-	14011449	mRNA ORF54	Transcript	upstream_gene_variant	-	-	-	-	-	IMPACT=MODIFIER;DISTANCE=561;STRAND=-;
NC_019495.1_87270_CCAA/-	87270	87273	-	14011449	mRNA ORF54	Transcript	upstream_gene_variant	-	-	-	-	-	IMPACT=MODIFIER;DISTANCE=1576;STRAND=-;
NC_019495.1_87270_CCAA/-	87270	87273	-	14011450	mRNA ORF55	Transcript	upstream_gene_variant	-	-	-	-	-	IMPACT=MODIFIER;DISTANCE=10;STRAND=+;
NC_019495.1_87270_CCAA/-	87270	87273	-	14011452	mRNA ORF56	Transcript	downstream_gene_variant	-	-	-	-	-	IMPACT=MODIFIER;DISTANCE=1404;STRAND=-;
NC_019495.1_87270_CCAA/-	87270	87273	-	14011453	mRNA ORF57	Transcript	upstream_gene_variant	-	-	-	-	-	IMPACT=MODIFIER;DISTANCE=3677;STRAND=+;
NC_019495.1_87868_GAGGAGGAC/-	87868	87876	-	14011401	mRNA ORF52	Transcript	downstream_gene_variant	-	-	-	-	-	IMPACT=MODIFIER;DISTANCE=4926;STRAND=+;
NC_019495.1_87868_GAGGAGGAC/-	87868	87876	-	14011451	mRNA ORF53	Transcript	upstream_gene_variant	-	-	-	-	-	IMPACT=MODIFIER;DISTANCE=3306;STRAND=-;
NC_019495.1_87868_GAGGAGGAC/-	87868	87876	-	14011449	mRNA ORF54	Transcript	upstream_gene_variant	-	-	-	-	-	IMPACT=MODIFIER;DISTANCE=1159;STRAND=-;
NC_019495.1_87868_GAGGAGGAC/-	87868	87876	-	14011449	mRNA ORF54	Transcript	upstream_gene_variant	-	-	-	-	-	IMPACT=MODIFIER;DISTANCE=2174;STRAND=-;
NC_019495.1_87868_GAGGAGGAC/-	87868	87876	-	14011450	mRNA ORF55	Transcript	inframe_deletion	586-594	586-594	196-198	EED/-	GAGGAGGAC/-	IMPACT=MODERATE;STRAND=+;
NC_019495.1_87868_GAGGAGGAC/-	87868	87876	-	14011452	mRNA ORF56	Transcript	downstream_gene_variant	-	-	-	-	-	IMPACT=MODIFIER;DISTANCE=801;STRAND=-;
NC_019495.1_87868_GAGGAGGAC/-	87868	87876	-	14011453	mRNA ORF57	Transcript	upstream_gene_variant	-	-	-	-	-	IMPACT=MODIFIER;DISTANCE=3074;STRAND=+;
NC_019495.1_88003_-/AG	88002	88003	AG	14011451	mRNA ORF53	Transcript	upstream_gene_variant	-	-	-	-	-	IMPACT=MODIFIER;DISTANCE=3440;STRAND=-;
NC_019495.1_88003_-/AG	88002	88003	AG	14011449	mRNA ORF54	Transcript	upstream_gene_variant	-	-	-	-	-	IMPACT=MODIFIER;DISTANCE=1293;STRAND=-;
NC_019495.1_88003_-/AG	88002	88003	AG	14011449	mRNA ORF54	Transcript	upstream_gene_variant	-	-	-	-	-	IMPACT=MODIFIER;DISTANCE=2308;STRAND=-;
NC_019495.1_88003_-/AG	88002	88003	AG	14011450	mRNA ORF55	Transcript	downstream_gene_variant	-	-	-	-	-	IMPACT=MODIFIER;DISTANCE=75;STRAND=+;
NC_019495.1_88003_-/AG	88002	88003	AG	14011452	mRNA ORF56	Transcript	downstream_gene_variant	-	-	-	-	-	IMPACT=MODIFIER;DISTANCE=674;STRAND=-;
NC_019495.1_88003_-/AG	88002	88003	AG	14011453	mRNA ORF57	Transcript	upstream_gene_variant	-	-	-	-	-	IMPACT=MODIFIER;DISTANCE=2947;STRAND=+;
NC_019495.1_88318_-/TGG	88317	88318	TGG	14011451	mRNA ORF53	Transcript	upstream_gene_variant	-	-	-	-	-	IMPACT=MODIFIER;DISTANCE=3755;STRAND=-;
NC_019495.1_88318_-/TGG	88317	88318	TGG	14011449	mRNA ORF54	Transcript	upstream_gene_variant	-	-	-	-	-	IMPACT=MODIFIER;DISTANCE=1608;STRAND=-;
NC_019495.1_88318_-/TGG	88317	88318	TGG	14011449	mRNA ORF54	Transcript	upstream_gene_variant	-	-	-	-	-	IMPACT=MODIFIER;DISTANCE=2623;STRAND=-;
NC_019495.1_88318_-/TGG	88317	88318	TGG	14011450	mRNA ORF55	Transcript	downstream_gene_variant	-	-	-	-	-	IMPACT=MODIFIER;DISTANCE=390;STRAND=+;
NC_019495.1_88318_-/TGG	88317	88318	TGG	14011452	mRNA ORF56	Transcript	downstream_gene_variant	-	-	-	-	-	IMPACT=MODIFIER;DISTANCE=359;STRAND=-;
NC_019495.1_88318_-/TGG	88317	88318	TGG	14011453	mRNA ORF57	Transcript	upstream_gene_variant	-	-	-	-	-	IMPACT=MODIFIER;DISTANCE=2632;STRAND=+;
NC_019495.1_88512_G/T	88512	88512	T	14011451	mRNA ORF53	Transcript	upstream_gene_variant	-	-	-	-	-	IMPACT=MODIFIER;DISTANCE=3950;STRAND=-;
NC_019495.1_88512_G/T	88512	88512	T	14011449	mRNA ORF54	Transcript	upstream_gene_variant	-	-	-	-	-	IMPACT=MODIFIER;DISTANCE=1803;STRAND=-;
NC_019495.1_88512_G/T	88512	88512	T	14011449	mRNA ORF54	Transcript	upstream_gene_variant	-	-	-	-	-	IMPACT=MODIFIER;DISTANCE=2818;STRAND=-;
NC_019495.1_88512_G/T	88512	88512	T	14011450	mRNA ORF55	Transcript	downstream_gene_variant	-	-	-	-	-	IMPACT=MODIFIER;DISTANCE=585;STRAND=+;
NC_019495.1_88512_G/T	88512	88512	T	14011452	mRNA ORF56	Transcript	downstream_gene_variant	-	-	-	-	-	IMPACT=MODIFIER;DISTANCE=165;STRAND=-;
NC_019495.1_88512_G/T	88512	88512	T	14011453	mRNA ORF57	Transcript	upstream_gene_variant	-	-	-	-	-	IMPACT=MODIFIER;DISTANCE=2438;STRAND=+;
NC_019495.1_89222_T/G	89222	89222	G	14011451	mRNA ORF53	Transcript	upstream_gene_variant	-	-	-	-	-	IMPACT=MODIFIER;DISTANCE=4660;STRAND=-;
NC_019495.1_89222_T/G	89222	89222	G	14011449	mRNA ORF54	Transcript	upstream_gene_variant	-	-	-	-	-	IMPACT=MODIFIER;DISTANCE=2513;STRAND=-;
NC_019495.1_89222_T/G	89222	89222	G	14011449	mRNA ORF54	Transcript	upstream_gene_variant	-	-	-	-	-	IMPACT=MODIFIER;DISTANCE=3528;STRAND=-;
NC_019495.1_89222_T/G	89222	89222	G	14011450	mRNA ORF55	Transcript	downstream_gene_variant	-	-	-	-	-	IMPACT=MODIFIER;DISTANCE=1295;STRAND=+;
NC_019495.1_89222_T/G	89222	89222	G	14011452	mRNA ORF56	Transcript	missense_variant	1594	1594	532	T/P	Aca/Cca	IMPACT=MODERATE;STRAND=-;
NC_019495.1_89222_T/G	89222	89222	G	14011453	mRNA ORF57	Transcript	upstream_gene_variant	-	-	-	-	-	IMPACT=MODIFIER;DISTANCE=1728;STRAND=+;
NC_019495.1_89222_T/G	89222	89222	G	14011455	mRNA ORF59	Transcript	downstream_gene_variant	-	-	-	-	-	IMPACT=MODIFIER;DISTANCE=4637;STRAND=-;
NC_019495.1_89222_T/G	89222	89222	G	14011456	mRNA ORF60	Transcript	downstream_gene_variant	-	-	-	-	-	IMPACT=MODIFIER;DISTANCE=4989;STRAND=-;
NC_019495.1_89624_T/C	89624	89624	C	14011449	mRNA ORF54	Transcript	upstream_gene_variant	-	-	-	-	-	IMPACT=MODIFIER;DISTANCE=2915;STRAND=-;
NC_019495.1_89624_T/C	89624	89624	C	14011449	mRNA ORF54	Transcript	upstream_gene_variant	-	-	-	-	-	IMPACT=MODIFIER;DISTANCE=3930;STRAND=-;
NC_019495.1_89624_T/C	89624	89624	C	14011450	mRNA ORF55	Transcript	downstream_gene_variant	-	-	-	-	-	IMPACT=MODIFIER;DISTANCE=1697;STRAND=+;
NC_019495.1_89624_T/C	89624	89624	C	14011452	mRNA ORF56	Transcript	missense_variant	1192	1192	398	T/A	Acc/Gcc	IMPACT=MODERATE;STRAND=-;
NC_019495.1_89624_T/C	89624	89624	C	14011453	mRNA ORF57	Transcript	upstream_gene_variant	-	-	-	-	-	IMPACT=MODIFIER;DISTANCE=1326;STRAND=+;
NC_019495.1_89624_T/C	89624	89624	C	14011455	mRNA ORF59	Transcript	downstream_gene_variant	-	-	-	-	-	IMPACT=MODIFIER;DISTANCE=4235;STRAND=-;
NC_019495.1_89624_T/C	89624	89624	C	14011456	mRNA ORF60	Transcript	downstream_gene_variant	-	-	-	-	-	IMPACT=MODIFIER;DISTANCE=4587;STRAND=-;
NC_019495.1_91901_A/C	91901	91901	C	14011450	mRNA ORF55	Transcript	downstream_gene_variant	-	-	-	-	-	IMPACT=MODIFIER;DISTANCE=3974;STRAND=+;
NC_019495.1_91901_A/C	91901	91901	C	14011452	mRNA ORF56	Transcript	upstream_gene_variant	-	-	-	-	-	IMPACT=MODIFIER;DISTANCE=1086;STRAND=-;
NC_019495.1_91901_A/C	91901	91901	C	14011453	mRNA ORF57	Transcript	missense_variant	952	952	318	M/L	Atg/Ctg	IMPACT=MODERATE;STRAND=+;
NC_019495.1_91901_A/C	91901	91901	C	14011455	mRNA ORF59	Transcript	downstream_gene_variant	-	-	-	-	-	IMPACT=MODIFIER;DISTANCE=1958;STRAND=-;
NC_019495.1_91901_A/C	91901	91901	C	14011456	mRNA ORF60	Transcript	downstream_gene_variant	-	-	-	-	-	IMPACT=MODIFIER;DISTANCE=2310;STRAND=-;
NC_019495.1_91901_A/C	91901	91901	C	14011454	mRNA ORF61	Transcript	downstream_gene_variant	-	-	-	-	-	IMPACT=MODIFIER;DISTANCE=3755;STRAND=-;
NC_019495.1_91904_G/A	91904	91904	A	14011450	mRNA ORF55	Transcript	downstream_gene_variant	-	-	-	-	-	IMPACT=MODIFIER;DISTANCE=3977;STRAND=+;
NC_019495.1_91904_G/A	91904	91904	A	14011452	mRNA ORF56	Transcript	upstream_gene_variant	-	-	-	-	-	IMPACT=MODIFIER;DISTANCE=1089;STRAND=-;
NC_019495.1_91904_G/A	91904	91904	A	14011453	mRNA ORF57	Transcript	missense_variant	955	955	319	D/N	Gat/Aat	IMPACT=MODERATE;STRAND=+;
NC_019495.1_91904_G/A	91904	91904	A	14011455	mRNA ORF59	Transcript	downstream_gene_variant	-	-	-	-	-	IMPACT=MODIFIER;DISTANCE=1955;STRAND=-;
NC_019495.1_91904_G/A	91904	91904	A	14011456	mRNA ORF60	Transcript	downstream_gene_variant	-	-	-	-	-	IMPACT=MODIFIER;DISTANCE=2307;STRAND=-;
NC_019495.1_91904_G/A	91904	91904	A	14011454	mRNA ORF61	Transcript	downstream_gene_variant	-	-	-	-	-	IMPACT=MODIFIER;DISTANCE=3752;STRAND=-;
NC_019495.1_92062_C/A	92062	92062	A	14011450	mRNA ORF55	Transcript	downstream_gene_variant	-	-	-	-	-	IMPACT=MODIFIER;DISTANCE=4135;STRAND=+;
NC_019495.1_92062_C/A	92062	92062	A	14011452	mRNA ORF56	Transcript	upstream_gene_variant	-	-	-	-	-	IMPACT=MODIFIER;DISTANCE=1247;STRAND=-;
NC_019495.1_92062_C/A	92062	92062	A	14011453	mRNA ORF57	Transcript	synonymous_variant	1113	1113	371	G	ggC/ggA	IMPACT=LOW;STRAND=+;
NC_019495.1_92062_C/A	92062	92062	A	14011455	mRNA ORF59	Transcript	downstream_gene_variant	-	-	-	-	-	IMPACT=MODIFIER;DISTANCE=1797;STRAND=-;
NC_019495.1_92062_C/A	92062	92062	A	14011456	mRNA ORF60	Transcript	downstream_gene_variant	-	-	-	-	-	IMPACT=MODIFIER;DISTANCE=2149;STRAND=-;
NC_019495.1_92062_C/A	92062	92062	A	14011454	mRNA ORF61	Transcript	downstream_gene_variant	-	-	-	-	-	IMPACT=MODIFIER;DISTANCE=3594;STRAND=-;
NC_019495.1_92200_T/C	92200	92200	C	14011450	mRNA ORF55	Transcript	downstream_gene_variant	-	-	-	-	-	IMPACT=MODIFIER;DISTANCE=4273;STRAND=+;
NC_019495.1_92200_T/C	92200	92200	C	14011452	mRNA ORF56	Transcript	upstream_gene_variant	-	-	-	-	-	IMPACT=MODIFIER;DISTANCE=1385;STRAND=-;
NC_019495.1_92200_T/C	92200	92200	C	14011453	mRNA ORF57	Transcript	synonymous_variant	1251	1251	417	S	agT/agC	IMPACT=LOW;STRAND=+;
NC_019495.1_92200_T/C	92200	92200	C	14011455	mRNA ORF59	Transcript	downstream_gene_variant	-	-	-	-	-	IMPACT=MODIFIER;DISTANCE=1659;STRAND=-;
NC_019495.1_92200_T/C	92200	92200	C	14011456	mRNA ORF60	Transcript	downstream_gene_variant	-	-	-	-	-	IMPACT=MODIFIER;DISTANCE=2011;STRAND=-;
NC_019495.1_92200_T/C	92200	92200	C	14011454	mRNA ORF61	Transcript	downstream_gene_variant	-	-	-	-	-	IMPACT=MODIFIER;DISTANCE=3456;STRAND=-;
NC_019495.1_92699_T/-	92699	92699	-	14011450	mRNA ORF55	Transcript	downstream_gene_variant	-	-	-	-	-	IMPACT=MODIFIER;DISTANCE=4772;STRAND=+;
NC_019495.1_92699_T/-	92699	92699	-	14011452	mRNA ORF56	Transcript	upstream_gene_variant	-	-	-	-	-	IMPACT=MODIFIER;DISTANCE=1884;STRAND=-;
NC_019495.1_92699_T/-	92699	92699	-	14011453	mRNA ORF57	Transcript	downstream_gene_variant	-	-	-	-	-	IMPACT=MODIFIER;DISTANCE=13;STRAND=+;
NC_019495.1_92699_T/-	92699	92699	-	14011455	mRNA ORF59	Transcript	downstream_gene_variant	-	-	-	-	-	IMPACT=MODIFIER;DISTANCE=1160;STRAND=-;
NC_019495.1_92699_T/-	92699	92699	-	14011456	mRNA ORF60	Transcript	downstream_gene_variant	-	-	-	-	-	IMPACT=MODIFIER;DISTANCE=1512;STRAND=-;
NC_019495.1_92699_T/-	92699	92699	-	14011454	mRNA ORF61	Transcript	downstream_gene_variant	-	-	-	-	-	IMPACT=MODIFIER;DISTANCE=2957;STRAND=-;
NC_019495.1_92712_T/A	92712	92712	A	14011450	mRNA ORF55	Transcript	downstream_gene_variant	-	-	-	-	-	IMPACT=MODIFIER;DISTANCE=4785;STRAND=+;
NC_019495.1_92712_T/A	92712	92712	A	14011452	mRNA ORF56	Transcript	upstream_gene_variant	-	-	-	-	-	IMPACT=MODIFIER;DISTANCE=1897;STRAND=-;
NC_019495.1_92712_T/A	92712	92712	A	14011453	mRNA ORF57	Transcript	downstream_gene_variant	-	-	-	-	-	IMPACT=MODIFIER;DISTANCE=26;STRAND=+;
NC_019495.1_92712_T/A	92712	92712	A	14011455	mRNA ORF59	Transcript	downstream_gene_variant	-	-	-	-	-	IMPACT=MODIFIER;DISTANCE=1147;STRAND=-;
NC_019495.1_92712_T/A	92712	92712	A	14011456	mRNA ORF60	Transcript	downstream_gene_variant	-	-	-	-	-	IMPACT=MODIFIER;DISTANCE=1499;STRAND=-;
NC_019495.1_92712_T/A	92712	92712	A	14011454	mRNA ORF61	Transcript	downstream_gene_variant	-	-	-	-	-	IMPACT=MODIFIER;DISTANCE=2944;STRAND=-;
NC_019495.1_92752_-/AA	92751	92752	AA	14011450	mRNA ORF55	Transcript	downstream_gene_variant	-	-	-	-	-	IMPACT=MODIFIER;DISTANCE=4824;STRAND=+;
NC_019495.1_92752_-/AA	92751	92752	AA	14011452	mRNA ORF56	Transcript	upstream_gene_variant	-	-	-	-	-	IMPACT=MODIFIER;DISTANCE=1936;STRAND=-;
NC_019495.1_92752_-/AA	92751	92752	AA	14011453	mRNA ORF57	Transcript	downstream_gene_variant	-	-	-	-	-	IMPACT=MODIFIER;DISTANCE=65;STRAND=+;
NC_019495.1_92752_-/AA	92751	92752	AA	14011455	mRNA ORF59	Transcript	downstream_gene_variant	-	-	-	-	-	IMPACT=MODIFIER;DISTANCE=1107;STRAND=-;
NC_019495.1_92752_-/AA	92751	92752	AA	14011456	mRNA ORF60	Transcript	downstream_gene_variant	-	-	-	-	-	IMPACT=MODIFIER;DISTANCE=1459;STRAND=-;
NC_019495.1_92752_-/AA	92751	92752	AA	14011454	mRNA ORF61	Transcript	downstream_gene_variant	-	-	-	-	-	IMPACT=MODIFIER;DISTANCE=2904;STRAND=-;
NC_019495.1_92775_GT/-	92775	92776	-	14011450	mRNA ORF55	Transcript	downstream_gene_variant	-	-	-	-	-	IMPACT=MODIFIER;DISTANCE=4848;STRAND=+;
NC_019495.1_92775_GT/-	92775	92776	-	14011452	mRNA ORF56	Transcript	upstream_gene_variant	-	-	-	-	-	IMPACT=MODIFIER;DISTANCE=1960;STRAND=-;
NC_019495.1_92775_GT/-	92775	92776	-	14011453	mRNA ORF57	Transcript	downstream_gene_variant	-	-	-	-	-	IMPACT=MODIFIER;DISTANCE=89;STRAND=+;
NC_019495.1_92775_GT/-	92775	92776	-	14011455	mRNA ORF59	Transcript	downstream_gene_variant	-	-	-	-	-	IMPACT=MODIFIER;DISTANCE=1083;STRAND=-;
NC_019495.1_92775_GT/-	92775	92776	-	14011456	mRNA ORF60	Transcript	downstream_gene_variant	-	-	-	-	-	IMPACT=MODIFIER;DISTANCE=1435;STRAND=-;
NC_019495.1_92775_GT/-	92775	92776	-	14011454	mRNA ORF61	Transcript	downstream_gene_variant	-	-	-	-	-	IMPACT=MODIFIER;DISTANCE=2880;STRAND=-;
NC_019495.1_93115_C/-	93115	93115	-	14011452	mRNA ORF56	Transcript	upstream_gene_variant	-	-	-	-	-	IMPACT=MODIFIER;DISTANCE=2300;STRAND=-;
NC_019495.1_93115_C/-	93115	93115	-	14011453	mRNA ORF57	Transcript	downstream_gene_variant	-	-	-	-	-	IMPACT=MODIFIER;DISTANCE=429;STRAND=+;
NC_019495.1_93115_C/-	93115	93115	-	14011455	mRNA ORF59	Transcript	downstream_gene_variant	-	-	-	-	-	IMPACT=MODIFIER;DISTANCE=744;STRAND=-;
NC_019495.1_93115_C/-	93115	93115	-	14011456	mRNA ORF60	Transcript	downstream_gene_variant	-	-	-	-	-	IMPACT=MODIFIER;DISTANCE=1096;STRAND=-;
NC_019495.1_93115_C/-	93115	93115	-	14011454	mRNA ORF61	Transcript	downstream_gene_variant	-	-	-	-	-	IMPACT=MODIFIER;DISTANCE=2541;STRAND=-;
NC_019495.1_93115_C/-	93115	93115	-	14011402	mRNA ORF62	Transcript	intergenic_variant	-	-	-	-	-	IMPACT=MODIFIER;STRAND=+;
NC_019495.1_95276_G/A	95276	95276	A	14011452	mRNA ORF56	Transcript	upstream_gene_variant	-	-	-	-	-	IMPACT=MODIFIER;DISTANCE=4461;STRAND=-;
NC_019495.1_95276_G/A	95276	95276	A	14011453	mRNA ORF57	Transcript	downstream_gene_variant	-	-	-	-	-	IMPACT=MODIFIER;DISTANCE=2590;STRAND=+;
NC_019495.1_95276_G/A	95276	95276	A	14011455	mRNA ORF59	Transcript	upstream_gene_variant	-	-	-	-	-	IMPACT=MODIFIER;DISTANCE=1073;STRAND=-;
NC_019495.1_95276_G/A	95276	95276	A	14011456	mRNA ORF60	Transcript	synonymous_variant	537	537	179	I	atC/atT	IMPACT=LOW;STRAND=-;
NC_019495.1_95276_G/A	95276	95276	A	14011454	mRNA ORF61	Transcript	downstream_gene_variant	-	-	-	-	-	IMPACT=MODIFIER;DISTANCE=380;STRAND=-;
NC_019495.1_95276_G/A	95276	95276	A	14011402	mRNA ORF62	Transcript	intergenic_variant	-	-	-	-	-	IMPACT=MODIFIER;STRAND=+;
NC_019495.1_95834_GAG/-	95834	95836	-	14011453	mRNA ORF57	Transcript	downstream_gene_variant	-	-	-	-	-	IMPACT=MODIFIER;DISTANCE=3148;STRAND=+;
NC_019495.1_95834_GAG/-	95834	95836	-	14011455	mRNA ORF59	Transcript	upstream_gene_variant	-	-	-	-	-	IMPACT=MODIFIER;DISTANCE=1631;STRAND=-;
NC_019495.1_95834_GAG/-	95834	95836	-	14011456	mRNA ORF60	Transcript	upstream_gene_variant	-	-	-	-	-	IMPACT=MODIFIER;DISTANCE=22;STRAND=-;
NC_019495.1_95834_GAG/-	95834	95836	-	14011454	mRNA ORF61	Transcript	inframe_deletion	2253-2255	2253-2255	751-752	SS/S	tcCTCa/tca	IMPACT=MODERATE;STRAND=-;
NC_019495.1_95834_GAG/-	95834	95836	-	14011402	mRNA ORF62	Transcript	intergenic_variant	-	-	-	-	-	IMPACT=MODIFIER;STRAND=+;
NC_019495.1_96034_T/G	96034	96034	G	14011453	mRNA ORF57	Transcript	downstream_gene_variant	-	-	-	-	-	IMPACT=MODIFIER;DISTANCE=3348;STRAND=+;
NC_019495.1_96034_T/G	96034	96034	G	14011455	mRNA ORF59	Transcript	upstream_gene_variant	-	-	-	-	-	IMPACT=MODIFIER;DISTANCE=1831;STRAND=-;
NC_019495.1_96034_T/G	96034	96034	G	14011456	mRNA ORF60	Transcript	upstream_gene_variant	-	-	-	-	-	IMPACT=MODIFIER;DISTANCE=222;STRAND=-;
NC_019495.1_96034_T/G	96034	96034	G	14011454	mRNA ORF61	Transcript	synonymous_variant	2055	2055	685	P	ccA/ccC	IMPACT=LOW;STRAND=-;
NC_019495.1_96034_T/G	96034	96034	G	14011402	mRNA ORF62	Transcript	intergenic_variant	-	-	-	-	-	IMPACT=MODIFIER;STRAND=+;
NC_019495.1_96362_G/T	96362	96362	T	14011453	mRNA ORF57	Transcript	downstream_gene_variant	-	-	-	-	-	IMPACT=MODIFIER;DISTANCE=3676;STRAND=+;
NC_019495.1_96362_G/T	96362	96362	T	14011455	mRNA ORF59	Transcript	upstream_gene_variant	-	-	-	-	-	IMPACT=MODIFIER;DISTANCE=2159;STRAND=-;
NC_019495.1_96362_G/T	96362	96362	T	14011456	mRNA ORF60	Transcript	upstream_gene_variant	-	-	-	-	-	IMPACT=MODIFIER;DISTANCE=550;STRAND=-;
NC_019495.1_96362_G/T	96362	96362	T	14011454	mRNA ORF61	Transcript	missense_variant	1727	1727	576	P/Q	cCg/cAg	IMPACT=MODERATE;STRAND=-;
NC_019495.1_96362_G/T	96362	96362	T	14011402	mRNA ORF62	Transcript	intergenic_variant	-	-	-	-	-	IMPACT=MODIFIER;STRAND=+;
NC_019495.1_96758_C/T	96758	96758	T	14011453	mRNA ORF57	Transcript	downstream_gene_variant	-	-	-	-	-	IMPACT=MODIFIER;DISTANCE=4072;STRAND=+;
NC_019495.1_96758_C/T	96758	96758	T	14011455	mRNA ORF59	Transcript	upstream_gene_variant	-	-	-	-	-	IMPACT=MODIFIER;DISTANCE=2555;STRAND=-;
NC_019495.1_96758_C/T	96758	96758	T	14011456	mRNA ORF60	Transcript	upstream_gene_variant	-	-	-	-	-	IMPACT=MODIFIER;DISTANCE=946;STRAND=-;
NC_019495.1_96758_C/T	96758	96758	T	14011454	mRNA ORF61	Transcript	missense_variant	1331	1331	444	R/K	aGg/aAg	IMPACT=MODERATE;STRAND=-;
NC_019495.1_96758_C/T	96758	96758	T	14011402	mRNA ORF62	Transcript	intergenic_variant	-	-	-	-	-	IMPACT=MODIFIER;STRAND=+;
NC_019495.1_97584_-/CGTATT	97583	97584	CGTATT	14011453	mRNA ORF57	Transcript	downstream_gene_variant	-	-	-	-	-	IMPACT=MODIFIER;DISTANCE=4897;STRAND=+;
NC_019495.1_97584_-/CGTATT	97583	97584	CGTATT	14011455	mRNA ORF59	Transcript	upstream_gene_variant	-	-	-	-	-	IMPACT=MODIFIER;DISTANCE=3380;STRAND=-;
NC_019495.1_97584_-/CGTATT	97583	97584	CGTATT	14011456	mRNA ORF60	Transcript	upstream_gene_variant	-	-	-	-	-	IMPACT=MODIFIER;DISTANCE=1771;STRAND=-;
NC_019495.1_97584_-/CGTATT	97583	97584	CGTATT	14011454	mRNA ORF61	Transcript	inframe_insertion	505-506	505-506	169	G/EYG	gga/gAATACGga	IMPACT=MODERATE;STRAND=-;
NC_019495.1_97584_-/CGTATT	97583	97584	CGTATT	14011402	mRNA ORF62	Transcript	intergenic_variant	-	-	-	-	-	IMPACT=MODIFIER;STRAND=+;
NC_019495.1_99689_-/AGGGACAGGTCTAGATCGCGCTCTAGGGACAGGTCCAGATCGCGCTCC	99688	99689	AGGGACAGGTCTAGATCGCGCTCTAGGGACAGGTCCAGATCGCGCTCC	14011456	mRNA ORF60	Transcript	upstream_gene_variant	-	-	-	-	-	IMPACT=MODIFIER;DISTANCE=3876;STRAND=-;
NC_019495.1_99689_-/AGGGACAGGTCTAGATCGCGCTCTAGGGACAGGTCCAGATCGCGCTCC	99688	99689	AGGGACAGGTCTAGATCGCGCTCTAGGGACAGGTCCAGATCGCGCTCC	14011454	mRNA ORF61	Transcript	upstream_gene_variant	-	-	-	-	-	IMPACT=MODIFIER;DISTANCE=1600;STRAND=-;
NC_019495.1_99689_-/AGGGACAGGTCTAGATCGCGCTCTAGGGACAGGTCCAGATCGCGCTCC	99688	99689	AGGGACAGGTCTAGATCGCGCTCTAGGGACAGGTCCAGATCGCGCTCC	14011402	mRNA ORF62	Transcript	intergenic_variant	-	-	-	-	-	IMPACT=MODIFIER;STRAND=+;
NC_019495.1_103141_A/C	103141	103141	C	14011402	mRNA ORF62	Transcript	intergenic_variant	-	-	-	-	-	IMPACT=MODIFIER;STRAND=+;
NC_019495.1_103365_G/C	103365	103365	C	14011402	mRNA ORF62	Transcript	intergenic_variant	-	-	-	-	-	IMPACT=MODIFIER;STRAND=+;
NC_019495.1_103371_T/C	103371	103371	C	14011402	mRNA ORF62	Transcript	intergenic_variant	-	-	-	-	-	IMPACT=MODIFIER;STRAND=+;
NC_019495.1_105574_-/ACAATC	105573	105574	ACAATC	14011402	mRNA ORF62	Transcript	inframe_insertion	7487-7488	7487-7488	2496	Q/QQS	caa/caACAATCa	IMPACT=MODERATE;STRAND=+;
NC_019495.1_105574_-/ACAATC	105573	105574	ACAATC	14011402	mRNA ORF62	Transcript	upstream_gene_variant	-	-	-	-	-	IMPACT=MODIFIER;DISTANCE=3001;STRAND=+;
NC_019495.1_107687_-/AGAGGCAACGGTGGCGGC	107686	107687	AGAGGCAACGGTGGCGGC	14011402	mRNA ORF62	Transcript	inframe_insertion	9600-9601	9600-9601	3200-3201	-/RGNGGG	-/AGAGGCAACGGTGGCGGC	IMPACT=MODERATE;STRAND=+;
NC_019495.1_107687_-/AGAGGCAACGGTGGCGGC	107686	107687	AGAGGCAACGGTGGCGGC	14011402	mRNA ORF62	Transcript	upstream_gene_variant	-	-	-	-	-	IMPACT=MODIFIER;DISTANCE=888;STRAND=+;
NC_019495.1_107687_-/AGAGGCAACGGTGGCGGC	107686	107687	AGAGGCAACGGTGGCGGC	14011457	mRNA ORF63	Transcript	upstream_gene_variant	-	-	-	-	-	IMPACT=MODIFIER;DISTANCE=2959;STRAND=+;
NC_019495.1_107687_-/AGAGGCAACGGTGGCGGC	107686	107687	AGAGGCAACGGTGGCGGC	14011458	mRNA ORF64	Transcript	upstream_gene_variant	-	-	-	-	-	IMPACT=MODIFIER;DISTANCE=4154;STRAND=+;
NC_019495.1_108506_A/T	108506	108506	T	14011402	mRNA ORF62	Transcript	downstream_gene_variant	-	-	-	-	-	IMPACT=MODIFIER;DISTANCE=13;STRAND=+;
NC_019495.1_108506_A/T	108506	108506	T	14011402	mRNA ORF62	Transcript	upstream_gene_variant	-	-	-	-	-	IMPACT=MODIFIER;DISTANCE=69;STRAND=+;
NC_019495.1_108506_A/T	108506	108506	T	14011457	mRNA ORF63	Transcript	upstream_gene_variant	-	-	-	-	-	IMPACT=MODIFIER;DISTANCE=2140;STRAND=+;
NC_019495.1_108506_A/T	108506	108506	T	14011458	mRNA ORF64	Transcript	upstream_gene_variant	-	-	-	-	-	IMPACT=MODIFIER;DISTANCE=3335;STRAND=+;
NC_019495.1_108524_-/TGTGTG	108523	108524	TGTGTG	14011402	mRNA ORF62	Transcript	downstream_gene_variant	-	-	-	-	-	IMPACT=MODIFIER;DISTANCE=30;STRAND=+;
NC_019495.1_108524_-/TGTGTG	108523	108524	TGTGTG	14011402	mRNA ORF62	Transcript	upstream_gene_variant	-	-	-	-	-	IMPACT=MODIFIER;DISTANCE=51;STRAND=+;
NC_019495.1_108524_-/TGTGTG	108523	108524	TGTGTG	14011457	mRNA ORF63	Transcript	upstream_gene_variant	-	-	-	-	-	IMPACT=MODIFIER;DISTANCE=2122;STRAND=+;
NC_019495.1_108524_-/TGTGTG	108523	108524	TGTGTG	14011458	mRNA ORF64	Transcript	upstream_gene_variant	-	-	-	-	-	IMPACT=MODIFIER;DISTANCE=3317;STRAND=+;
NC_019495.1_110600_T/C	110600	110600	C	14011402	mRNA ORF62	Transcript	downstream_gene_variant	-	-	-	-	-	IMPACT=MODIFIER;DISTANCE=2107;STRAND=+;
NC_019495.1_110600_T/C	110600	110600	C	14011402	mRNA ORF62	Transcript	downstream_gene_variant	-	-	-	-	-	IMPACT=MODIFIER;DISTANCE=91;STRAND=+;
NC_019495.1_110600_T/C	110600	110600	C	14011457	mRNA ORF63	Transcript	upstream_gene_variant	-	-	-	-	-	IMPACT=MODIFIER;DISTANCE=46;STRAND=+;
NC_019495.1_110600_T/C	110600	110600	C	14011458	mRNA ORF64	Transcript	upstream_gene_variant	-	-	-	-	-	IMPACT=MODIFIER;DISTANCE=1241;STRAND=+;
NC_019495.1_110600_T/C	110600	110600	C	14011461	mRNA ORF66	Transcript	downstream_gene_variant	-	-	-	-	-	IMPACT=MODIFIER;DISTANCE=3593;STRAND=-;
NC_019495.1_110600_T/C	110600	110600	C	14011462	mRNA ORF67	Transcript	downstream_gene_variant	-	-	-	-	-	IMPACT=MODIFIER;DISTANCE=4740;STRAND=-;
NC_019495.1_110602_-/TCATT	110601	110602	TCATT	14011402	mRNA ORF62	Transcript	downstream_gene_variant	-	-	-	-	-	IMPACT=MODIFIER;DISTANCE=2108;STRAND=+;
NC_019495.1_110602_-/TCATT	110601	110602	TCATT	14011402	mRNA ORF62	Transcript	downstream_gene_variant	-	-	-	-	-	IMPACT=MODIFIER;DISTANCE=92;STRAND=+;
NC_019495.1_110602_-/TCATT	110601	110602	TCATT	14011457	mRNA ORF63	Transcript	upstream_gene_variant	-	-	-	-	-	IMPACT=MODIFIER;DISTANCE=44;STRAND=+;
NC_019495.1_110602_-/TCATT	110601	110602	TCATT	14011458	mRNA ORF64	Transcript	upstream_gene_variant	-	-	-	-	-	IMPACT=MODIFIER;DISTANCE=1239;STRAND=+;
NC_019495.1_110602_-/TCATT	110601	110602	TCATT	14011461	mRNA ORF66	Transcript	downstream_gene_variant	-	-	-	-	-	IMPACT=MODIFIER;DISTANCE=3591;STRAND=-;
NC_019495.1_110602_-/TCATT	110601	110602	TCATT	14011462	mRNA ORF67	Transcript	downstream_gene_variant	-	-	-	-	-	IMPACT=MODIFIER;DISTANCE=4738;STRAND=-;
NC_019495.1_110672_-/CGTGGACTCTGATCGAGA	110671	110672	CGTGGACTCTGATCGAGA	14011402	mRNA ORF62	Transcript	downstream_gene_variant	-	-	-	-	-	IMPACT=MODIFIER;DISTANCE=2178;STRAND=+;
NC_019495.1_110672_-/CGTGGACTCTGATCGAGA	110671	110672	CGTGGACTCTGATCGAGA	14011402	mRNA ORF62	Transcript	downstream_gene_variant	-	-	-	-	-	IMPACT=MODIFIER;DISTANCE=162;STRAND=+;
NC_019495.1_110672_-/CGTGGACTCTGATCGAGA	110671	110672	CGTGGACTCTGATCGAGA	14011457	mRNA ORF63	Transcript	inframe_insertion	26-27	26-27	9	T/TVDSDRD	acc/acCGTGGACTCTGATCGAGAc	IMPACT=MODERATE;STRAND=+;
NC_019495.1_110672_-/CGTGGACTCTGATCGAGA	110671	110672	CGTGGACTCTGATCGAGA	14011458	mRNA ORF64	Transcript	upstream_gene_variant	-	-	-	-	-	IMPACT=MODIFIER;DISTANCE=1169;STRAND=+;
NC_019495.1_110672_-/CGTGGACTCTGATCGAGA	110671	110672	CGTGGACTCTGATCGAGA	14011461	mRNA ORF66	Transcript	downstream_gene_variant	-	-	-	-	-	IMPACT=MODIFIER;DISTANCE=3521;STRAND=-;
NC_019495.1_110672_-/CGTGGACTCTGATCGAGA	110671	110672	CGTGGACTCTGATCGAGA	14011462	mRNA ORF67	Transcript	downstream_gene_variant	-	-	-	-	-	IMPACT=MODIFIER;DISTANCE=4668;STRAND=-;
NC_019495.1_111172_C/T	111172	111172	T	14011402	mRNA ORF62	Transcript	downstream_gene_variant	-	-	-	-	-	IMPACT=MODIFIER;DISTANCE=2679;STRAND=+;
NC_019495.1_111172_C/T	111172	111172	T	14011402	mRNA ORF62	Transcript	downstream_gene_variant	-	-	-	-	-	IMPACT=MODIFIER;DISTANCE=663;STRAND=+;
NC_019495.1_111172_C/T	111172	111172	T	14011457	mRNA ORF63	Transcript	missense_variant	527	527	176	A/V	gCg/gTg	IMPACT=MODERATE;STRAND=+;
NC_019495.1_111172_C/T	111172	111172	T	14011458	mRNA ORF64	Transcript	upstream_gene_variant	-	-	-	-	-	IMPACT=MODIFIER;DISTANCE=669;STRAND=+;
NC_019495.1_111172_C/T	111172	111172	T	14011461	mRNA ORF66	Transcript	downstream_gene_variant	-	-	-	-	-	IMPACT=MODIFIER;DISTANCE=3021;STRAND=-;
NC_019495.1_111172_C/T	111172	111172	T	14011462	mRNA ORF67	Transcript	downstream_gene_variant	-	-	-	-	-	IMPACT=MODIFIER;DISTANCE=4168;STRAND=-;
NC_019495.1_111172_C/T	111172	111172	T	14011463	mRNA ORF68	Transcript	downstream_gene_variant	-	-	-	-	-	IMPACT=MODIFIER;DISTANCE=4899;STRAND=-;
NC_019495.1_111269_G/A	111269	111269	A	14011402	mRNA ORF62	Transcript	downstream_gene_variant	-	-	-	-	-	IMPACT=MODIFIER;DISTANCE=2776;STRAND=+;
NC_019495.1_111269_G/A	111269	111269	A	14011402	mRNA ORF62	Transcript	downstream_gene_variant	-	-	-	-	-	IMPACT=MODIFIER;DISTANCE=760;STRAND=+;
NC_019495.1_111269_G/A	111269	111269	A	14011457	mRNA ORF63	Transcript	synonymous_variant	624	624	208	P	ccG/ccA	IMPACT=LOW;STRAND=+;
NC_019495.1_111269_G/A	111269	111269	A	14011458	mRNA ORF64	Transcript	upstream_gene_variant	-	-	-	-	-	IMPACT=MODIFIER;DISTANCE=572;STRAND=+;
NC_019495.1_111269_G/A	111269	111269	A	14011461	mRNA ORF66	Transcript	downstream_gene_variant	-	-	-	-	-	IMPACT=MODIFIER;DISTANCE=2924;STRAND=-;
NC_019495.1_111269_G/A	111269	111269	A	14011462	mRNA ORF67	Transcript	downstream_gene_variant	-	-	-	-	-	IMPACT=MODIFIER;DISTANCE=4071;STRAND=-;
NC_019495.1_111269_G/A	111269	111269	A	14011463	mRNA ORF68	Transcript	downstream_gene_variant	-	-	-	-	-	IMPACT=MODIFIER;DISTANCE=4802;STRAND=-;
NC_019495.1_111452_T/C	111452	111452	C	14011402	mRNA ORF62	Transcript	downstream_gene_variant	-	-	-	-	-	IMPACT=MODIFIER;DISTANCE=2959;STRAND=+;
NC_019495.1_111452_T/C	111452	111452	C	14011402	mRNA ORF62	Transcript	downstream_gene_variant	-	-	-	-	-	IMPACT=MODIFIER;DISTANCE=943;STRAND=+;
NC_019495.1_111452_T/C	111452	111452	C	14011457	mRNA ORF63	Transcript	synonymous_variant	807	807	269	A	gcT/gcC	IMPACT=LOW;STRAND=+;
NC_019495.1_111452_T/C	111452	111452	C	14011458	mRNA ORF64	Transcript	upstream_gene_variant	-	-	-	-	-	IMPACT=MODIFIER;DISTANCE=389;STRAND=+;
NC_019495.1_111452_T/C	111452	111452	C	14011461	mRNA ORF66	Transcript	downstream_gene_variant	-	-	-	-	-	IMPACT=MODIFIER;DISTANCE=2741;STRAND=-;
NC_019495.1_111452_T/C	111452	111452	C	14011462	mRNA ORF67	Transcript	downstream_gene_variant	-	-	-	-	-	IMPACT=MODIFIER;DISTANCE=3888;STRAND=-;
NC_019495.1_111452_T/C	111452	111452	C	14011463	mRNA ORF68	Transcript	downstream_gene_variant	-	-	-	-	-	IMPACT=MODIFIER;DISTANCE=4619;STRAND=-;
NC_019495.1_112607_-/CTGAGAAGACAAAGACAACCCCAGCAAACG	112606	112607	CTGAGAAGACAAAGACAACCCCAGCAAACG	14011402	mRNA ORF62	Transcript	downstream_gene_variant	-	-	-	-	-	IMPACT=MODIFIER;DISTANCE=4113;STRAND=+;
NC_019495.1_112607_-/CTGAGAAGACAAAGACAACCCCAGCAAACG	112606	112607	CTGAGAAGACAAAGACAACCCCAGCAAACG	14011402	mRNA ORF62	Transcript	downstream_gene_variant	-	-	-	-	-	IMPACT=MODIFIER;DISTANCE=2097;STRAND=+;
NC_019495.1_112607_-/CTGAGAAGACAAAGACAACCCCAGCAAACG	112606	112607	CTGAGAAGACAAAGACAACCCCAGCAAACG	14011457	mRNA ORF63	Transcript	downstream_gene_variant	-	-	-	-	-	IMPACT=MODIFIER;DISTANCE=896;STRAND=+;
NC_019495.1_112607_-/CTGAGAAGACAAAGACAACCCCAGCAAACG	112606	112607	CTGAGAAGACAAAGACAACCCCAGCAAACG	14011458	mRNA ORF64	Transcript	inframe_insertion	766-767	766-767	256	T/TEKTKTTPANA	acc/aCTGAGAAGACAAAGACAACCCCAGCAAACGcc	IMPACT=MODERATE;STRAND=+;
NC_019495.1_112607_-/CTGAGAAGACAAAGACAACCCCAGCAAACG	112606	112607	CTGAGAAGACAAAGACAACCCCAGCAAACG	14011461	mRNA ORF66	Transcript	downstream_gene_variant	-	-	-	-	-	IMPACT=MODIFIER;DISTANCE=1586;STRAND=-;
NC_019495.1_112607_-/CTGAGAAGACAAAGACAACCCCAGCAAACG	112606	112607	CTGAGAAGACAAAGACAACCCCAGCAAACG	14011462	mRNA ORF67	Transcript	downstream_gene_variant	-	-	-	-	-	IMPACT=MODIFIER;DISTANCE=2733;STRAND=-;
NC_019495.1_112607_-/CTGAGAAGACAAAGACAACCCCAGCAAACG	112606	112607	CTGAGAAGACAAAGACAACCCCAGCAAACG	14011463	mRNA ORF68	Transcript	downstream_gene_variant	-	-	-	-	-	IMPACT=MODIFIER;DISTANCE=3464;STRAND=-;
NC_019495.1_114120_-/A	114119	114120	A	14011402	mRNA ORF62	Transcript	intergenic_variant	-	-	-	-	-	IMPACT=MODIFIER;STRAND=+;
NC_019495.1_114120_-/A	114119	114120	A	14011457	mRNA ORF63	Transcript	downstream_gene_variant	-	-	-	-	-	IMPACT=MODIFIER;DISTANCE=2409;STRAND=+;
NC_019495.1_114120_-/A	114119	114120	A	14011458	mRNA ORF64	Transcript	downstream_gene_variant	-	-	-	-	-	IMPACT=MODIFIER;DISTANCE=107;STRAND=+;
NC_019495.1_114120_-/A	114119	114120	A	14011461	mRNA ORF66	Transcript	downstream_gene_variant	-	-	-	-	-	IMPACT=MODIFIER;DISTANCE=73;STRAND=-;
NC_019495.1_114120_-/A	114119	114120	A	14011462	mRNA ORF67	Transcript	downstream_gene_variant	-	-	-	-	-	IMPACT=MODIFIER;DISTANCE=1220;STRAND=-;
NC_019495.1_114120_-/A	114119	114120	A	14011463	mRNA ORF68	Transcript	downstream_gene_variant	-	-	-	-	-	IMPACT=MODIFIER;DISTANCE=1951;STRAND=-;
NC_019495.1_116519_A/C	116519	116519	C	14011457	mRNA ORF63	Transcript	downstream_gene_variant	-	-	-	-	-	IMPACT=MODIFIER;DISTANCE=4809;STRAND=+;
NC_019495.1_116519_A/C	116519	116519	C	14011458	mRNA ORF64	Transcript	downstream_gene_variant	-	-	-	-	-	IMPACT=MODIFIER;DISTANCE=2507;STRAND=+;
NC_019495.1_116519_A/C	116519	116519	C	14011461	mRNA ORF66	Transcript	upstream_gene_variant	-	-	-	-	-	IMPACT=MODIFIER;DISTANCE=1127;STRAND=-;
NC_019495.1_116519_A/C	116519	116519	C	14011462	mRNA ORF67	Transcript	upstream_gene_variant	-	-	-	-	-	IMPACT=MODIFIER;DISTANCE=460;STRAND=-;
NC_019495.1_116519_A/C	116519	116519	C	14011463	mRNA ORF68	Transcript	missense_variant	5633	5633	1878	I/S	aTc/aGc	IMPACT=MODERATE;STRAND=-;
NC_019495.1_117299_T/A	117299	117299	A	14011458	mRNA ORF64	Transcript	downstream_gene_variant	-	-	-	-	-	IMPACT=MODIFIER;DISTANCE=3287;STRAND=+;
NC_019495.1_117299_T/A	117299	117299	A	14011461	mRNA ORF66	Transcript	upstream_gene_variant	-	-	-	-	-	IMPACT=MODIFIER;DISTANCE=1907;STRAND=-;
NC_019495.1_117299_T/A	117299	117299	A	14011462	mRNA ORF67	Transcript	upstream_gene_variant	-	-	-	-	-	IMPACT=MODIFIER;DISTANCE=1240;STRAND=-;
NC_019495.1_117299_T/A	117299	117299	A	14011463	mRNA ORF68	Transcript	missense_variant	4853	4853	1618	Q/L	cAg/cTg	IMPACT=MODERATE;STRAND=-;
NC_019495.1_117299_T/A	117299	117299	A	14011459	mRNA ORF69	Transcript	intergenic_variant	-	-	-	-	-	IMPACT=MODIFIER;STRAND=-;
NC_019495.1_117308_A/T	117308	117308	T	14011458	mRNA ORF64	Transcript	downstream_gene_variant	-	-	-	-	-	IMPACT=MODIFIER;DISTANCE=3296;STRAND=+;
NC_019495.1_117308_A/T	117308	117308	T	14011461	mRNA ORF66	Transcript	upstream_gene_variant	-	-	-	-	-	IMPACT=MODIFIER;DISTANCE=1916;STRAND=-;
NC_019495.1_117308_A/T	117308	117308	T	14011462	mRNA ORF67	Transcript	upstream_gene_variant	-	-	-	-	-	IMPACT=MODIFIER;DISTANCE=1249;STRAND=-;
NC_019495.1_117308_A/T	117308	117308	T	14011463	mRNA ORF68	Transcript	missense_variant	4844	4844	1615	L/Q	cTg/cAg	IMPACT=MODERATE;STRAND=-;
NC_019495.1_117308_A/T	117308	117308	T	14011459	mRNA ORF69	Transcript	intergenic_variant	-	-	-	-	-	IMPACT=MODIFIER;STRAND=-;
NC_019495.1_117317_T/A	117317	117317	A	14011458	mRNA ORF64	Transcript	downstream_gene_variant	-	-	-	-	-	IMPACT=MODIFIER;DISTANCE=3305;STRAND=+;
NC_019495.1_117317_T/A	117317	117317	A	14011461	mRNA ORF66	Transcript	upstream_gene_variant	-	-	-	-	-	IMPACT=MODIFIER;DISTANCE=1925;STRAND=-;
NC_019495.1_117317_T/A	117317	117317	A	14011462	mRNA ORF67	Transcript	upstream_gene_variant	-	-	-	-	-	IMPACT=MODIFIER;DISTANCE=1258;STRAND=-;
NC_019495.1_117317_T/A	117317	117317	A	14011463	mRNA ORF68	Transcript	missense_variant	4835	4835	1612	Q/L	cAg/cTg	IMPACT=MODERATE;STRAND=-;
NC_019495.1_117317_T/A	117317	117317	A	14011459	mRNA ORF69	Transcript	intergenic_variant	-	-	-	-	-	IMPACT=MODIFIER;STRAND=-;
NC_019495.1_121741_C/A	121741	121741	A	14011463	mRNA ORF68	Transcript	synonymous_variant	411	411	137	G	ggG/ggT	IMPACT=LOW;STRAND=-;
NC_019495.1_121741_C/A	121741	121741	A	14011459	mRNA ORF69	Transcript	downstream_gene_variant	-	-	-	-	-	IMPACT=MODIFIER;DISTANCE=1273;STRAND=-;
NC_019495.1_121741_C/A	121741	121741	A	14011459	mRNA ORF69	Transcript	downstream_gene_variant	-	-	-	-	-	IMPACT=MODIFIER;DISTANCE=382;STRAND=-;
NC_019495.1_121741_C/A	121741	121741	A	14011460	mRNA ORF70	Transcript	upstream_gene_variant	-	-	-	-	-	IMPACT=MODIFIER;DISTANCE=1913;STRAND=+;
NC_019495.1_121741_C/A	121741	121741	A	14011460	mRNA ORF70	Transcript	upstream_gene_variant	-	-	-	-	-	IMPACT=MODIFIER;DISTANCE=2995;STRAND=+;
NC_019495.1_121741_C/A	121741	121741	A	14011403	mRNA ORF71	Transcript	upstream_gene_variant	-	-	-	-	-	IMPACT=MODIFIER;DISTANCE=3355;STRAND=+;
NC_019495.1_121999_T/C	121999	121999	C	14011463	mRNA ORF68	Transcript	synonymous_variant	153	153	51	Q	caA/caG	IMPACT=LOW;STRAND=-;
NC_019495.1_121999_T/C	121999	121999	C	14011459	mRNA ORF69	Transcript	downstream_gene_variant	-	-	-	-	-	IMPACT=MODIFIER;DISTANCE=1015;STRAND=-;
NC_019495.1_121999_T/C	121999	121999	C	14011459	mRNA ORF69	Transcript	downstream_gene_variant	-	-	-	-	-	IMPACT=MODIFIER;DISTANCE=124;STRAND=-;
NC_019495.1_121999_T/C	121999	121999	C	14011460	mRNA ORF70	Transcript	upstream_gene_variant	-	-	-	-	-	IMPACT=MODIFIER;DISTANCE=1655;STRAND=+;
NC_019495.1_121999_T/C	121999	121999	C	14011460	mRNA ORF70	Transcript	upstream_gene_variant	-	-	-	-	-	IMPACT=MODIFIER;DISTANCE=2737;STRAND=+;
NC_019495.1_121999_T/C	121999	121999	C	14011403	mRNA ORF71	Transcript	upstream_gene_variant	-	-	-	-	-	IMPACT=MODIFIER;DISTANCE=3097;STRAND=+;
NC_019495.1_122008_C/T	122008	122008	T	14011463	mRNA ORF68	Transcript	synonymous_variant	144	144	48	Q	caG/caA	IMPACT=LOW;STRAND=-;
NC_019495.1_122008_C/T	122008	122008	T	14011459	mRNA ORF69	Transcript	downstream_gene_variant	-	-	-	-	-	IMPACT=MODIFIER;DISTANCE=1006;STRAND=-;
NC_019495.1_122008_C/T	122008	122008	T	14011459	mRNA ORF69	Transcript	downstream_gene_variant	-	-	-	-	-	IMPACT=MODIFIER;DISTANCE=115;STRAND=-;
NC_019495.1_122008_C/T	122008	122008	T	14011460	mRNA ORF70	Transcript	upstream_gene_variant	-	-	-	-	-	IMPACT=MODIFIER;DISTANCE=1646;STRAND=+;
NC_019495.1_122008_C/T	122008	122008	T	14011460	mRNA ORF70	Transcript	upstream_gene_variant	-	-	-	-	-	IMPACT=MODIFIER;DISTANCE=2728;STRAND=+;
NC_019495.1_122008_C/T	122008	122008	T	14011403	mRNA ORF71	Transcript	upstream_gene_variant	-	-	-	-	-	IMPACT=MODIFIER;DISTANCE=3088;STRAND=+;
NC_019495.1_122013_GCT/GTC	122013	122015	GTC	14011463	mRNA ORF68	Transcript	missense_variant	137-139	137-139	46-47	QQ/RQ	cAGCag/cGACag	IMPACT=MODERATE;STRAND=-;
NC_019495.1_122013_GCT/GTC	122013	122015	GTC	14011459	mRNA ORF69	Transcript	downstream_gene_variant	-	-	-	-	-	IMPACT=MODIFIER;DISTANCE=999;STRAND=-;
NC_019495.1_122013_GCT/GTC	122013	122015	GTC	14011459	mRNA ORF69	Transcript	downstream_gene_variant	-	-	-	-	-	IMPACT=MODIFIER;DISTANCE=108;STRAND=-;
NC_019495.1_122013_GCT/GTC	122013	122015	GTC	14011460	mRNA ORF70	Transcript	upstream_gene_variant	-	-	-	-	-	IMPACT=MODIFIER;DISTANCE=1639;STRAND=+;
NC_019495.1_122013_GCT/GTC	122013	122015	GTC	14011460	mRNA ORF70	Transcript	upstream_gene_variant	-	-	-	-	-	IMPACT=MODIFIER;DISTANCE=2721;STRAND=+;
NC_019495.1_122013_GCT/GTC	122013	122015	GTC	14011403	mRNA ORF71	Transcript	upstream_gene_variant	-	-	-	-	-	IMPACT=MODIFIER;DISTANCE=3081;STRAND=+;
NC_019495.1_122019_GCTGTC/-	122019	122024	-	14011463	mRNA ORF68	Transcript	inframe_deletion	128-133	128-133	43-45	RQQ/Q	cGACAGCaa/caa	IMPACT=MODERATE;STRAND=-;
NC_019495.1_122019_GCTGTC/-	122019	122024	-	14011459	mRNA ORF69	Transcript	downstream_gene_variant	-	-	-	-	-	IMPACT=MODIFIER;DISTANCE=990;STRAND=-;
NC_019495.1_122019_GCTGTC/-	122019	122024	-	14011459	mRNA ORF69	Transcript	downstream_gene_variant	-	-	-	-	-	IMPACT=MODIFIER;DISTANCE=99;STRAND=-;
NC_019495.1_122019_GCTGTC/-	122019	122024	-	14011460	mRNA ORF70	Transcript	upstream_gene_variant	-	-	-	-	-	IMPACT=MODIFIER;DISTANCE=1630;STRAND=+;
NC_019495.1_122019_GCTGTC/-	122019	122024	-	14011460	mRNA ORF70	Transcript	upstream_gene_variant	-	-	-	-	-	IMPACT=MODIFIER;DISTANCE=2712;STRAND=+;
NC_019495.1_122019_GCTGTC/-	122019	122024	-	14011403	mRNA ORF71	Transcript	upstream_gene_variant	-	-	-	-	-	IMPACT=MODIFIER;DISTANCE=3072;STRAND=+;
NC_019495.1_122030_C/T	122030	122030	T	14011463	mRNA ORF68	Transcript	missense_variant	122	122	41	R/Q	cGa/cAa	IMPACT=MODERATE;STRAND=-;
NC_019495.1_122030_C/T	122030	122030	T	14011459	mRNA ORF69	Transcript	downstream_gene_variant	-	-	-	-	-	IMPACT=MODIFIER;DISTANCE=984;STRAND=-;
NC_019495.1_122030_C/T	122030	122030	T	14011459	mRNA ORF69	Transcript	downstream_gene_variant	-	-	-	-	-	IMPACT=MODIFIER;DISTANCE=93;STRAND=-;
NC_019495.1_122030_C/T	122030	122030	T	14011460	mRNA ORF70	Transcript	upstream_gene_variant	-	-	-	-	-	IMPACT=MODIFIER;DISTANCE=1624;STRAND=+;
NC_019495.1_122030_C/T	122030	122030	T	14011460	mRNA ORF70	Transcript	upstream_gene_variant	-	-	-	-	-	IMPACT=MODIFIER;DISTANCE=2706;STRAND=+;
NC_019495.1_122030_C/T	122030	122030	T	14011403	mRNA ORF71	Transcript	upstream_gene_variant	-	-	-	-	-	IMPACT=MODIFIER;DISTANCE=3066;STRAND=+;
NC_019495.1_122257_A/C	122257	122257	C	14011463	mRNA ORF68	Transcript	upstream_gene_variant	-	-	-	-	-	IMPACT=MODIFIER;DISTANCE=106;STRAND=-;
NC_019495.1_122257_A/C	122257	122257	C	14011459	mRNA ORF69	Transcript	downstream_gene_variant	-	-	-	-	-	IMPACT=MODIFIER;DISTANCE=757;STRAND=-;
NC_019495.1_122257_A/C	122257	122257	C	14011459	mRNA ORF69	Transcript	missense_variant	680	682	228	S/A	Tct/Gct	IMPACT=MODERATE;STRAND=-;
NC_019495.1_122257_A/C	122257	122257	C	14011460	mRNA ORF70	Transcript	upstream_gene_variant	-	-	-	-	-	IMPACT=MODIFIER;DISTANCE=1397;STRAND=+;
NC_019495.1_122257_A/C	122257	122257	C	14011460	mRNA ORF70	Transcript	upstream_gene_variant	-	-	-	-	-	IMPACT=MODIFIER;DISTANCE=2479;STRAND=+;
NC_019495.1_122257_A/C	122257	122257	C	14011403	mRNA ORF71	Transcript	upstream_gene_variant	-	-	-	-	-	IMPACT=MODIFIER;DISTANCE=2839;STRAND=+;
NC_019495.1_122257_A/C	122257	122257	C	14011464	mRNA ORF72	Transcript	upstream_gene_variant	-	-	-	-	-	IMPACT=MODIFIER;DISTANCE=4945;STRAND=+;
NC_019495.1_122944_-/AC	122943	122944	AC	14011463	mRNA ORF68	Transcript	upstream_gene_variant	-	-	-	-	-	IMPACT=MODIFIER;DISTANCE=792;STRAND=-;
NC_019495.1_122944_-/AC	122943	122944	AC	14011459	mRNA ORF69	Transcript	downstream_gene_variant	-	-	-	-	-	IMPACT=MODIFIER;DISTANCE=70;STRAND=-;
NC_019495.1_122944_-/AC	122943	122944	AC	14011459	mRNA ORF69	Transcript	upstream_gene_variant	-	-	-	-	-	IMPACT=MODIFIER;DISTANCE=7;STRAND=-;
NC_019495.1_122944_-/AC	122943	122944	AC	14011460	mRNA ORF70	Transcript	upstream_gene_variant	-	-	-	-	-	IMPACT=MODIFIER;DISTANCE=710;STRAND=+;
NC_019495.1_122944_-/AC	122943	122944	AC	14011460	mRNA ORF70	Transcript	upstream_gene_variant	-	-	-	-	-	IMPACT=MODIFIER;DISTANCE=1792;STRAND=+;
NC_019495.1_122944_-/AC	122943	122944	AC	14011403	mRNA ORF71	Transcript	upstream_gene_variant	-	-	-	-	-	IMPACT=MODIFIER;DISTANCE=2152;STRAND=+;
NC_019495.1_122944_-/AC	122943	122944	AC	14011464	mRNA ORF72	Transcript	upstream_gene_variant	-	-	-	-	-	IMPACT=MODIFIER;DISTANCE=4258;STRAND=+;
NC_019495.1_125384_GATGAT/-	125384	125389	-	14011463	mRNA ORF68	Transcript	upstream_gene_variant	-	-	-	-	-	IMPACT=MODIFIER;DISTANCE=3233;STRAND=-;
NC_019495.1_125384_GATGAT/-	125384	125389	-	14011459	mRNA ORF69	Transcript	upstream_gene_variant	-	-	-	-	-	IMPACT=MODIFIER;DISTANCE=1754;STRAND=-;
NC_019495.1_125384_GATGAT/-	125384	125389	-	14011459	mRNA ORF69	Transcript	upstream_gene_variant	-	-	-	-	-	IMPACT=MODIFIER;DISTANCE=2448;STRAND=-;
NC_019495.1_125384_GATGAT/-	125384	125389	-	14011460	mRNA ORF70	Transcript	downstream_gene_variant	-	-	-	-	-	IMPACT=MODIFIER;DISTANCE=742;STRAND=+;
NC_019495.1_125384_GATGAT/-	125384	125389	-	14011460	mRNA ORF70	Transcript	downstream_gene_variant	-	-	-	-	-	IMPACT=MODIFIER;DISTANCE=381;STRAND=+;
NC_019495.1_125384_GATGAT/-	125384	125389	-	14011403	mRNA ORF71	Transcript	inframe_deletion	289-294	289-294	97-98	DD/-	GATGAT/-	IMPACT=MODERATE;STRAND=+;
NC_019495.1_125384_GATGAT/-	125384	125389	-	14011464	mRNA ORF72	Transcript	upstream_gene_variant	-	-	-	-	-	IMPACT=MODIFIER;DISTANCE=1813;STRAND=+;
NC_019495.1_125384_GATGAT/-	125384	125389	-	14011313	mRNA ORF73	Transcript	downstream_gene_variant	-	-	-	-	-	IMPACT=MODIFIER;DISTANCE=3067;STRAND=-;
NC_019495.1_125384_GATGAT/-	125384	125389	-	14011315	mRNA ORF74	Transcript	downstream_gene_variant	-	-	-	-	-	IMPACT=MODIFIER;DISTANCE=3447;STRAND=-;
NC_019495.1_125384_GATGAT/-	125384	125389	-	14011466	mRNA ORF75	Transcript	upstream_gene_variant	-	-	-	-	-	IMPACT=MODIFIER;DISTANCE=3973;STRAND=+;
NC_019495.1_125384_GATGAT/-	125384	125389	-	14011465	mRNA ORF76	Transcript	downstream_gene_variant	-	-	-	-	-	IMPACT=MODIFIER;DISTANCE=4610;STRAND=-;
NC_019495.1_125654_A/C	125654	125654	C	14011463	mRNA ORF68	Transcript	upstream_gene_variant	-	-	-	-	-	IMPACT=MODIFIER;DISTANCE=3503;STRAND=-;
NC_019495.1_125654_A/C	125654	125654	C	14011459	mRNA ORF69	Transcript	upstream_gene_variant	-	-	-	-	-	IMPACT=MODIFIER;DISTANCE=2024;STRAND=-;
NC_019495.1_125654_A/C	125654	125654	C	14011459	mRNA ORF69	Transcript	upstream_gene_variant	-	-	-	-	-	IMPACT=MODIFIER;DISTANCE=2718;STRAND=-;
NC_019495.1_125654_A/C	125654	125654	C	14011460	mRNA ORF70	Transcript	downstream_gene_variant	-	-	-	-	-	IMPACT=MODIFIER;DISTANCE=1012;STRAND=+;
NC_019495.1_125654_A/C	125654	125654	C	14011460	mRNA ORF70	Transcript	downstream_gene_variant	-	-	-	-	-	IMPACT=MODIFIER;DISTANCE=651;STRAND=+;
NC_019495.1_125654_A/C	125654	125654	C	14011403	mRNA ORF71	Transcript	missense_variant	559	559	187	M/L	Atg/Ctg	IMPACT=MODERATE;STRAND=+;
NC_019495.1_125654_A/C	125654	125654	C	14011464	mRNA ORF72	Transcript	upstream_gene_variant	-	-	-	-	-	IMPACT=MODIFIER;DISTANCE=1548;STRAND=+;
NC_019495.1_125654_A/C	125654	125654	C	14011313	mRNA ORF73	Transcript	downstream_gene_variant	-	-	-	-	-	IMPACT=MODIFIER;DISTANCE=2802;STRAND=-;
NC_019495.1_125654_A/C	125654	125654	C	14011315	mRNA ORF74	Transcript	downstream_gene_variant	-	-	-	-	-	IMPACT=MODIFIER;DISTANCE=3182;STRAND=-;
NC_019495.1_125654_A/C	125654	125654	C	14011466	mRNA ORF75	Transcript	upstream_gene_variant	-	-	-	-	-	IMPACT=MODIFIER;DISTANCE=3708;STRAND=+;
NC_019495.1_125654_A/C	125654	125654	C	14011465	mRNA ORF76	Transcript	downstream_gene_variant	-	-	-	-	-	IMPACT=MODIFIER;DISTANCE=4345;STRAND=-;
NC_019495.1_126106_T/C	126106	126106	C	14011463	mRNA ORF68	Transcript	upstream_gene_variant	-	-	-	-	-	IMPACT=MODIFIER;DISTANCE=3955;STRAND=-;
NC_019495.1_126106_T/C	126106	126106	C	14011459	mRNA ORF69	Transcript	upstream_gene_variant	-	-	-	-	-	IMPACT=MODIFIER;DISTANCE=2476;STRAND=-;
NC_019495.1_126106_T/C	126106	126106	C	14011459	mRNA ORF69	Transcript	upstream_gene_variant	-	-	-	-	-	IMPACT=MODIFIER;DISTANCE=3170;STRAND=-;
NC_019495.1_126106_T/C	126106	126106	C	14011460	mRNA ORF70	Transcript	downstream_gene_variant	-	-	-	-	-	IMPACT=MODIFIER;DISTANCE=1464;STRAND=+;
NC_019495.1_126106_T/C	126106	126106	C	14011460	mRNA ORF70	Transcript	downstream_gene_variant	-	-	-	-	-	IMPACT=MODIFIER;DISTANCE=1103;STRAND=+;
NC_019495.1_126106_T/C	126106	126106	C	14011403	mRNA ORF71	Transcript	synonymous_variant	1011	1011	337	T	acT/acC	IMPACT=LOW;STRAND=+;
NC_019495.1_126106_T/C	126106	126106	C	14011464	mRNA ORF72	Transcript	upstream_gene_variant	-	-	-	-	-	IMPACT=MODIFIER;DISTANCE=1096;STRAND=+;
NC_019495.1_126106_T/C	126106	126106	C	14011313	mRNA ORF73	Transcript	downstream_gene_variant	-	-	-	-	-	IMPACT=MODIFIER;DISTANCE=2350;STRAND=-;
NC_019495.1_126106_T/C	126106	126106	C	14011315	mRNA ORF74	Transcript	downstream_gene_variant	-	-	-	-	-	IMPACT=MODIFIER;DISTANCE=2730;STRAND=-;
NC_019495.1_126106_T/C	126106	126106	C	14011466	mRNA ORF75	Transcript	upstream_gene_variant	-	-	-	-	-	IMPACT=MODIFIER;DISTANCE=3256;STRAND=+;
NC_019495.1_126106_T/C	126106	126106	C	14011465	mRNA ORF76	Transcript	downstream_gene_variant	-	-	-	-	-	IMPACT=MODIFIER;DISTANCE=3893;STRAND=-;
NC_019495.1_126106_T/C	126106	126106	C	14011314	mRNA ORF77	Transcript	upstream_gene_variant	-	-	-	-	-	IMPACT=MODIFIER;DISTANCE=4807;STRAND=+;
NC_019495.1_126172_G/A	126172	126172	A	14011463	mRNA ORF68	Transcript	upstream_gene_variant	-	-	-	-	-	IMPACT=MODIFIER;DISTANCE=4021;STRAND=-;
NC_019495.1_126172_G/A	126172	126172	A	14011459	mRNA ORF69	Transcript	upstream_gene_variant	-	-	-	-	-	IMPACT=MODIFIER;DISTANCE=2542;STRAND=-;
NC_019495.1_126172_G/A	126172	126172	A	14011459	mRNA ORF69	Transcript	upstream_gene_variant	-	-	-	-	-	IMPACT=MODIFIER;DISTANCE=3236;STRAND=-;
NC_019495.1_126172_G/A	126172	126172	A	14011460	mRNA ORF70	Transcript	downstream_gene_variant	-	-	-	-	-	IMPACT=MODIFIER;DISTANCE=1530;STRAND=+;
NC_019495.1_126172_G/A	126172	126172	A	14011460	mRNA ORF70	Transcript	downstream_gene_variant	-	-	-	-	-	IMPACT=MODIFIER;DISTANCE=1169;STRAND=+;
NC_019495.1_126172_G/A	126172	126172	A	14011403	mRNA ORF71	Transcript	synonymous_variant	1077	1077	359	S	tcG/tcA	IMPACT=LOW;STRAND=+;
NC_019495.1_126172_G/A	126172	126172	A	14011464	mRNA ORF72	Transcript	upstream_gene_variant	-	-	-	-	-	IMPACT=MODIFIER;DISTANCE=1030;STRAND=+;
NC_019495.1_126172_G/A	126172	126172	A	14011313	mRNA ORF73	Transcript	downstream_gene_variant	-	-	-	-	-	IMPACT=MODIFIER;DISTANCE=2284;STRAND=-;
NC_019495.1_126172_G/A	126172	126172	A	14011315	mRNA ORF74	Transcript	downstream_gene_variant	-	-	-	-	-	IMPACT=MODIFIER;DISTANCE=2664;STRAND=-;
NC_019495.1_126172_G/A	126172	126172	A	14011466	mRNA ORF75	Transcript	upstream_gene_variant	-	-	-	-	-	IMPACT=MODIFIER;DISTANCE=3190;STRAND=+;
NC_019495.1_126172_G/A	126172	126172	A	14011465	mRNA ORF76	Transcript	downstream_gene_variant	-	-	-	-	-	IMPACT=MODIFIER;DISTANCE=3827;STRAND=-;
NC_019495.1_126172_G/A	126172	126172	A	14011314	mRNA ORF77	Transcript	upstream_gene_variant	-	-	-	-	-	IMPACT=MODIFIER;DISTANCE=4741;STRAND=+;
NC_019495.1_127740_G/A	127740	127740	A	14011459	mRNA ORF69	Transcript	upstream_gene_variant	-	-	-	-	-	IMPACT=MODIFIER;DISTANCE=4110;STRAND=-;
NC_019495.1_127740_G/A	127740	127740	A	14011459	mRNA ORF69	Transcript	upstream_gene_variant	-	-	-	-	-	IMPACT=MODIFIER;DISTANCE=4804;STRAND=-;
NC_019495.1_127740_G/A	127740	127740	A	14011460	mRNA ORF70	Transcript	downstream_gene_variant	-	-	-	-	-	IMPACT=MODIFIER;DISTANCE=3098;STRAND=+;
NC_019495.1_127740_G/A	127740	127740	A	14011460	mRNA ORF70	Transcript	downstream_gene_variant	-	-	-	-	-	IMPACT=MODIFIER;DISTANCE=2737;STRAND=+;
NC_019495.1_127740_G/A	127740	127740	A	14011403	mRNA ORF71	Transcript	downstream_gene_variant	-	-	-	-	-	IMPACT=MODIFIER;DISTANCE=641;STRAND=+;
NC_019495.1_127740_G/A	127740	127740	A	14011464	mRNA ORF72	Transcript	missense_variant	539	539	180	G/D	gGt/gAt	IMPACT=MODERATE;STRAND=+;
NC_019495.1_127740_G/A	127740	127740	A	14011313	mRNA ORF73	Transcript	downstream_gene_variant	-	-	-	-	-	IMPACT=MODIFIER;DISTANCE=716;STRAND=-;
NC_019495.1_127740_G/A	127740	127740	A	14011315	mRNA ORF74	Transcript	downstream_gene_variant	-	-	-	-	-	IMPACT=MODIFIER;DISTANCE=1096;STRAND=-;
NC_019495.1_127740_G/A	127740	127740	A	14011466	mRNA ORF75	Transcript	upstream_gene_variant	-	-	-	-	-	IMPACT=MODIFIER;DISTANCE=1622;STRAND=+;
NC_019495.1_127740_G/A	127740	127740	A	14011465	mRNA ORF76	Transcript	downstream_gene_variant	-	-	-	-	-	IMPACT=MODIFIER;DISTANCE=2259;STRAND=-;
NC_019495.1_127740_G/A	127740	127740	A	14011314	mRNA ORF77	Transcript	upstream_gene_variant	-	-	-	-	-	IMPACT=MODIFIER;DISTANCE=3173;STRAND=+;
NC_019495.1_127740_G/A	127740	127740	A	14011316	mRNA ORF78	Transcript	upstream_gene_variant	-	-	-	-	-	IMPACT=MODIFIER;DISTANCE=3873;STRAND=+;
NC_019495.1_128332_-/AT	128331	128332	AT	14011459	mRNA ORF69	Transcript	intergenic_variant	-	-	-	-	-	IMPACT=MODIFIER;STRAND=-;
NC_019495.1_128332_-/AT	128331	128332	AT	14011460	mRNA ORF70	Transcript	downstream_gene_variant	-	-	-	-	-	IMPACT=MODIFIER;DISTANCE=3689;STRAND=+;
NC_019495.1_128332_-/AT	128331	128332	AT	14011460	mRNA ORF70	Transcript	downstream_gene_variant	-	-	-	-	-	IMPACT=MODIFIER;DISTANCE=3328;STRAND=+;
NC_019495.1_128332_-/AT	128331	128332	AT	14011403	mRNA ORF71	Transcript	downstream_gene_variant	-	-	-	-	-	IMPACT=MODIFIER;DISTANCE=1232;STRAND=+;
NC_019495.1_128332_-/AT	128331	128332	AT	14011464	mRNA ORF72	Transcript	downstream_gene_variant	-	-	-	-	-	IMPACT=MODIFIER;DISTANCE=17;STRAND=+;
NC_019495.1_128332_-/AT	128331	128332	AT	14011313	mRNA ORF73	Transcript	downstream_gene_variant	-	-	-	-	-	IMPACT=MODIFIER;DISTANCE=124;STRAND=-;
NC_019495.1_128332_-/AT	128331	128332	AT	14011315	mRNA ORF74	Transcript	downstream_gene_variant	-	-	-	-	-	IMPACT=MODIFIER;DISTANCE=504;STRAND=-;
NC_019495.1_128332_-/AT	128331	128332	AT	14011466	mRNA ORF75	Transcript	upstream_gene_variant	-	-	-	-	-	IMPACT=MODIFIER;DISTANCE=1030;STRAND=+;
NC_019495.1_128332_-/AT	128331	128332	AT	14011465	mRNA ORF76	Transcript	downstream_gene_variant	-	-	-	-	-	IMPACT=MODIFIER;DISTANCE=1667;STRAND=-;
NC_019495.1_128332_-/AT	128331	128332	AT	14011314	mRNA ORF77	Transcript	upstream_gene_variant	-	-	-	-	-	IMPACT=MODIFIER;DISTANCE=2581;STRAND=+;
NC_019495.1_128332_-/AT	128331	128332	AT	14011316	mRNA ORF78	Transcript	upstream_gene_variant	-	-	-	-	-	IMPACT=MODIFIER;DISTANCE=3281;STRAND=+;
NC_019495.1_128414_AAAAAAAAAA/-	128414	128423	-	14011459	mRNA ORF69	Transcript	intergenic_variant	-	-	-	-	-	IMPACT=MODIFIER;STRAND=-;
NC_019495.1_128414_AAAAAAAAAA/-	128414	128423	-	14011460	mRNA ORF70	Transcript	downstream_gene_variant	-	-	-	-	-	IMPACT=MODIFIER;DISTANCE=3772;STRAND=+;
NC_019495.1_128414_AAAAAAAAAA/-	128414	128423	-	14011460	mRNA ORF70	Transcript	downstream_gene_variant	-	-	-	-	-	IMPACT=MODIFIER;DISTANCE=3411;STRAND=+;
NC_019495.1_128414_AAAAAAAAAA/-	128414	128423	-	14011403	mRNA ORF71	Transcript	downstream_gene_variant	-	-	-	-	-	IMPACT=MODIFIER;DISTANCE=1315;STRAND=+;
NC_019495.1_128414_AAAAAAAAAA/-	128414	128423	-	14011464	mRNA ORF72	Transcript	downstream_gene_variant	-	-	-	-	-	IMPACT=MODIFIER;DISTANCE=100;STRAND=+;
NC_019495.1_128414_AAAAAAAAAA/-	128414	128423	-	14011313	mRNA ORF73	Transcript	downstream_gene_variant	-	-	-	-	-	IMPACT=MODIFIER;DISTANCE=33;STRAND=-;
NC_019495.1_128414_AAAAAAAAAA/-	128414	128423	-	14011315	mRNA ORF74	Transcript	downstream_gene_variant	-	-	-	-	-	IMPACT=MODIFIER;DISTANCE=413;STRAND=-;
NC_019495.1_128414_AAAAAAAAAA/-	128414	128423	-	14011466	mRNA ORF75	Transcript	upstream_gene_variant	-	-	-	-	-	IMPACT=MODIFIER;DISTANCE=939;STRAND=+;
NC_019495.1_128414_AAAAAAAAAA/-	128414	128423	-	14011465	mRNA ORF76	Transcript	downstream_gene_variant	-	-	-	-	-	IMPACT=MODIFIER;DISTANCE=1576;STRAND=-;
NC_019495.1_128414_AAAAAAAAAA/-	128414	128423	-	14011314	mRNA ORF77	Transcript	upstream_gene_variant	-	-	-	-	-	IMPACT=MODIFIER;DISTANCE=2490;STRAND=+;
NC_019495.1_128414_AAAAAAAAAA/-	128414	128423	-	14011316	mRNA ORF78	Transcript	upstream_gene_variant	-	-	-	-	-	IMPACT=MODIFIER;DISTANCE=3190;STRAND=+;
NC_019495.1_128786_TTG/-	128786	128788	-	14011460	mRNA ORF70	Transcript	downstream_gene_variant	-	-	-	-	-	IMPACT=MODIFIER;DISTANCE=4144;STRAND=+;
NC_019495.1_128786_TTG/-	128786	128788	-	14011460	mRNA ORF70	Transcript	downstream_gene_variant	-	-	-	-	-	IMPACT=MODIFIER;DISTANCE=3783;STRAND=+;
NC_019495.1_128786_TTG/-	128786	128788	-	14011403	mRNA ORF71	Transcript	downstream_gene_variant	-	-	-	-	-	IMPACT=MODIFIER;DISTANCE=1687;STRAND=+;
NC_019495.1_128786_TTG/-	128786	128788	-	14011464	mRNA ORF72	Transcript	downstream_gene_variant	-	-	-	-	-	IMPACT=MODIFIER;DISTANCE=472;STRAND=+;
NC_019495.1_128786_TTG/-	128786	128788	-	14011313	mRNA ORF73	Transcript	inframe_deletion	103-105	103-105	35	Q/-	CAA/-	IMPACT=MODERATE;STRAND=-;
NC_019495.1_128786_TTG/-	128786	128788	-	14011315	mRNA ORF74	Transcript	downstream_gene_variant	-	-	-	-	-	IMPACT=MODIFIER;DISTANCE=48;STRAND=-;
NC_019495.1_128786_TTG/-	128786	128788	-	14011466	mRNA ORF75	Transcript	upstream_gene_variant	-	-	-	-	-	IMPACT=MODIFIER;DISTANCE=574;STRAND=+;
NC_019495.1_128786_TTG/-	128786	128788	-	14011465	mRNA ORF76	Transcript	downstream_gene_variant	-	-	-	-	-	IMPACT=MODIFIER;DISTANCE=1211;STRAND=-;
NC_019495.1_128786_TTG/-	128786	128788	-	14011314	mRNA ORF77	Transcript	upstream_gene_variant	-	-	-	-	-	IMPACT=MODIFIER;DISTANCE=2125;STRAND=+;
NC_019495.1_128786_TTG/-	128786	128788	-	14011316	mRNA ORF78	Transcript	upstream_gene_variant	-	-	-	-	-	IMPACT=MODIFIER;DISTANCE=2825;STRAND=+;
NC_019495.1_133099_G/T	133099	133099	T	14011464	mRNA ORF72	Transcript	downstream_gene_variant	-	-	-	-	-	IMPACT=MODIFIER;DISTANCE=4785;STRAND=+;
NC_019495.1_133099_G/T	133099	133099	T	14011313	mRNA ORF73	Transcript	upstream_gene_variant	-	-	-	-	-	IMPACT=MODIFIER;DISTANCE=4209;STRAND=-;
NC_019495.1_133099_G/T	133099	133099	T	14011315	mRNA ORF74	Transcript	upstream_gene_variant	-	-	-	-	-	IMPACT=MODIFIER;DISTANCE=3718;STRAND=-;
NC_019495.1_133099_G/T	133099	133099	T	14011466	mRNA ORF75	Transcript	downstream_gene_variant	-	-	-	-	-	IMPACT=MODIFIER;DISTANCE=3027;STRAND=+;
NC_019495.1_133099_G/T	133099	133099	T	14011465	mRNA ORF76	Transcript	upstream_gene_variant	-	-	-	-	-	IMPACT=MODIFIER;DISTANCE=2219;STRAND=-;
NC_019495.1_133099_G/T	133099	133099	T	14011314	mRNA ORF77	Transcript	downstream_gene_variant	-	-	-	-	-	IMPACT=MODIFIER;DISTANCE=1437;STRAND=+;
NC_019495.1_133099_G/T	133099	133099	T	14011316	mRNA ORF78	Transcript	missense_variant	1487	1487	496	G/V	gGt/gTt	IMPACT=MODERATE;STRAND=+;
NC_019495.1_133099_G/T	133099	133099	T	14011317	mRNA ORF79	Transcript	upstream_gene_variant	-	-	-	-	-	IMPACT=MODIFIER;DISTANCE=3392;STRAND=+;
NC_019495.1_133099_G/T	133099	133099	T	14011317	mRNA ORF79	Transcript	intergenic_variant	-	-	-	-	-	IMPACT=MODIFIER;STRAND=+;
NC_019495.1_133099_G/T	133099	133099	T	14011317	mRNA ORF79	Transcript	upstream_gene_variant	-	-	-	-	-	IMPACT=MODIFIER;DISTANCE=3096;STRAND=+;
NC_019495.1_133794_T/-	133794	133794	-	14011313	mRNA ORF73	Transcript	upstream_gene_variant	-	-	-	-	-	IMPACT=MODIFIER;DISTANCE=4904;STRAND=-;
NC_019495.1_133794_T/-	133794	133794	-	14011315	mRNA ORF74	Transcript	upstream_gene_variant	-	-	-	-	-	IMPACT=MODIFIER;DISTANCE=4413;STRAND=-;
NC_019495.1_133794_T/-	133794	133794	-	14011466	mRNA ORF75	Transcript	downstream_gene_variant	-	-	-	-	-	IMPACT=MODIFIER;DISTANCE=3722;STRAND=+;
NC_019495.1_133794_T/-	133794	133794	-	14011465	mRNA ORF76	Transcript	upstream_gene_variant	-	-	-	-	-	IMPACT=MODIFIER;DISTANCE=2914;STRAND=-;
NC_019495.1_133794_T/-	133794	133794	-	14011314	mRNA ORF77	Transcript	downstream_gene_variant	-	-	-	-	-	IMPACT=MODIFIER;DISTANCE=2132;STRAND=+;
NC_019495.1_133794_T/-	133794	133794	-	14011316	mRNA ORF78	Transcript	downstream_gene_variant	-	-	-	-	-	IMPACT=MODIFIER;DISTANCE=19;STRAND=+;
NC_019495.1_133794_T/-	133794	133794	-	14011317	mRNA ORF79	Transcript	upstream_gene_variant	-	-	-	-	-	IMPACT=MODIFIER;DISTANCE=2697;STRAND=+;
NC_019495.1_133794_T/-	133794	133794	-	14011317	mRNA ORF79	Transcript	upstream_gene_variant	-	-	-	-	-	IMPACT=MODIFIER;DISTANCE=4361;STRAND=+;
NC_019495.1_133794_T/-	133794	133794	-	14011317	mRNA ORF79	Transcript	intergenic_variant	-	-	-	-	-	IMPACT=MODIFIER;STRAND=+;
NC_019495.1_133794_T/-	133794	133794	-	14011317	mRNA ORF79	Transcript	upstream_gene_variant	-	-	-	-	-	IMPACT=MODIFIER;DISTANCE=2401;STRAND=+;
NC_019495.1_135859_TC/-	135859	135860	-	14011465	mRNA ORF76	Transcript	upstream_gene_variant	-	-	-	-	-	IMPACT=MODIFIER;DISTANCE=4979;STRAND=-;
NC_019495.1_135859_TC/-	135859	135860	-	14011314	mRNA ORF77	Transcript	downstream_gene_variant	-	-	-	-	-	IMPACT=MODIFIER;DISTANCE=4197;STRAND=+;
NC_019495.1_135859_TC/-	135859	135860	-	14011316	mRNA ORF78	Transcript	downstream_gene_variant	-	-	-	-	-	IMPACT=MODIFIER;DISTANCE=2084;STRAND=+;
NC_019495.1_135859_TC/-	135859	135860	-	14011317	mRNA ORF79	Transcript	upstream_gene_variant	-	-	-	-	-	IMPACT=MODIFIER;DISTANCE=631;STRAND=+;
NC_019495.1_135859_TC/-	135859	135860	-	14011317	mRNA ORF79	Transcript	upstream_gene_variant	-	-	-	-	-	IMPACT=MODIFIER;DISTANCE=2295;STRAND=+;
NC_019495.1_135859_TC/-	135859	135860	-	14011317	mRNA ORF79	Transcript	upstream_gene_variant	-	-	-	-	-	IMPACT=MODIFIER;DISTANCE=3283;STRAND=+;
NC_019495.1_135859_TC/-	135859	135860	-	14011317	mRNA ORF79	Transcript	downstream_gene_variant	-	-	-	-	-	IMPACT=MODIFIER;DISTANCE=175;STRAND=+;
NC_019495.1_135859_TC/-	135859	135860	-	14011317	mRNA ORF79	Transcript	upstream_gene_variant	-	-	-	-	-	IMPACT=MODIFIER;DISTANCE=335;STRAND=+;
NC_019495.1_135859_TC/-	135859	135860	-	14011318	mRNA ORF80	Transcript	downstream_gene_variant	-	-	-	-	-	IMPACT=MODIFIER;DISTANCE=3895;STRAND=-;
NC_019495.1_136458_CTCG/-	136458	136461	-	14011314	mRNA ORF77	Transcript	downstream_gene_variant	-	-	-	-	-	IMPACT=MODIFIER;DISTANCE=4796;STRAND=+;
NC_019495.1_136458_CTCG/-	136458	136461	-	14011316	mRNA ORF78	Transcript	downstream_gene_variant	-	-	-	-	-	IMPACT=MODIFIER;DISTANCE=2683;STRAND=+;
NC_019495.1_136458_CTCG/-	136458	136461	-	14011317	mRNA ORF79	Transcript	upstream_gene_variant	-	-	-	-	-	IMPACT=MODIFIER;DISTANCE=30;STRAND=+;
NC_019495.1_136458_CTCG/-	136458	136461	-	14011317	mRNA ORF79	Transcript	upstream_gene_variant	-	-	-	-	-	IMPACT=MODIFIER;DISTANCE=1694;STRAND=+;
NC_019495.1_136458_CTCG/-	136458	136461	-	14011317	mRNA ORF79	Transcript	upstream_gene_variant	-	-	-	-	-	IMPACT=MODIFIER;DISTANCE=2682;STRAND=+;
NC_019495.1_136458_CTCG/-	136458	136461	-	14011317	mRNA ORF79	Transcript	downstream_gene_variant	-	-	-	-	-	IMPACT=MODIFIER;DISTANCE=774;STRAND=+;
NC_019495.1_136458_CTCG/-	136458	136461	-	14011317	mRNA ORF79	Transcript	downstream_gene_variant	-	-	-	-	-	IMPACT=MODIFIER;DISTANCE=53;STRAND=+;
NC_019495.1_136458_CTCG/-	136458	136461	-	14011318	mRNA ORF80	Transcript	downstream_gene_variant	-	-	-	-	-	IMPACT=MODIFIER;DISTANCE=3294;STRAND=-;
NC_019495.1_136458_CTCG/-	136458	136461	-	14011319	mRNA ORF81	Transcript	upstream_gene_variant	-	-	-	-	-	IMPACT=MODIFIER;DISTANCE=4401;STRAND=+;
NC_019495.1_142818_TCA/-	142818	142820	-	14011317	mRNA ORF79	Transcript	downstream_gene_variant	-	-	-	-	-	IMPACT=MODIFIER;DISTANCE=3767;STRAND=+;
NC_019495.1_142818_TCA/-	142818	142820	-	14011317	mRNA ORF79	Transcript	downstream_gene_variant	-	-	-	-	-	IMPACT=MODIFIER;DISTANCE=3100;STRAND=+;
NC_019495.1_142818_TCA/-	142818	142820	-	14011317	mRNA ORF79	Transcript	intergenic_variant	-	-	-	-	-	IMPACT=MODIFIER;STRAND=+;
NC_019495.1_142818_TCA/-	142818	142820	-	14011318	mRNA ORF80	Transcript	upstream_gene_variant	-	-	-	-	-	IMPACT=MODIFIER;DISTANCE=2008;STRAND=-;
NC_019495.1_142818_TCA/-	142818	142820	-	14011319	mRNA ORF81	Transcript	downstream_gene_variant	-	-	-	-	-	IMPACT=MODIFIER;DISTANCE=1171;STRAND=+;
NC_019495.1_142818_TCA/-	142818	142820	-	14011321	mRNA ORF82	Transcript	inframe_deletion	57-59	57-59	19-20	DD/D	gaTGAt/gat	IMPACT=MODERATE;STRAND=-;
NC_019495.1_142818_TCA/-	142818	142820	-	14011404	mRNA ORF83	Transcript	downstream_gene_variant	-	-	-	-	-	IMPACT=MODIFIER;DISTANCE=237;STRAND=-;
NC_019495.1_142818_TCA/-	142818	142820	-	14011404	mRNA ORF83	Transcript	downstream_gene_variant	-	-	-	-	-	IMPACT=MODIFIER;DISTANCE=43;STRAND=-;
NC_019495.1_142818_TCA/-	142818	142820	-	14011323	mRNA ORF84	Transcript	downstream_gene_variant	-	-	-	-	-	IMPACT=MODIFIER;DISTANCE=905;STRAND=-;
NC_019495.1_142818_TCA/-	142818	142820	-	14011320	mRNA ORF85	Transcript	downstream_gene_variant	-	-	-	-	-	IMPACT=MODIFIER;DISTANCE=2973;STRAND=-;
NC_019495.1_142818_TCA/-	142818	142820	-	14011325	mRNA ORF86	Transcript	downstream_gene_variant	-	-	-	-	-	IMPACT=MODIFIER;DISTANCE=4270;STRAND=-;
NC_019495.1_142818_TCA/-	142818	142820	-	14011322	mRNA ORF87	Transcript	intergenic_variant	-	-	-	-	-	IMPACT=MODIFIER;STRAND=-;
NC_019495.1_142983_AG/-	142983	142984	-	14011317	mRNA ORF79	Transcript	downstream_gene_variant	-	-	-	-	-	IMPACT=MODIFIER;DISTANCE=3932;STRAND=+;
NC_019495.1_142983_AG/-	142983	142984	-	14011317	mRNA ORF79	Transcript	downstream_gene_variant	-	-	-	-	-	IMPACT=MODIFIER;DISTANCE=3265;STRAND=+;
NC_019495.1_142983_AG/-	142983	142984	-	14011317	mRNA ORF79	Transcript	intergenic_variant	-	-	-	-	-	IMPACT=MODIFIER;STRAND=+;
NC_019495.1_142983_AG/-	142983	142984	-	14011318	mRNA ORF80	Transcript	upstream_gene_variant	-	-	-	-	-	IMPACT=MODIFIER;DISTANCE=2173;STRAND=-;
NC_019495.1_142983_AG/-	142983	142984	-	14011319	mRNA ORF81	Transcript	downstream_gene_variant	-	-	-	-	-	IMPACT=MODIFIER;DISTANCE=1336;STRAND=+;
NC_019495.1_142983_AG/-	142983	142984	-	14011321	mRNA ORF82	Transcript	upstream_gene_variant	-	-	-	-	-	IMPACT=MODIFIER;DISTANCE=107;STRAND=-;
NC_019495.1_142983_AG/-	142983	142984	-	14011404	mRNA ORF83	Transcript	downstream_gene_variant	-	-	-	-	-	IMPACT=MODIFIER;DISTANCE=73;STRAND=-;
NC_019495.1_142983_AG/-	142983	142984	-	14011404	mRNA ORF83	Transcript	upstream_gene_variant	-	-	-	-	-	IMPACT=MODIFIER;DISTANCE=12;STRAND=-;
NC_019495.1_142983_AG/-	142983	142984	-	14011323	mRNA ORF84	Transcript	downstream_gene_variant	-	-	-	-	-	IMPACT=MODIFIER;DISTANCE=741;STRAND=-;
NC_019495.1_142983_AG/-	142983	142984	-	14011320	mRNA ORF85	Transcript	downstream_gene_variant	-	-	-	-	-	IMPACT=MODIFIER;DISTANCE=2809;STRAND=-;
NC_019495.1_142983_AG/-	142983	142984	-	14011325	mRNA ORF86	Transcript	downstream_gene_variant	-	-	-	-	-	IMPACT=MODIFIER;DISTANCE=4106;STRAND=-;
NC_019495.1_142983_AG/-	142983	142984	-	14011322	mRNA ORF87	Transcript	intergenic_variant	-	-	-	-	-	IMPACT=MODIFIER;STRAND=-;
NC_019495.1_147681_T/C	147681	147681	C	14011321	mRNA ORF82	Transcript	upstream_gene_variant	-	-	-	-	-	IMPACT=MODIFIER;DISTANCE=4805;STRAND=-;
NC_019495.1_147681_T/C	147681	147681	C	14011404	mRNA ORF83	Transcript	upstream_gene_variant	-	-	-	-	-	IMPACT=MODIFIER;DISTANCE=4062;STRAND=-;
NC_019495.1_147681_T/C	147681	147681	C	14011404	mRNA ORF83	Transcript	upstream_gene_variant	-	-	-	-	-	IMPACT=MODIFIER;DISTANCE=4710;STRAND=-;
NC_019495.1_147681_T/C	147681	147681	C	14011323	mRNA ORF84	Transcript	upstream_gene_variant	-	-	-	-	-	IMPACT=MODIFIER;DISTANCE=1794;STRAND=-;
NC_019495.1_147681_T/C	147681	147681	C	14011320	mRNA ORF85	Transcript	upstream_gene_variant	-	-	-	-	-	IMPACT=MODIFIER;DISTANCE=560;STRAND=-;
NC_019495.1_147681_T/C	147681	147681	C	14011325	mRNA ORF86	Transcript	synonymous_variant	60	60	20	P	ccA/ccG	IMPACT=LOW;STRAND=-;
NC_019495.1_147681_T/C	147681	147681	C	14011322	mRNA ORF87	Transcript	downstream_gene_variant	-	-	-	-	-	IMPACT=MODIFIER;DISTANCE=2149;STRAND=-;
NC_019495.1_147681_T/C	147681	147681	C	14011322	mRNA ORF87	Transcript	missense_variant	1995	1996	666	S/G	Agc/Ggc	IMPACT=MODERATE;STRAND=-;
NC_019495.1_147681_T/C	147681	147681	C	14011324	mRNA ORF88	Transcript	upstream_gene_variant	-	-	-	-	-	IMPACT=MODIFIER;DISTANCE=3489;STRAND=+;
NC_019495.1_148171_C/A	148171	148171	A	14011404	mRNA ORF83	Transcript	intergenic_variant	-	-	-	-	-	IMPACT=MODIFIER;STRAND=-;
NC_019495.1_148171_C/A	148171	148171	A	14011323	mRNA ORF84	Transcript	upstream_gene_variant	-	-	-	-	-	IMPACT=MODIFIER;DISTANCE=2284;STRAND=-;
NC_019495.1_148171_C/A	148171	148171	A	14011320	mRNA ORF85	Transcript	upstream_gene_variant	-	-	-	-	-	IMPACT=MODIFIER;DISTANCE=1050;STRAND=-;
NC_019495.1_148171_C/A	148171	148171	A	14011325	mRNA ORF86	Transcript	upstream_gene_variant	-	-	-	-	-	IMPACT=MODIFIER;DISTANCE=431;STRAND=-;
NC_019495.1_148171_C/A	148171	148171	A	14011322	mRNA ORF87	Transcript	downstream_gene_variant	-	-	-	-	-	IMPACT=MODIFIER;DISTANCE=1659;STRAND=-;
NC_019495.1_148171_C/A	148171	148171	A	14011322	mRNA ORF87	Transcript	synonymous_variant	1505	1506	502	S	tcG/tcT	IMPACT=LOW;STRAND=-;
NC_019495.1_148171_C/A	148171	148171	A	14011324	mRNA ORF88	Transcript	upstream_gene_variant	-	-	-	-	-	IMPACT=MODIFIER;DISTANCE=2999;STRAND=+;
NC_019495.1_149456_T/A	149456	149456	A	14011323	mRNA ORF84	Transcript	upstream_gene_variant	-	-	-	-	-	IMPACT=MODIFIER;DISTANCE=3569;STRAND=-;
NC_019495.1_149456_T/A	149456	149456	A	14011320	mRNA ORF85	Transcript	upstream_gene_variant	-	-	-	-	-	IMPACT=MODIFIER;DISTANCE=2335;STRAND=-;
NC_019495.1_149456_T/A	149456	149456	A	14011325	mRNA ORF86	Transcript	upstream_gene_variant	-	-	-	-	-	IMPACT=MODIFIER;DISTANCE=1716;STRAND=-;
NC_019495.1_149456_T/A	149456	149456	A	14011322	mRNA ORF87	Transcript	downstream_gene_variant	-	-	-	-	-	IMPACT=MODIFIER;DISTANCE=374;STRAND=-;
NC_019495.1_149456_T/A	149456	149456	A	14011322	mRNA ORF87	Transcript	missense_variant	220	221	74	Q/L	cAg/cTg	IMPACT=MODERATE;STRAND=-;
NC_019495.1_149456_T/A	149456	149456	A	14011324	mRNA ORF88	Transcript	upstream_gene_variant	-	-	-	-	-	IMPACT=MODIFIER;DISTANCE=1714;STRAND=+;
NC_019495.1_149456_T/A	149456	149456	A	14011326	mRNA ORF89	Transcript	upstream_gene_variant	-	-	-	-	-	IMPACT=MODIFIER;DISTANCE=4574;STRAND=+;
NC_019495.1_149698_A/-	149698	149698	-	14011323	mRNA ORF84	Transcript	upstream_gene_variant	-	-	-	-	-	IMPACT=MODIFIER;DISTANCE=3811;STRAND=-;
NC_019495.1_149698_A/-	149698	149698	-	14011320	mRNA ORF85	Transcript	upstream_gene_variant	-	-	-	-	-	IMPACT=MODIFIER;DISTANCE=2577;STRAND=-;
NC_019495.1_149698_A/-	149698	149698	-	14011325	mRNA ORF86	Transcript	upstream_gene_variant	-	-	-	-	-	IMPACT=MODIFIER;DISTANCE=1958;STRAND=-;
NC_019495.1_149698_A/-	149698	149698	-	14011322	mRNA ORF87	Transcript	downstream_gene_variant	-	-	-	-	-	IMPACT=MODIFIER;DISTANCE=132;STRAND=-;
NC_019495.1_149698_A/-	149698	149698	-	14011322	mRNA ORF87	Transcript	upstream_gene_variant	-	-	-	-	-	IMPACT=MODIFIER;DISTANCE=23;STRAND=-;
NC_019495.1_149698_A/-	149698	149698	-	14011324	mRNA ORF88	Transcript	upstream_gene_variant	-	-	-	-	-	IMPACT=MODIFIER;DISTANCE=1472;STRAND=+;
NC_019495.1_149698_A/-	149698	149698	-	14011326	mRNA ORF89	Transcript	upstream_gene_variant	-	-	-	-	-	IMPACT=MODIFIER;DISTANCE=4332;STRAND=+;
NC_019495.1_149728_T/-	149728	149728	-	14011323	mRNA ORF84	Transcript	upstream_gene_variant	-	-	-	-	-	IMPACT=MODIFIER;DISTANCE=3841;STRAND=-;
NC_019495.1_149728_T/-	149728	149728	-	14011320	mRNA ORF85	Transcript	upstream_gene_variant	-	-	-	-	-	IMPACT=MODIFIER;DISTANCE=2607;STRAND=-;
NC_019495.1_149728_T/-	149728	149728	-	14011325	mRNA ORF86	Transcript	upstream_gene_variant	-	-	-	-	-	IMPACT=MODIFIER;DISTANCE=1988;STRAND=-;
NC_019495.1_149728_T/-	149728	149728	-	14011322	mRNA ORF87	Transcript	downstream_gene_variant	-	-	-	-	-	IMPACT=MODIFIER;DISTANCE=102;STRAND=-;
NC_019495.1_149728_T/-	149728	149728	-	14011322	mRNA ORF87	Transcript	upstream_gene_variant	-	-	-	-	-	IMPACT=MODIFIER;DISTANCE=53;STRAND=-;
NC_019495.1_149728_T/-	149728	149728	-	14011324	mRNA ORF88	Transcript	upstream_gene_variant	-	-	-	-	-	IMPACT=MODIFIER;DISTANCE=1442;STRAND=+;
NC_019495.1_149728_T/-	149728	149728	-	14011326	mRNA ORF89	Transcript	upstream_gene_variant	-	-	-	-	-	IMPACT=MODIFIER;DISTANCE=4302;STRAND=+;
NC_019495.1_149792_GAAAT/A	149792	149796	A	14011323	mRNA ORF84	Transcript	upstream_gene_variant	-	-	-	-	-	IMPACT=MODIFIER;DISTANCE=3905;STRAND=-;
NC_019495.1_149792_GAAAT/A	149792	149796	A	14011320	mRNA ORF85	Transcript	upstream_gene_variant	-	-	-	-	-	IMPACT=MODIFIER;DISTANCE=2671;STRAND=-;
NC_019495.1_149792_GAAAT/A	149792	149796	A	14011325	mRNA ORF86	Transcript	upstream_gene_variant	-	-	-	-	-	IMPACT=MODIFIER;DISTANCE=2052;STRAND=-;
NC_019495.1_149792_GAAAT/A	149792	149796	A	14011322	mRNA ORF87	Transcript	downstream_gene_variant	-	-	-	-	-	IMPACT=MODIFIER;DISTANCE=34;STRAND=-;
NC_019495.1_149792_GAAAT/A	149792	149796	A	14011322	mRNA ORF87	Transcript	upstream_gene_variant	-	-	-	-	-	IMPACT=MODIFIER;DISTANCE=117;STRAND=-;
NC_019495.1_149792_GAAAT/A	149792	149796	A	14011324	mRNA ORF88	Transcript	upstream_gene_variant	-	-	-	-	-	IMPACT=MODIFIER;DISTANCE=1374;STRAND=+;
NC_019495.1_149792_GAAAT/A	149792	149796	A	14011326	mRNA ORF89	Transcript	upstream_gene_variant	-	-	-	-	-	IMPACT=MODIFIER;DISTANCE=4234;STRAND=+;
NC_019495.1_151103_T/-	151103	151103	-	14011320	mRNA ORF85	Transcript	upstream_gene_variant	-	-	-	-	-	IMPACT=MODIFIER;DISTANCE=3982;STRAND=-;
NC_019495.1_151103_T/-	151103	151103	-	14011325	mRNA ORF86	Transcript	upstream_gene_variant	-	-	-	-	-	IMPACT=MODIFIER;DISTANCE=3363;STRAND=-;
NC_019495.1_151103_T/-	151103	151103	-	14011322	mRNA ORF87	Transcript	upstream_gene_variant	-	-	-	-	-	IMPACT=MODIFIER;DISTANCE=40;STRAND=-;
NC_019495.1_151103_T/-	151103	151103	-	14011322	mRNA ORF87	Transcript	upstream_gene_variant	-	-	-	-	-	IMPACT=MODIFIER;DISTANCE=1428;STRAND=-;
NC_019495.1_151103_T/-	151103	151103	-	14011324	mRNA ORF88	Transcript	upstream_gene_variant	-	-	-	-	-	IMPACT=MODIFIER;DISTANCE=67;STRAND=+;
NC_019495.1_151103_T/-	151103	151103	-	14011326	mRNA ORF89	Transcript	upstream_gene_variant	-	-	-	-	-	IMPACT=MODIFIER;DISTANCE=2927;STRAND=+;
NC_019495.1_151103_T/-	151103	151103	-	14011327	mRNA ORF90	Transcript	intergenic_variant	-	-	-	-	-	IMPACT=MODIFIER;STRAND=-;
NC_019495.1_152453_C/T	152453	152453	T	14011325	mRNA ORF86	Transcript	upstream_gene_variant	-	-	-	-	-	IMPACT=MODIFIER;DISTANCE=4713;STRAND=-;
NC_019495.1_152453_C/T	152453	152453	T	14011322	mRNA ORF87	Transcript	upstream_gene_variant	-	-	-	-	-	IMPACT=MODIFIER;DISTANCE=1390;STRAND=-;
NC_019495.1_152453_C/T	152453	152453	T	14011322	mRNA ORF87	Transcript	upstream_gene_variant	-	-	-	-	-	IMPACT=MODIFIER;DISTANCE=2778;STRAND=-;
NC_019495.1_152453_C/T	152453	152453	T	14011324	mRNA ORF88	Transcript	synonymous_variant	1284	1284	428	T	acC/acT	IMPACT=LOW;STRAND=+;
NC_019495.1_152453_C/T	152453	152453	T	14011326	mRNA ORF89	Transcript	upstream_gene_variant	-	-	-	-	-	IMPACT=MODIFIER;DISTANCE=1577;STRAND=+;
NC_019495.1_152453_C/T	152453	152453	T	14011327	mRNA ORF90	Transcript	downstream_gene_variant	-	-	-	-	-	IMPACT=MODIFIER;DISTANCE=3978;STRAND=-;
NC_019495.1_152453_C/T	152453	152453	T	14011327	mRNA ORF90	Transcript	downstream_gene_variant	-	-	-	-	-	IMPACT=MODIFIER;DISTANCE=4350;STRAND=-;
NC_019495.1_152453_C/T	152453	152453	T	14011327	mRNA ORF90	Transcript	downstream_gene_variant	-	-	-	-	-	IMPACT=MODIFIER;DISTANCE=2849;STRAND=-;
NC_019495.1_153837_-/AAA	153836	153837	AAA	14011322	mRNA ORF87	Transcript	upstream_gene_variant	-	-	-	-	-	IMPACT=MODIFIER;DISTANCE=2773;STRAND=-;
NC_019495.1_153837_-/AAA	153836	153837	AAA	14011322	mRNA ORF87	Transcript	upstream_gene_variant	-	-	-	-	-	IMPACT=MODIFIER;DISTANCE=4161;STRAND=-;
NC_019495.1_153837_-/AAA	153836	153837	AAA	14011324	mRNA ORF88	Transcript	downstream_gene_variant	-	-	-	-	-	IMPACT=MODIFIER;DISTANCE=27;STRAND=+;
NC_019495.1_153837_-/AAA	153836	153837	AAA	14011326	mRNA ORF89	Transcript	upstream_gene_variant	-	-	-	-	-	IMPACT=MODIFIER;DISTANCE=193;STRAND=+;
NC_019495.1_153837_-/AAA	153836	153837	AAA	14011327	mRNA ORF90	Transcript	downstream_gene_variant	-	-	-	-	-	IMPACT=MODIFIER;DISTANCE=2594;STRAND=-;
NC_019495.1_153837_-/AAA	153836	153837	AAA	14011327	mRNA ORF90	Transcript	downstream_gene_variant	-	-	-	-	-	IMPACT=MODIFIER;DISTANCE=2966;STRAND=-;
NC_019495.1_153837_-/AAA	153836	153837	AAA	14011327	mRNA ORF90	Transcript	downstream_gene_variant	-	-	-	-	-	IMPACT=MODIFIER;DISTANCE=1465;STRAND=-;
NC_019495.1_153837_-/AAA	153836	153837	AAA	14011328	mRNA ORF91	Transcript	upstream_gene_variant	-	-	-	-	-	IMPACT=MODIFIER;DISTANCE=3950;STRAND=+;
NC_019495.1_153837_-/AAA	153836	153837	AAA	14011329	mRNA ORF92	Transcript	upstream_gene_variant	-	-	-	-	-	IMPACT=MODIFIER;DISTANCE=4854;STRAND=+;
NC_019495.1_153997_T/G	153997	153997	G	14011322	mRNA ORF87	Transcript	upstream_gene_variant	-	-	-	-	-	IMPACT=MODIFIER;DISTANCE=2934;STRAND=-;
NC_019495.1_153997_T/G	153997	153997	G	14011322	mRNA ORF87	Transcript	upstream_gene_variant	-	-	-	-	-	IMPACT=MODIFIER;DISTANCE=4322;STRAND=-;
NC_019495.1_153997_T/G	153997	153997	G	14011324	mRNA ORF88	Transcript	downstream_gene_variant	-	-	-	-	-	IMPACT=MODIFIER;DISTANCE=188;STRAND=+;
NC_019495.1_153997_T/G	153997	153997	G	14011326	mRNA ORF89	Transcript	upstream_gene_variant	-	-	-	-	-	IMPACT=MODIFIER;DISTANCE=33;STRAND=+;
NC_019495.1_153997_T/G	153997	153997	G	14011327	mRNA ORF90	Transcript	downstream_gene_variant	-	-	-	-	-	IMPACT=MODIFIER;DISTANCE=2434;STRAND=-;
NC_019495.1_153997_T/G	153997	153997	G	14011327	mRNA ORF90	Transcript	downstream_gene_variant	-	-	-	-	-	IMPACT=MODIFIER;DISTANCE=2806;STRAND=-;
NC_019495.1_153997_T/G	153997	153997	G	14011327	mRNA ORF90	Transcript	downstream_gene_variant	-	-	-	-	-	IMPACT=MODIFIER;DISTANCE=1305;STRAND=-;
NC_019495.1_153997_T/G	153997	153997	G	14011328	mRNA ORF91	Transcript	upstream_gene_variant	-	-	-	-	-	IMPACT=MODIFIER;DISTANCE=3790;STRAND=+;
NC_019495.1_153997_T/G	153997	153997	G	14011329	mRNA ORF92	Transcript	upstream_gene_variant	-	-	-	-	-	IMPACT=MODIFIER;DISTANCE=4694;STRAND=+;
NC_019495.1_153999_ACTACTGCTATCAT/TA	153999	154012	TA	14011322	mRNA ORF87	Transcript	upstream_gene_variant	-	-	-	-	-	IMPACT=MODIFIER;DISTANCE=2936;STRAND=-;
NC_019495.1_153999_ACTACTGCTATCAT/TA	153999	154012	TA	14011322	mRNA ORF87	Transcript	upstream_gene_variant	-	-	-	-	-	IMPACT=MODIFIER;DISTANCE=4324;STRAND=-;
NC_019495.1_153999_ACTACTGCTATCAT/TA	153999	154012	TA	14011324	mRNA ORF88	Transcript	downstream_gene_variant	-	-	-	-	-	IMPACT=MODIFIER;DISTANCE=190;STRAND=+;
NC_019495.1_153999_ACTACTGCTATCAT/TA	153999	154012	TA	14011326	mRNA ORF89	Transcript	upstream_gene_variant	-	-	-	-	-	IMPACT=MODIFIER;DISTANCE=18;STRAND=+;
NC_019495.1_153999_ACTACTGCTATCAT/TA	153999	154012	TA	14011327	mRNA ORF90	Transcript	downstream_gene_variant	-	-	-	-	-	IMPACT=MODIFIER;DISTANCE=2419;STRAND=-;
NC_019495.1_153999_ACTACTGCTATCAT/TA	153999	154012	TA	14011327	mRNA ORF90	Transcript	downstream_gene_variant	-	-	-	-	-	IMPACT=MODIFIER;DISTANCE=2791;STRAND=-;
NC_019495.1_153999_ACTACTGCTATCAT/TA	153999	154012	TA	14011327	mRNA ORF90	Transcript	downstream_gene_variant	-	-	-	-	-	IMPACT=MODIFIER;DISTANCE=1290;STRAND=-;
NC_019495.1_153999_ACTACTGCTATCAT/TA	153999	154012	TA	14011328	mRNA ORF91	Transcript	upstream_gene_variant	-	-	-	-	-	IMPACT=MODIFIER;DISTANCE=3775;STRAND=+;
NC_019495.1_153999_ACTACTGCTATCAT/TA	153999	154012	TA	14011329	mRNA ORF92	Transcript	upstream_gene_variant	-	-	-	-	-	IMPACT=MODIFIER;DISTANCE=4679;STRAND=+;
NC_019495.1_154596_C/A	154596	154596	A	14011322	mRNA ORF87	Transcript	upstream_gene_variant	-	-	-	-	-	IMPACT=MODIFIER;DISTANCE=3533;STRAND=-;
NC_019495.1_154596_C/A	154596	154596	A	14011322	mRNA ORF87	Transcript	upstream_gene_variant	-	-	-	-	-	IMPACT=MODIFIER;DISTANCE=4921;STRAND=-;
NC_019495.1_154596_C/A	154596	154596	A	14011324	mRNA ORF88	Transcript	downstream_gene_variant	-	-	-	-	-	IMPACT=MODIFIER;DISTANCE=787;STRAND=+;
NC_019495.1_154596_C/A	154596	154596	A	14011326	mRNA ORF89	Transcript	synonymous_variant	567	567	189	P	ccC/ccA	IMPACT=LOW;STRAND=+;
NC_019495.1_154596_C/A	154596	154596	A	14011327	mRNA ORF90	Transcript	downstream_gene_variant	-	-	-	-	-	IMPACT=MODIFIER;DISTANCE=1835;STRAND=-;
NC_019495.1_154596_C/A	154596	154596	A	14011327	mRNA ORF90	Transcript	downstream_gene_variant	-	-	-	-	-	IMPACT=MODIFIER;DISTANCE=2207;STRAND=-;
NC_019495.1_154596_C/A	154596	154596	A	14011327	mRNA ORF90	Transcript	downstream_gene_variant	-	-	-	-	-	IMPACT=MODIFIER;DISTANCE=706;STRAND=-;
NC_019495.1_154596_C/A	154596	154596	A	14011328	mRNA ORF91	Transcript	upstream_gene_variant	-	-	-	-	-	IMPACT=MODIFIER;DISTANCE=3191;STRAND=+;
NC_019495.1_154596_C/A	154596	154596	A	14011329	mRNA ORF92	Transcript	upstream_gene_variant	-	-	-	-	-	IMPACT=MODIFIER;DISTANCE=4095;STRAND=+;
NC_019495.1_154641_C/TGAAGAA	154641	154641	TGAAGAA	14011322	mRNA ORF87	Transcript	upstream_gene_variant	-	-	-	-	-	IMPACT=MODIFIER;DISTANCE=3578;STRAND=-;
NC_019495.1_154641_C/TGAAGAA	154641	154641	TGAAGAA	14011322	mRNA ORF87	Transcript	upstream_gene_variant	-	-	-	-	-	IMPACT=MODIFIER;DISTANCE=4966;STRAND=-;
NC_019495.1_154641_C/TGAAGAA	154641	154641	TGAAGAA	14011324	mRNA ORF88	Transcript	downstream_gene_variant	-	-	-	-	-	IMPACT=MODIFIER;DISTANCE=832;STRAND=+;
NC_019495.1_154641_C/TGAAGAA	154641	154641	TGAAGAA	14011326	mRNA ORF89	Transcript	inframe_insertion	612	612	204	S/SEE	agC/agTGAAGAA	IMPACT=MODERATE;STRAND=+;
NC_019495.1_154641_C/TGAAGAA	154641	154641	TGAAGAA	14011327	mRNA ORF90	Transcript	downstream_gene_variant	-	-	-	-	-	IMPACT=MODIFIER;DISTANCE=1790;STRAND=-;
NC_019495.1_154641_C/TGAAGAA	154641	154641	TGAAGAA	14011327	mRNA ORF90	Transcript	downstream_gene_variant	-	-	-	-	-	IMPACT=MODIFIER;DISTANCE=2162;STRAND=-;
NC_019495.1_154641_C/TGAAGAA	154641	154641	TGAAGAA	14011327	mRNA ORF90	Transcript	downstream_gene_variant	-	-	-	-	-	IMPACT=MODIFIER;DISTANCE=661;STRAND=-;
NC_019495.1_154641_C/TGAAGAA	154641	154641	TGAAGAA	14011328	mRNA ORF91	Transcript	upstream_gene_variant	-	-	-	-	-	IMPACT=MODIFIER;DISTANCE=3146;STRAND=+;
NC_019495.1_154641_C/TGAAGAA	154641	154641	TGAAGAA	14011329	mRNA ORF92	Transcript	upstream_gene_variant	-	-	-	-	-	IMPACT=MODIFIER;DISTANCE=4050;STRAND=+;
NC_019495.1_154647_G/A	154647	154647	A	14011322	mRNA ORF87	Transcript	upstream_gene_variant	-	-	-	-	-	IMPACT=MODIFIER;DISTANCE=3584;STRAND=-;
NC_019495.1_154647_G/A	154647	154647	A	14011322	mRNA ORF87	Transcript	upstream_gene_variant	-	-	-	-	-	IMPACT=MODIFIER;DISTANCE=4972;STRAND=-;
NC_019495.1_154647_G/A	154647	154647	A	14011324	mRNA ORF88	Transcript	downstream_gene_variant	-	-	-	-	-	IMPACT=MODIFIER;DISTANCE=838;STRAND=+;
NC_019495.1_154647_G/A	154647	154647	A	14011326	mRNA ORF89	Transcript	synonymous_variant	618	618	206	E	gaG/gaA	IMPACT=LOW;STRAND=+;
NC_019495.1_154647_G/A	154647	154647	A	14011327	mRNA ORF90	Transcript	downstream_gene_variant	-	-	-	-	-	IMPACT=MODIFIER;DISTANCE=1784;STRAND=-;
NC_019495.1_154647_G/A	154647	154647	A	14011327	mRNA ORF90	Transcript	downstream_gene_variant	-	-	-	-	-	IMPACT=MODIFIER;DISTANCE=2156;STRAND=-;
NC_019495.1_154647_G/A	154647	154647	A	14011327	mRNA ORF90	Transcript	downstream_gene_variant	-	-	-	-	-	IMPACT=MODIFIER;DISTANCE=655;STRAND=-;
NC_019495.1_154647_G/A	154647	154647	A	14011328	mRNA ORF91	Transcript	upstream_gene_variant	-	-	-	-	-	IMPACT=MODIFIER;DISTANCE=3140;STRAND=+;
NC_019495.1_154647_G/A	154647	154647	A	14011329	mRNA ORF92	Transcript	upstream_gene_variant	-	-	-	-	-	IMPACT=MODIFIER;DISTANCE=4044;STRAND=+;
NC_019495.1_154663_T/C	154663	154663	C	14011322	mRNA ORF87	Transcript	upstream_gene_variant	-	-	-	-	-	IMPACT=MODIFIER;DISTANCE=3600;STRAND=-;
NC_019495.1_154663_T/C	154663	154663	C	14011322	mRNA ORF87	Transcript	upstream_gene_variant	-	-	-	-	-	IMPACT=MODIFIER;DISTANCE=4988;STRAND=-;
NC_019495.1_154663_T/C	154663	154663	C	14011324	mRNA ORF88	Transcript	downstream_gene_variant	-	-	-	-	-	IMPACT=MODIFIER;DISTANCE=854;STRAND=+;
NC_019495.1_154663_T/C	154663	154663	C	14011326	mRNA ORF89	Transcript	missense_variant	634	634	212	S/P	Tcc/Ccc	IMPACT=MODERATE;STRAND=+;
NC_019495.1_154663_T/C	154663	154663	C	14011327	mRNA ORF90	Transcript	downstream_gene_variant	-	-	-	-	-	IMPACT=MODIFIER;DISTANCE=1768;STRAND=-;
NC_019495.1_154663_T/C	154663	154663	C	14011327	mRNA ORF90	Transcript	downstream_gene_variant	-	-	-	-	-	IMPACT=MODIFIER;DISTANCE=2140;STRAND=-;
NC_019495.1_154663_T/C	154663	154663	C	14011327	mRNA ORF90	Transcript	downstream_gene_variant	-	-	-	-	-	IMPACT=MODIFIER;DISTANCE=639;STRAND=-;
NC_019495.1_154663_T/C	154663	154663	C	14011328	mRNA ORF91	Transcript	upstream_gene_variant	-	-	-	-	-	IMPACT=MODIFIER;DISTANCE=3124;STRAND=+;
NC_019495.1_154663_T/C	154663	154663	C	14011329	mRNA ORF92	Transcript	upstream_gene_variant	-	-	-	-	-	IMPACT=MODIFIER;DISTANCE=4028;STRAND=+;
NC_019495.1_154678_T/C	154678	154678	C	14011322	mRNA ORF87	Transcript	intergenic_variant	-	-	-	-	-	IMPACT=MODIFIER;STRAND=-;
NC_019495.1_154678_T/C	154678	154678	C	14011324	mRNA ORF88	Transcript	downstream_gene_variant	-	-	-	-	-	IMPACT=MODIFIER;DISTANCE=869;STRAND=+;
NC_019495.1_154678_T/C	154678	154678	C	14011326	mRNA ORF89	Transcript	missense_variant	649	649	217	S/P	Tcc/Ccc	IMPACT=MODERATE;STRAND=+;
NC_019495.1_154678_T/C	154678	154678	C	14011327	mRNA ORF90	Transcript	downstream_gene_variant	-	-	-	-	-	IMPACT=MODIFIER;DISTANCE=1753;STRAND=-;
NC_019495.1_154678_T/C	154678	154678	C	14011327	mRNA ORF90	Transcript	downstream_gene_variant	-	-	-	-	-	IMPACT=MODIFIER;DISTANCE=2125;STRAND=-;
NC_019495.1_154678_T/C	154678	154678	C	14011327	mRNA ORF90	Transcript	downstream_gene_variant	-	-	-	-	-	IMPACT=MODIFIER;DISTANCE=624;STRAND=-;
NC_019495.1_154678_T/C	154678	154678	C	14011328	mRNA ORF91	Transcript	upstream_gene_variant	-	-	-	-	-	IMPACT=MODIFIER;DISTANCE=3109;STRAND=+;
NC_019495.1_154678_T/C	154678	154678	C	14011329	mRNA ORF92	Transcript	upstream_gene_variant	-	-	-	-	-	IMPACT=MODIFIER;DISTANCE=4013;STRAND=+;
NC_019495.1_154704_G/A	154704	154704	A	14011322	mRNA ORF87	Transcript	intergenic_variant	-	-	-	-	-	IMPACT=MODIFIER;STRAND=-;
NC_019495.1_154704_G/A	154704	154704	A	14011324	mRNA ORF88	Transcript	downstream_gene_variant	-	-	-	-	-	IMPACT=MODIFIER;DISTANCE=895;STRAND=+;
NC_019495.1_154704_G/A	154704	154704	A	14011326	mRNA ORF89	Transcript	synonymous_variant	675	675	225	R	agG/agA	IMPACT=LOW;STRAND=+;
NC_019495.1_154704_G/A	154704	154704	A	14011327	mRNA ORF90	Transcript	downstream_gene_variant	-	-	-	-	-	IMPACT=MODIFIER;DISTANCE=1727;STRAND=-;
NC_019495.1_154704_G/A	154704	154704	A	14011327	mRNA ORF90	Transcript	downstream_gene_variant	-	-	-	-	-	IMPACT=MODIFIER;DISTANCE=2099;STRAND=-;
NC_019495.1_154704_G/A	154704	154704	A	14011327	mRNA ORF90	Transcript	downstream_gene_variant	-	-	-	-	-	IMPACT=MODIFIER;DISTANCE=598;STRAND=-;
NC_019495.1_154704_G/A	154704	154704	A	14011328	mRNA ORF91	Transcript	upstream_gene_variant	-	-	-	-	-	IMPACT=MODIFIER;DISTANCE=3083;STRAND=+;
NC_019495.1_154704_G/A	154704	154704	A	14011329	mRNA ORF92	Transcript	upstream_gene_variant	-	-	-	-	-	IMPACT=MODIFIER;DISTANCE=3987;STRAND=+;
NC_019495.1_154741_AGCAGTAGC/-	154741	154749	-	14011322	mRNA ORF87	Transcript	intergenic_variant	-	-	-	-	-	IMPACT=MODIFIER;STRAND=-;
NC_019495.1_154741_AGCAGTAGC/-	154741	154749	-	14011324	mRNA ORF88	Transcript	downstream_gene_variant	-	-	-	-	-	IMPACT=MODIFIER;DISTANCE=932;STRAND=+;
NC_019495.1_154741_AGCAGTAGC/-	154741	154749	-	14011326	mRNA ORF89	Transcript	inframe_deletion	712-720	712-720	238-240	SSS/-	AGCAGTAGC/-	IMPACT=MODERATE;STRAND=+;
NC_019495.1_154741_AGCAGTAGC/-	154741	154749	-	14011327	mRNA ORF90	Transcript	downstream_gene_variant	-	-	-	-	-	IMPACT=MODIFIER;DISTANCE=1682;STRAND=-;
NC_019495.1_154741_AGCAGTAGC/-	154741	154749	-	14011327	mRNA ORF90	Transcript	downstream_gene_variant	-	-	-	-	-	IMPACT=MODIFIER;DISTANCE=2054;STRAND=-;
NC_019495.1_154741_AGCAGTAGC/-	154741	154749	-	14011327	mRNA ORF90	Transcript	downstream_gene_variant	-	-	-	-	-	IMPACT=MODIFIER;DISTANCE=553;STRAND=-;
NC_019495.1_154741_AGCAGTAGC/-	154741	154749	-	14011328	mRNA ORF91	Transcript	upstream_gene_variant	-	-	-	-	-	IMPACT=MODIFIER;DISTANCE=3038;STRAND=+;
NC_019495.1_154741_AGCAGTAGC/-	154741	154749	-	14011329	mRNA ORF92	Transcript	upstream_gene_variant	-	-	-	-	-	IMPACT=MODIFIER;DISTANCE=3942;STRAND=+;
NC_019495.1_154789_A/G	154789	154789	G	14011322	mRNA ORF87	Transcript	intergenic_variant	-	-	-	-	-	IMPACT=MODIFIER;STRAND=-;
NC_019495.1_154789_A/G	154789	154789	G	14011324	mRNA ORF88	Transcript	downstream_gene_variant	-	-	-	-	-	IMPACT=MODIFIER;DISTANCE=980;STRAND=+;
NC_019495.1_154789_A/G	154789	154789	G	14011326	mRNA ORF89	Transcript	missense_variant	760	760	254	K/E	Aaa/Gaa	IMPACT=MODERATE;STRAND=+;
NC_019495.1_154789_A/G	154789	154789	G	14011327	mRNA ORF90	Transcript	downstream_gene_variant	-	-	-	-	-	IMPACT=MODIFIER;DISTANCE=1642;STRAND=-;
NC_019495.1_154789_A/G	154789	154789	G	14011327	mRNA ORF90	Transcript	downstream_gene_variant	-	-	-	-	-	IMPACT=MODIFIER;DISTANCE=2014;STRAND=-;
NC_019495.1_154789_A/G	154789	154789	G	14011327	mRNA ORF90	Transcript	downstream_gene_variant	-	-	-	-	-	IMPACT=MODIFIER;DISTANCE=513;STRAND=-;
NC_019495.1_154789_A/G	154789	154789	G	14011328	mRNA ORF91	Transcript	upstream_gene_variant	-	-	-	-	-	IMPACT=MODIFIER;DISTANCE=2998;STRAND=+;
NC_019495.1_154789_A/G	154789	154789	G	14011329	mRNA ORF92	Transcript	upstream_gene_variant	-	-	-	-	-	IMPACT=MODIFIER;DISTANCE=3902;STRAND=+;
NC_019495.1_154792_GAAGAAGAT/-	154792	154800	-	14011322	mRNA ORF87	Transcript	intergenic_variant	-	-	-	-	-	IMPACT=MODIFIER;STRAND=-;
NC_019495.1_154792_GAAGAAGAT/-	154792	154800	-	14011324	mRNA ORF88	Transcript	downstream_gene_variant	-	-	-	-	-	IMPACT=MODIFIER;DISTANCE=983;STRAND=+;
NC_019495.1_154792_GAAGAAGAT/-	154792	154800	-	14011326	mRNA ORF89	Transcript	inframe_deletion	763-771	763-771	255-257	EED/-	GAAGAAGAT/-	IMPACT=MODERATE;STRAND=+;
NC_019495.1_154792_GAAGAAGAT/-	154792	154800	-	14011327	mRNA ORF90	Transcript	downstream_gene_variant	-	-	-	-	-	IMPACT=MODIFIER;DISTANCE=1631;STRAND=-;
NC_019495.1_154792_GAAGAAGAT/-	154792	154800	-	14011327	mRNA ORF90	Transcript	downstream_gene_variant	-	-	-	-	-	IMPACT=MODIFIER;DISTANCE=2003;STRAND=-;
NC_019495.1_154792_GAAGAAGAT/-	154792	154800	-	14011327	mRNA ORF90	Transcript	downstream_gene_variant	-	-	-	-	-	IMPACT=MODIFIER;DISTANCE=502;STRAND=-;
NC_019495.1_154792_GAAGAAGAT/-	154792	154800	-	14011328	mRNA ORF91	Transcript	upstream_gene_variant	-	-	-	-	-	IMPACT=MODIFIER;DISTANCE=2987;STRAND=+;
NC_019495.1_154792_GAAGAAGAT/-	154792	154800	-	14011329	mRNA ORF92	Transcript	upstream_gene_variant	-	-	-	-	-	IMPACT=MODIFIER;DISTANCE=3891;STRAND=+;
NC_019495.1_155268_TGATGA/-	155268	155273	-	14011322	mRNA ORF87	Transcript	intergenic_variant	-	-	-	-	-	IMPACT=MODIFIER;STRAND=-;
NC_019495.1_155268_TGATGA/-	155268	155273	-	14011324	mRNA ORF88	Transcript	downstream_gene_variant	-	-	-	-	-	IMPACT=MODIFIER;DISTANCE=1459;STRAND=+;
NC_019495.1_155268_TGATGA/-	155268	155273	-	14011326	mRNA ORF89	Transcript	downstream_gene_variant	-	-	-	-	-	IMPACT=MODIFIER;DISTANCE=87;STRAND=+;
NC_019495.1_155268_TGATGA/-	155268	155273	-	14011327	mRNA ORF90	Transcript	downstream_gene_variant	-	-	-	-	-	IMPACT=MODIFIER;DISTANCE=1158;STRAND=-;
NC_019495.1_155268_TGATGA/-	155268	155273	-	14011327	mRNA ORF90	Transcript	downstream_gene_variant	-	-	-	-	-	IMPACT=MODIFIER;DISTANCE=1530;STRAND=-;
NC_019495.1_155268_TGATGA/-	155268	155273	-	14011327	mRNA ORF90	Transcript	downstream_gene_variant	-	-	-	-	-	IMPACT=MODIFIER;DISTANCE=29;STRAND=-;
NC_019495.1_155268_TGATGA/-	155268	155273	-	14011328	mRNA ORF91	Transcript	upstream_gene_variant	-	-	-	-	-	IMPACT=MODIFIER;DISTANCE=2514;STRAND=+;
NC_019495.1_155268_TGATGA/-	155268	155273	-	14011329	mRNA ORF92	Transcript	upstream_gene_variant	-	-	-	-	-	IMPACT=MODIFIER;DISTANCE=3418;STRAND=+;
NC_019495.1_155431_G/T	155431	155431	T	14011322	mRNA ORF87	Transcript	intergenic_variant	-	-	-	-	-	IMPACT=MODIFIER;STRAND=-;
NC_019495.1_155431_G/T	155431	155431	T	14011324	mRNA ORF88	Transcript	downstream_gene_variant	-	-	-	-	-	IMPACT=MODIFIER;DISTANCE=1622;STRAND=+;
NC_019495.1_155431_G/T	155431	155431	T	14011326	mRNA ORF89	Transcript	downstream_gene_variant	-	-	-	-	-	IMPACT=MODIFIER;DISTANCE=250;STRAND=+;
NC_019495.1_155431_G/T	155431	155431	T	14011327	mRNA ORF90	Transcript	downstream_gene_variant	-	-	-	-	-	IMPACT=MODIFIER;DISTANCE=1000;STRAND=-;
NC_019495.1_155431_G/T	155431	155431	T	14011327	mRNA ORF90	Transcript	downstream_gene_variant	-	-	-	-	-	IMPACT=MODIFIER;DISTANCE=1372;STRAND=-;
NC_019495.1_155431_G/T	155431	155431	T	14011327	mRNA ORF90	Transcript	synonymous_variant	891	891	297	P	ccC/ccA	IMPACT=LOW;STRAND=-;
NC_019495.1_155431_G/T	155431	155431	T	14011328	mRNA ORF91	Transcript	upstream_gene_variant	-	-	-	-	-	IMPACT=MODIFIER;DISTANCE=2356;STRAND=+;
NC_019495.1_155431_G/T	155431	155431	T	14011329	mRNA ORF92	Transcript	upstream_gene_variant	-	-	-	-	-	IMPACT=MODIFIER;DISTANCE=3260;STRAND=+;
NC_019495.1_155437_C/A	155437	155437	A	14011322	mRNA ORF87	Transcript	intergenic_variant	-	-	-	-	-	IMPACT=MODIFIER;STRAND=-;
NC_019495.1_155437_C/A	155437	155437	A	14011324	mRNA ORF88	Transcript	downstream_gene_variant	-	-	-	-	-	IMPACT=MODIFIER;DISTANCE=1628;STRAND=+;
NC_019495.1_155437_C/A	155437	155437	A	14011326	mRNA ORF89	Transcript	downstream_gene_variant	-	-	-	-	-	IMPACT=MODIFIER;DISTANCE=256;STRAND=+;
NC_019495.1_155437_C/A	155437	155437	A	14011327	mRNA ORF90	Transcript	downstream_gene_variant	-	-	-	-	-	IMPACT=MODIFIER;DISTANCE=994;STRAND=-;
NC_019495.1_155437_C/A	155437	155437	A	14011327	mRNA ORF90	Transcript	downstream_gene_variant	-	-	-	-	-	IMPACT=MODIFIER;DISTANCE=1366;STRAND=-;
NC_019495.1_155437_C/A	155437	155437	A	14011327	mRNA ORF90	Transcript	synonymous_variant	885	885	295	P	ccG/ccT	IMPACT=LOW;STRAND=-;
NC_019495.1_155437_C/A	155437	155437	A	14011328	mRNA ORF91	Transcript	upstream_gene_variant	-	-	-	-	-	IMPACT=MODIFIER;DISTANCE=2350;STRAND=+;
NC_019495.1_155437_C/A	155437	155437	A	14011329	mRNA ORF92	Transcript	upstream_gene_variant	-	-	-	-	-	IMPACT=MODIFIER;DISTANCE=3254;STRAND=+;
NC_019495.1_155550_A/C	155550	155550	C	14011322	mRNA ORF87	Transcript	intergenic_variant	-	-	-	-	-	IMPACT=MODIFIER;STRAND=-;
NC_019495.1_155550_A/C	155550	155550	C	14011324	mRNA ORF88	Transcript	downstream_gene_variant	-	-	-	-	-	IMPACT=MODIFIER;DISTANCE=1741;STRAND=+;
NC_019495.1_155550_A/C	155550	155550	C	14011326	mRNA ORF89	Transcript	downstream_gene_variant	-	-	-	-	-	IMPACT=MODIFIER;DISTANCE=369;STRAND=+;
NC_019495.1_155550_A/C	155550	155550	C	14011327	mRNA ORF90	Transcript	downstream_gene_variant	-	-	-	-	-	IMPACT=MODIFIER;DISTANCE=881;STRAND=-;
NC_019495.1_155550_A/C	155550	155550	C	14011327	mRNA ORF90	Transcript	downstream_gene_variant	-	-	-	-	-	IMPACT=MODIFIER;DISTANCE=1253;STRAND=-;
NC_019495.1_155550_A/C	155550	155550	C	14011327	mRNA ORF90	Transcript	missense_variant	772	772	258	S/A	Tcc/Gcc	IMPACT=MODERATE;STRAND=-;
NC_019495.1_155550_A/C	155550	155550	C	14011328	mRNA ORF91	Transcript	upstream_gene_variant	-	-	-	-	-	IMPACT=MODIFIER;DISTANCE=2237;STRAND=+;
NC_019495.1_155550_A/C	155550	155550	C	14011329	mRNA ORF92	Transcript	upstream_gene_variant	-	-	-	-	-	IMPACT=MODIFIER;DISTANCE=3141;STRAND=+;
NC_019495.1_155692_T/G	155692	155692	G	14011322	mRNA ORF87	Transcript	intergenic_variant	-	-	-	-	-	IMPACT=MODIFIER;STRAND=-;
NC_019495.1_155692_T/G	155692	155692	G	14011324	mRNA ORF88	Transcript	downstream_gene_variant	-	-	-	-	-	IMPACT=MODIFIER;DISTANCE=1883;STRAND=+;
NC_019495.1_155692_T/G	155692	155692	G	14011326	mRNA ORF89	Transcript	downstream_gene_variant	-	-	-	-	-	IMPACT=MODIFIER;DISTANCE=511;STRAND=+;
NC_019495.1_155692_T/G	155692	155692	G	14011327	mRNA ORF90	Transcript	downstream_gene_variant	-	-	-	-	-	IMPACT=MODIFIER;DISTANCE=739;STRAND=-;
NC_019495.1_155692_T/G	155692	155692	G	14011327	mRNA ORF90	Transcript	downstream_gene_variant	-	-	-	-	-	IMPACT=MODIFIER;DISTANCE=1111;STRAND=-;
NC_019495.1_155692_T/G	155692	155692	G	14011327	mRNA ORF90	Transcript	synonymous_variant	630	630	210	I	atA/atC	IMPACT=LOW;STRAND=-;
NC_019495.1_155692_T/G	155692	155692	G	14011328	mRNA ORF91	Transcript	upstream_gene_variant	-	-	-	-	-	IMPACT=MODIFIER;DISTANCE=2095;STRAND=+;
NC_019495.1_155692_T/G	155692	155692	G	14011329	mRNA ORF92	Transcript	upstream_gene_variant	-	-	-	-	-	IMPACT=MODIFIER;DISTANCE=2999;STRAND=+;
NC_019495.1_156349_GG/-	156349	156350	-	14011324	mRNA ORF88	Transcript	downstream_gene_variant	-	-	-	-	-	IMPACT=MODIFIER;DISTANCE=2540;STRAND=+;
NC_019495.1_156349_GG/-	156349	156350	-	14011326	mRNA ORF89	Transcript	downstream_gene_variant	-	-	-	-	-	IMPACT=MODIFIER;DISTANCE=1168;STRAND=+;
NC_019495.1_156349_GG/-	156349	156350	-	14011327	mRNA ORF90	Transcript	downstream_gene_variant	-	-	-	-	-	IMPACT=MODIFIER;DISTANCE=81;STRAND=-;
NC_019495.1_156349_GG/-	156349	156350	-	14011327	mRNA ORF90	Transcript	downstream_gene_variant	-	-	-	-	-	IMPACT=MODIFIER;DISTANCE=453;STRAND=-;
NC_019495.1_156349_GG/-	156349	156350	-	14011327	mRNA ORF90	Transcript	upstream_gene_variant	-	-	-	-	-	IMPACT=MODIFIER;DISTANCE=28;STRAND=-;
NC_019495.1_156349_GG/-	156349	156350	-	14011328	mRNA ORF91	Transcript	upstream_gene_variant	-	-	-	-	-	IMPACT=MODIFIER;DISTANCE=1437;STRAND=+;
NC_019495.1_156349_GG/-	156349	156350	-	14011329	mRNA ORF92	Transcript	upstream_gene_variant	-	-	-	-	-	IMPACT=MODIFIER;DISTANCE=2341;STRAND=+;
NC_019495.1_156373_AGAGT/GA	156373	156377	GA	14011324	mRNA ORF88	Transcript	downstream_gene_variant	-	-	-	-	-	IMPACT=MODIFIER;DISTANCE=2564;STRAND=+;
NC_019495.1_156373_AGAGT/GA	156373	156377	GA	14011326	mRNA ORF89	Transcript	downstream_gene_variant	-	-	-	-	-	IMPACT=MODIFIER;DISTANCE=1192;STRAND=+;
NC_019495.1_156373_AGAGT/GA	156373	156377	GA	14011327	mRNA ORF90	Transcript	downstream_gene_variant	-	-	-	-	-	IMPACT=MODIFIER;DISTANCE=54;STRAND=-;
NC_019495.1_156373_AGAGT/GA	156373	156377	GA	14011327	mRNA ORF90	Transcript	downstream_gene_variant	-	-	-	-	-	IMPACT=MODIFIER;DISTANCE=426;STRAND=-;
NC_019495.1_156373_AGAGT/GA	156373	156377	GA	14011327	mRNA ORF90	Transcript	upstream_gene_variant	-	-	-	-	-	IMPACT=MODIFIER;DISTANCE=52;STRAND=-;
NC_019495.1_156373_AGAGT/GA	156373	156377	GA	14011328	mRNA ORF91	Transcript	upstream_gene_variant	-	-	-	-	-	IMPACT=MODIFIER;DISTANCE=1410;STRAND=+;
NC_019495.1_156373_AGAGT/GA	156373	156377	GA	14011329	mRNA ORF92	Transcript	upstream_gene_variant	-	-	-	-	-	IMPACT=MODIFIER;DISTANCE=2314;STRAND=+;
NC_019495.1_156379_A/T	156379	156379	T	14011324	mRNA ORF88	Transcript	downstream_gene_variant	-	-	-	-	-	IMPACT=MODIFIER;DISTANCE=2570;STRAND=+;
NC_019495.1_156379_A/T	156379	156379	T	14011326	mRNA ORF89	Transcript	downstream_gene_variant	-	-	-	-	-	IMPACT=MODIFIER;DISTANCE=1198;STRAND=+;
NC_019495.1_156379_A/T	156379	156379	T	14011327	mRNA ORF90	Transcript	downstream_gene_variant	-	-	-	-	-	IMPACT=MODIFIER;DISTANCE=52;STRAND=-;
NC_019495.1_156379_A/T	156379	156379	T	14011327	mRNA ORF90	Transcript	downstream_gene_variant	-	-	-	-	-	IMPACT=MODIFIER;DISTANCE=424;STRAND=-;
NC_019495.1_156379_A/T	156379	156379	T	14011327	mRNA ORF90	Transcript	upstream_gene_variant	-	-	-	-	-	IMPACT=MODIFIER;DISTANCE=58;STRAND=-;
NC_019495.1_156379_A/T	156379	156379	T	14011328	mRNA ORF91	Transcript	upstream_gene_variant	-	-	-	-	-	IMPACT=MODIFIER;DISTANCE=1408;STRAND=+;
NC_019495.1_156379_A/T	156379	156379	T	14011329	mRNA ORF92	Transcript	upstream_gene_variant	-	-	-	-	-	IMPACT=MODIFIER;DISTANCE=2312;STRAND=+;
NC_019495.1_156735_A/-	156735	156735	-	14011324	mRNA ORF88	Transcript	downstream_gene_variant	-	-	-	-	-	IMPACT=MODIFIER;DISTANCE=2926;STRAND=+;
NC_019495.1_156735_A/-	156735	156735	-	14011326	mRNA ORF89	Transcript	downstream_gene_variant	-	-	-	-	-	IMPACT=MODIFIER;DISTANCE=1554;STRAND=+;
NC_019495.1_156735_A/-	156735	156735	-	14011327	mRNA ORF90	Transcript	upstream_gene_variant	-	-	-	-	-	IMPACT=MODIFIER;DISTANCE=25;STRAND=-;
NC_019495.1_156735_A/-	156735	156735	-	14011327	mRNA ORF90	Transcript	downstream_gene_variant	-	-	-	-	-	IMPACT=MODIFIER;DISTANCE=68;STRAND=-;
NC_019495.1_156735_A/-	156735	156735	-	14011327	mRNA ORF90	Transcript	upstream_gene_variant	-	-	-	-	-	IMPACT=MODIFIER;DISTANCE=414;STRAND=-;
NC_019495.1_156735_A/-	156735	156735	-	14011328	mRNA ORF91	Transcript	upstream_gene_variant	-	-	-	-	-	IMPACT=MODIFIER;DISTANCE=1052;STRAND=+;
NC_019495.1_156735_A/-	156735	156735	-	14011329	mRNA ORF92	Transcript	upstream_gene_variant	-	-	-	-	-	IMPACT=MODIFIER;DISTANCE=1956;STRAND=+;
NC_019495.1_156922_G/A	156922	156922	A	14011324	mRNA ORF88	Transcript	downstream_gene_variant	-	-	-	-	-	IMPACT=MODIFIER;DISTANCE=3113;STRAND=+;
NC_019495.1_156922_G/A	156922	156922	A	14011326	mRNA ORF89	Transcript	downstream_gene_variant	-	-	-	-	-	IMPACT=MODIFIER;DISTANCE=1741;STRAND=+;
NC_019495.1_156922_G/A	156922	156922	A	14011327	mRNA ORF90	Transcript	upstream_gene_variant	-	-	-	-	-	IMPACT=MODIFIER;DISTANCE=212;STRAND=-;
NC_019495.1_156922_G/A	156922	156922	A	14011327	mRNA ORF90	Transcript	synonymous_variant	864	864	288	Y	taC/taT	IMPACT=LOW;STRAND=-;
NC_019495.1_156922_G/A	156922	156922	A	14011327	mRNA ORF90	Transcript	upstream_gene_variant	-	-	-	-	-	IMPACT=MODIFIER;DISTANCE=601;STRAND=-;
NC_019495.1_156922_G/A	156922	156922	A	14011328	mRNA ORF91	Transcript	upstream_gene_variant	-	-	-	-	-	IMPACT=MODIFIER;DISTANCE=865;STRAND=+;
NC_019495.1_156922_G/A	156922	156922	A	14011329	mRNA ORF92	Transcript	upstream_gene_variant	-	-	-	-	-	IMPACT=MODIFIER;DISTANCE=1769;STRAND=+;
NC_019495.1_157066_A/C	157066	157066	C	14011324	mRNA ORF88	Transcript	downstream_gene_variant	-	-	-	-	-	IMPACT=MODIFIER;DISTANCE=3257;STRAND=+;
NC_019495.1_157066_A/C	157066	157066	C	14011326	mRNA ORF89	Transcript	downstream_gene_variant	-	-	-	-	-	IMPACT=MODIFIER;DISTANCE=1885;STRAND=+;
NC_019495.1_157066_A/C	157066	157066	C	14011327	mRNA ORF90	Transcript	upstream_gene_variant	-	-	-	-	-	IMPACT=MODIFIER;DISTANCE=356;STRAND=-;
NC_019495.1_157066_A/C	157066	157066	C	14011327	mRNA ORF90	Transcript	synonymous_variant	720	720	240	A	gcT/gcG	IMPACT=LOW;STRAND=-;
NC_019495.1_157066_A/C	157066	157066	C	14011327	mRNA ORF90	Transcript	upstream_gene_variant	-	-	-	-	-	IMPACT=MODIFIER;DISTANCE=745;STRAND=-;
NC_019495.1_157066_A/C	157066	157066	C	14011328	mRNA ORF91	Transcript	upstream_gene_variant	-	-	-	-	-	IMPACT=MODIFIER;DISTANCE=721;STRAND=+;
NC_019495.1_157066_A/C	157066	157066	C	14011329	mRNA ORF92	Transcript	upstream_gene_variant	-	-	-	-	-	IMPACT=MODIFIER;DISTANCE=1625;STRAND=+;
NC_019495.1_157366_A/G	157366	157366	G	14011324	mRNA ORF88	Transcript	downstream_gene_variant	-	-	-	-	-	IMPACT=MODIFIER;DISTANCE=3557;STRAND=+;
NC_019495.1_157366_A/G	157366	157366	G	14011326	mRNA ORF89	Transcript	downstream_gene_variant	-	-	-	-	-	IMPACT=MODIFIER;DISTANCE=2185;STRAND=+;
NC_019495.1_157366_A/G	157366	157366	G	14011327	mRNA ORF90	Transcript	upstream_gene_variant	-	-	-	-	-	IMPACT=MODIFIER;DISTANCE=656;STRAND=-;
NC_019495.1_157366_A/G	157366	157366	G	14011327	mRNA ORF90	Transcript	synonymous_variant	420	420	140	V	gtT/gtC	IMPACT=LOW;STRAND=-;
NC_019495.1_157366_A/G	157366	157366	G	14011327	mRNA ORF90	Transcript	upstream_gene_variant	-	-	-	-	-	IMPACT=MODIFIER;DISTANCE=1045;STRAND=-;
NC_019495.1_157366_A/G	157366	157366	G	14011328	mRNA ORF91	Transcript	upstream_gene_variant	-	-	-	-	-	IMPACT=MODIFIER;DISTANCE=421;STRAND=+;
NC_019495.1_157366_A/G	157366	157366	G	14011329	mRNA ORF92	Transcript	upstream_gene_variant	-	-	-	-	-	IMPACT=MODIFIER;DISTANCE=1325;STRAND=+;
NC_019495.1_157739_CCACCG/-	157739	157744	-	14011324	mRNA ORF88	Transcript	downstream_gene_variant	-	-	-	-	-	IMPACT=MODIFIER;DISTANCE=3930;STRAND=+;
NC_019495.1_157739_CCACCG/-	157739	157744	-	14011326	mRNA ORF89	Transcript	downstream_gene_variant	-	-	-	-	-	IMPACT=MODIFIER;DISTANCE=2558;STRAND=+;
NC_019495.1_157739_CCACCG/-	157739	157744	-	14011327	mRNA ORF90	Transcript	upstream_gene_variant	-	-	-	-	-	IMPACT=MODIFIER;DISTANCE=1029;STRAND=-;
NC_019495.1_157739_CCACCG/-	157739	157744	-	14011327	mRNA ORF90	Transcript	inframe_deletion	42-47	42-47	14-16	GGG/G	ggCGGTGGt/ggt	IMPACT=MODERATE;STRAND=-;
NC_019495.1_157739_CCACCG/-	157739	157744	-	14011327	mRNA ORF90	Transcript	upstream_gene_variant	-	-	-	-	-	IMPACT=MODIFIER;DISTANCE=1418;STRAND=-;
NC_019495.1_157739_CCACCG/-	157739	157744	-	14011328	mRNA ORF91	Transcript	upstream_gene_variant	-	-	-	-	-	IMPACT=MODIFIER;DISTANCE=43;STRAND=+;
NC_019495.1_157739_CCACCG/-	157739	157744	-	14011329	mRNA ORF92	Transcript	upstream_gene_variant	-	-	-	-	-	IMPACT=MODIFIER;DISTANCE=947;STRAND=+;
NC_019495.1_157739_CCACCG/-	157739	157744	-	14011330	mRNA ORF93	Transcript	upstream_gene_variant	-	-	-	-	-	IMPACT=MODIFIER;DISTANCE=4900;STRAND=+;
NC_019495.1_158506_A/G	158506	158506	G	14011324	mRNA ORF88	Transcript	downstream_gene_variant	-	-	-	-	-	IMPACT=MODIFIER;DISTANCE=4697;STRAND=+;
NC_019495.1_158506_A/G	158506	158506	G	14011326	mRNA ORF89	Transcript	downstream_gene_variant	-	-	-	-	-	IMPACT=MODIFIER;DISTANCE=3325;STRAND=+;
NC_019495.1_158506_A/G	158506	158506	G	14011327	mRNA ORF90	Transcript	upstream_gene_variant	-	-	-	-	-	IMPACT=MODIFIER;DISTANCE=1796;STRAND=-;
NC_019495.1_158506_A/G	158506	158506	G	14011327	mRNA ORF90	Transcript	upstream_gene_variant	-	-	-	-	-	IMPACT=MODIFIER;DISTANCE=721;STRAND=-;
NC_019495.1_158506_A/G	158506	158506	G	14011327	mRNA ORF90	Transcript	upstream_gene_variant	-	-	-	-	-	IMPACT=MODIFIER;DISTANCE=2185;STRAND=-;
NC_019495.1_158506_A/G	158506	158506	G	14011328	mRNA ORF91	Transcript	downstream_gene_variant	-	-	-	-	-	IMPACT=MODIFIER;DISTANCE=33;STRAND=+;
NC_019495.1_158506_A/G	158506	158506	G	14011329	mRNA ORF92	Transcript	upstream_gene_variant	-	-	-	-	-	IMPACT=MODIFIER;DISTANCE=185;STRAND=+;
NC_019495.1_158506_A/G	158506	158506	G	14011330	mRNA ORF93	Transcript	upstream_gene_variant	-	-	-	-	-	IMPACT=MODIFIER;DISTANCE=4138;STRAND=+;
NC_019495.1_158506_A/G	158506	158506	G	14011331	mRNA ORF94	Transcript	downstream_gene_variant	-	-	-	-	-	IMPACT=MODIFIER;DISTANCE=4871;STRAND=-;
NC_019495.1_158520_-/TT	158519	158520	TT	14011324	mRNA ORF88	Transcript	downstream_gene_variant	-	-	-	-	-	IMPACT=MODIFIER;DISTANCE=4710;STRAND=+;
NC_019495.1_158520_-/TT	158519	158520	TT	14011326	mRNA ORF89	Transcript	downstream_gene_variant	-	-	-	-	-	IMPACT=MODIFIER;DISTANCE=3338;STRAND=+;
NC_019495.1_158520_-/TT	158519	158520	TT	14011327	mRNA ORF90	Transcript	upstream_gene_variant	-	-	-	-	-	IMPACT=MODIFIER;DISTANCE=1809;STRAND=-;
NC_019495.1_158520_-/TT	158519	158520	TT	14011327	mRNA ORF90	Transcript	upstream_gene_variant	-	-	-	-	-	IMPACT=MODIFIER;DISTANCE=734;STRAND=-;
NC_019495.1_158520_-/TT	158519	158520	TT	14011327	mRNA ORF90	Transcript	upstream_gene_variant	-	-	-	-	-	IMPACT=MODIFIER;DISTANCE=2198;STRAND=-;
NC_019495.1_158520_-/TT	158519	158520	TT	14011328	mRNA ORF91	Transcript	downstream_gene_variant	-	-	-	-	-	IMPACT=MODIFIER;DISTANCE=46;STRAND=+;
NC_019495.1_158520_-/TT	158519	158520	TT	14011329	mRNA ORF92	Transcript	upstream_gene_variant	-	-	-	-	-	IMPACT=MODIFIER;DISTANCE=171;STRAND=+;
NC_019495.1_158520_-/TT	158519	158520	TT	14011330	mRNA ORF93	Transcript	upstream_gene_variant	-	-	-	-	-	IMPACT=MODIFIER;DISTANCE=4124;STRAND=+;
NC_019495.1_158520_-/TT	158519	158520	TT	14011331	mRNA ORF94	Transcript	downstream_gene_variant	-	-	-	-	-	IMPACT=MODIFIER;DISTANCE=4857;STRAND=-;
NC_019495.1_158526_G/T	158526	158526	T	14011324	mRNA ORF88	Transcript	downstream_gene_variant	-	-	-	-	-	IMPACT=MODIFIER;DISTANCE=4717;STRAND=+;
NC_019495.1_158526_G/T	158526	158526	T	14011326	mRNA ORF89	Transcript	downstream_gene_variant	-	-	-	-	-	IMPACT=MODIFIER;DISTANCE=3345;STRAND=+;
NC_019495.1_158526_G/T	158526	158526	T	14011327	mRNA ORF90	Transcript	upstream_gene_variant	-	-	-	-	-	IMPACT=MODIFIER;DISTANCE=1816;STRAND=-;
NC_019495.1_158526_G/T	158526	158526	T	14011327	mRNA ORF90	Transcript	upstream_gene_variant	-	-	-	-	-	IMPACT=MODIFIER;DISTANCE=741;STRAND=-;
NC_019495.1_158526_G/T	158526	158526	T	14011327	mRNA ORF90	Transcript	upstream_gene_variant	-	-	-	-	-	IMPACT=MODIFIER;DISTANCE=2205;STRAND=-;
NC_019495.1_158526_G/T	158526	158526	T	14011328	mRNA ORF91	Transcript	downstream_gene_variant	-	-	-	-	-	IMPACT=MODIFIER;DISTANCE=53;STRAND=+;
NC_019495.1_158526_G/T	158526	158526	T	14011329	mRNA ORF92	Transcript	upstream_gene_variant	-	-	-	-	-	IMPACT=MODIFIER;DISTANCE=165;STRAND=+;
NC_019495.1_158526_G/T	158526	158526	T	14011330	mRNA ORF93	Transcript	upstream_gene_variant	-	-	-	-	-	IMPACT=MODIFIER;DISTANCE=4118;STRAND=+;
NC_019495.1_158526_G/T	158526	158526	T	14011331	mRNA ORF94	Transcript	downstream_gene_variant	-	-	-	-	-	IMPACT=MODIFIER;DISTANCE=4851;STRAND=-;
NC_019495.1_158627_-/A	158626	158627	A	14011324	mRNA ORF88	Transcript	downstream_gene_variant	-	-	-	-	-	IMPACT=MODIFIER;DISTANCE=4817;STRAND=+;
NC_019495.1_158627_-/A	158626	158627	A	14011326	mRNA ORF89	Transcript	downstream_gene_variant	-	-	-	-	-	IMPACT=MODIFIER;DISTANCE=3445;STRAND=+;
NC_019495.1_158627_-/A	158626	158627	A	14011327	mRNA ORF90	Transcript	upstream_gene_variant	-	-	-	-	-	IMPACT=MODIFIER;DISTANCE=1916;STRAND=-;
NC_019495.1_158627_-/A	158626	158627	A	14011327	mRNA ORF90	Transcript	upstream_gene_variant	-	-	-	-	-	IMPACT=MODIFIER;DISTANCE=841;STRAND=-;
NC_019495.1_158627_-/A	158626	158627	A	14011327	mRNA ORF90	Transcript	upstream_gene_variant	-	-	-	-	-	IMPACT=MODIFIER;DISTANCE=2305;STRAND=-;
NC_019495.1_158627_-/A	158626	158627	A	14011328	mRNA ORF91	Transcript	downstream_gene_variant	-	-	-	-	-	IMPACT=MODIFIER;DISTANCE=153;STRAND=+;
NC_019495.1_158627_-/A	158626	158627	A	14011329	mRNA ORF92	Transcript	upstream_gene_variant	-	-	-	-	-	IMPACT=MODIFIER;DISTANCE=64;STRAND=+;
NC_019495.1_158627_-/A	158626	158627	A	14011330	mRNA ORF93	Transcript	upstream_gene_variant	-	-	-	-	-	IMPACT=MODIFIER;DISTANCE=4017;STRAND=+;
NC_019495.1_158627_-/A	158626	158627	A	14011331	mRNA ORF94	Transcript	downstream_gene_variant	-	-	-	-	-	IMPACT=MODIFIER;DISTANCE=4750;STRAND=-;
NC_019495.1_159110_G/T	159110	159110	T	14011326	mRNA ORF89	Transcript	downstream_gene_variant	-	-	-	-	-	IMPACT=MODIFIER;DISTANCE=3929;STRAND=+;
NC_019495.1_159110_G/T	159110	159110	T	14011327	mRNA ORF90	Transcript	upstream_gene_variant	-	-	-	-	-	IMPACT=MODIFIER;DISTANCE=2400;STRAND=-;
NC_019495.1_159110_G/T	159110	159110	T	14011327	mRNA ORF90	Transcript	upstream_gene_variant	-	-	-	-	-	IMPACT=MODIFIER;DISTANCE=1325;STRAND=-;
NC_019495.1_159110_G/T	159110	159110	T	14011327	mRNA ORF90	Transcript	upstream_gene_variant	-	-	-	-	-	IMPACT=MODIFIER;DISTANCE=2789;STRAND=-;
NC_019495.1_159110_G/T	159110	159110	T	14011328	mRNA ORF91	Transcript	downstream_gene_variant	-	-	-	-	-	IMPACT=MODIFIER;DISTANCE=637;STRAND=+;
NC_019495.1_159110_G/T	159110	159110	T	14011329	mRNA ORF92	Transcript	synonymous_variant	420	420	140	L	ctG/ctT	IMPACT=LOW;STRAND=+;
NC_019495.1_159110_G/T	159110	159110	T	14011330	mRNA ORF93	Transcript	upstream_gene_variant	-	-	-	-	-	IMPACT=MODIFIER;DISTANCE=3534;STRAND=+;
NC_019495.1_159110_G/T	159110	159110	T	14011331	mRNA ORF94	Transcript	downstream_gene_variant	-	-	-	-	-	IMPACT=MODIFIER;DISTANCE=4267;STRAND=-;
NC_019495.1_159149_T/C	159149	159149	C	14011326	mRNA ORF89	Transcript	downstream_gene_variant	-	-	-	-	-	IMPACT=MODIFIER;DISTANCE=3968;STRAND=+;
NC_019495.1_159149_T/C	159149	159149	C	14011327	mRNA ORF90	Transcript	upstream_gene_variant	-	-	-	-	-	IMPACT=MODIFIER;DISTANCE=2439;STRAND=-;
NC_019495.1_159149_T/C	159149	159149	C	14011327	mRNA ORF90	Transcript	upstream_gene_variant	-	-	-	-	-	IMPACT=MODIFIER;DISTANCE=1364;STRAND=-;
NC_019495.1_159149_T/C	159149	159149	C	14011327	mRNA ORF90	Transcript	upstream_gene_variant	-	-	-	-	-	IMPACT=MODIFIER;DISTANCE=2828;STRAND=-;
NC_019495.1_159149_T/C	159149	159149	C	14011328	mRNA ORF91	Transcript	downstream_gene_variant	-	-	-	-	-	IMPACT=MODIFIER;DISTANCE=676;STRAND=+;
NC_019495.1_159149_T/C	159149	159149	C	14011329	mRNA ORF92	Transcript	synonymous_variant	459	459	153	G	ggT/ggC	IMPACT=LOW;STRAND=+;
NC_019495.1_159149_T/C	159149	159149	C	14011330	mRNA ORF93	Transcript	upstream_gene_variant	-	-	-	-	-	IMPACT=MODIFIER;DISTANCE=3495;STRAND=+;
NC_019495.1_159149_T/C	159149	159149	C	14011331	mRNA ORF94	Transcript	downstream_gene_variant	-	-	-	-	-	IMPACT=MODIFIER;DISTANCE=4228;STRAND=-;
NC_019495.1_159284_G/T	159284	159284	T	14011326	mRNA ORF89	Transcript	downstream_gene_variant	-	-	-	-	-	IMPACT=MODIFIER;DISTANCE=4103;STRAND=+;
NC_019495.1_159284_G/T	159284	159284	T	14011327	mRNA ORF90	Transcript	upstream_gene_variant	-	-	-	-	-	IMPACT=MODIFIER;DISTANCE=2574;STRAND=-;
NC_019495.1_159284_G/T	159284	159284	T	14011327	mRNA ORF90	Transcript	upstream_gene_variant	-	-	-	-	-	IMPACT=MODIFIER;DISTANCE=1499;STRAND=-;
NC_019495.1_159284_G/T	159284	159284	T	14011327	mRNA ORF90	Transcript	upstream_gene_variant	-	-	-	-	-	IMPACT=MODIFIER;DISTANCE=2963;STRAND=-;
NC_019495.1_159284_G/T	159284	159284	T	14011328	mRNA ORF91	Transcript	downstream_gene_variant	-	-	-	-	-	IMPACT=MODIFIER;DISTANCE=811;STRAND=+;
NC_019495.1_159284_G/T	159284	159284	T	14011329	mRNA ORF92	Transcript	synonymous_variant	594	594	198	A	gcG/gcT	IMPACT=LOW;STRAND=+;
NC_019495.1_159284_G/T	159284	159284	T	14011330	mRNA ORF93	Transcript	upstream_gene_variant	-	-	-	-	-	IMPACT=MODIFIER;DISTANCE=3360;STRAND=+;
NC_019495.1_159284_G/T	159284	159284	T	14011331	mRNA ORF94	Transcript	downstream_gene_variant	-	-	-	-	-	IMPACT=MODIFIER;DISTANCE=4093;STRAND=-;
NC_019495.1_159428_G/T	159428	159428	T	14011326	mRNA ORF89	Transcript	downstream_gene_variant	-	-	-	-	-	IMPACT=MODIFIER;DISTANCE=4247;STRAND=+;
NC_019495.1_159428_G/T	159428	159428	T	14011327	mRNA ORF90	Transcript	upstream_gene_variant	-	-	-	-	-	IMPACT=MODIFIER;DISTANCE=2718;STRAND=-;
NC_019495.1_159428_G/T	159428	159428	T	14011327	mRNA ORF90	Transcript	upstream_gene_variant	-	-	-	-	-	IMPACT=MODIFIER;DISTANCE=1643;STRAND=-;
NC_019495.1_159428_G/T	159428	159428	T	14011327	mRNA ORF90	Transcript	upstream_gene_variant	-	-	-	-	-	IMPACT=MODIFIER;DISTANCE=3107;STRAND=-;
NC_019495.1_159428_G/T	159428	159428	T	14011328	mRNA ORF91	Transcript	downstream_gene_variant	-	-	-	-	-	IMPACT=MODIFIER;DISTANCE=955;STRAND=+;
NC_019495.1_159428_G/T	159428	159428	T	14011329	mRNA ORF92	Transcript	synonymous_variant	738	738	246	S	tcG/tcT	IMPACT=LOW;STRAND=+;
NC_019495.1_159428_G/T	159428	159428	T	14011330	mRNA ORF93	Transcript	upstream_gene_variant	-	-	-	-	-	IMPACT=MODIFIER;DISTANCE=3216;STRAND=+;
NC_019495.1_159428_G/T	159428	159428	T	14011331	mRNA ORF94	Transcript	downstream_gene_variant	-	-	-	-	-	IMPACT=MODIFIER;DISTANCE=3949;STRAND=-;
NC_019495.1_161915_G/A	161915	161915	A	14011327	mRNA ORF90	Transcript	intergenic_variant	-	-	-	-	-	IMPACT=MODIFIER;STRAND=-;
NC_019495.1_161915_G/A	161915	161915	A	14011328	mRNA ORF91	Transcript	downstream_gene_variant	-	-	-	-	-	IMPACT=MODIFIER;DISTANCE=3442;STRAND=+;
NC_019495.1_161915_G/A	161915	161915	A	14011329	mRNA ORF92	Transcript	synonymous_variant	3225	3225	1075	R	agG/agA	IMPACT=LOW;STRAND=+;
NC_019495.1_161915_G/A	161915	161915	A	14011330	mRNA ORF93	Transcript	upstream_gene_variant	-	-	-	-	-	IMPACT=MODIFIER;DISTANCE=729;STRAND=+;
NC_019495.1_161915_G/A	161915	161915	A	14011331	mRNA ORF94	Transcript	downstream_gene_variant	-	-	-	-	-	IMPACT=MODIFIER;DISTANCE=1462;STRAND=-;
NC_019495.1_161915_G/A	161915	161915	A	14011334	mRNA ORF95	Transcript	downstream_gene_variant	-	-	-	-	-	IMPACT=MODIFIER;DISTANCE=2559;STRAND=-;
NC_019495.1_161915_G/A	161915	161915	A	14011335	mRNA ORF96	Transcript	downstream_gene_variant	-	-	-	-	-	IMPACT=MODIFIER;DISTANCE=3176;STRAND=-;
NC_019495.1_162512_ACA/-	162512	162514	-	14011327	mRNA ORF90	Transcript	intergenic_variant	-	-	-	-	-	IMPACT=MODIFIER;STRAND=-;
NC_019495.1_162512_ACA/-	162512	162514	-	14011328	mRNA ORF91	Transcript	downstream_gene_variant	-	-	-	-	-	IMPACT=MODIFIER;DISTANCE=4039;STRAND=+;
NC_019495.1_162512_ACA/-	162512	162514	-	14011329	mRNA ORF92	Transcript	downstream_gene_variant	-	-	-	-	-	IMPACT=MODIFIER;DISTANCE=33;STRAND=+;
NC_019495.1_162512_ACA/-	162512	162514	-	14011330	mRNA ORF93	Transcript	upstream_gene_variant	-	-	-	-	-	IMPACT=MODIFIER;DISTANCE=130;STRAND=+;
NC_019495.1_162512_ACA/-	162512	162514	-	14011331	mRNA ORF94	Transcript	downstream_gene_variant	-	-	-	-	-	IMPACT=MODIFIER;DISTANCE=863;STRAND=-;
NC_019495.1_162512_ACA/-	162512	162514	-	14011334	mRNA ORF95	Transcript	downstream_gene_variant	-	-	-	-	-	IMPACT=MODIFIER;DISTANCE=1960;STRAND=-;
NC_019495.1_162512_ACA/-	162512	162514	-	14011335	mRNA ORF96	Transcript	downstream_gene_variant	-	-	-	-	-	IMPACT=MODIFIER;DISTANCE=2577;STRAND=-;
NC_019495.1_162559_ACACACA/-	162559	162565	-	14011327	mRNA ORF90	Transcript	intergenic_variant	-	-	-	-	-	IMPACT=MODIFIER;STRAND=-;
NC_019495.1_162559_ACACACA/-	162559	162565	-	14011328	mRNA ORF91	Transcript	downstream_gene_variant	-	-	-	-	-	IMPACT=MODIFIER;DISTANCE=4086;STRAND=+;
NC_019495.1_162559_ACACACA/-	162559	162565	-	14011329	mRNA ORF92	Transcript	downstream_gene_variant	-	-	-	-	-	IMPACT=MODIFIER;DISTANCE=80;STRAND=+;
NC_019495.1_162559_ACACACA/-	162559	162565	-	14011330	mRNA ORF93	Transcript	upstream_gene_variant	-	-	-	-	-	IMPACT=MODIFIER;DISTANCE=79;STRAND=+;
NC_019495.1_162559_ACACACA/-	162559	162565	-	14011331	mRNA ORF94	Transcript	downstream_gene_variant	-	-	-	-	-	IMPACT=MODIFIER;DISTANCE=812;STRAND=-;
NC_019495.1_162559_ACACACA/-	162559	162565	-	14011334	mRNA ORF95	Transcript	downstream_gene_variant	-	-	-	-	-	IMPACT=MODIFIER;DISTANCE=1909;STRAND=-;
NC_019495.1_162559_ACACACA/-	162559	162565	-	14011335	mRNA ORF96	Transcript	downstream_gene_variant	-	-	-	-	-	IMPACT=MODIFIER;DISTANCE=2526;STRAND=-;
NC_019495.1_162566_CCA/CGT	162566	162568	CGT	14011327	mRNA ORF90	Transcript	intergenic_variant	-	-	-	-	-	IMPACT=MODIFIER;STRAND=-;
NC_019495.1_162566_CCA/CGT	162566	162568	CGT	14011328	mRNA ORF91	Transcript	downstream_gene_variant	-	-	-	-	-	IMPACT=MODIFIER;DISTANCE=4093;STRAND=+;
NC_019495.1_162566_CCA/CGT	162566	162568	CGT	14011329	mRNA ORF92	Transcript	downstream_gene_variant	-	-	-	-	-	IMPACT=MODIFIER;DISTANCE=87;STRAND=+;
NC_019495.1_162566_CCA/CGT	162566	162568	CGT	14011330	mRNA ORF93	Transcript	upstream_gene_variant	-	-	-	-	-	IMPACT=MODIFIER;DISTANCE=76;STRAND=+;
NC_019495.1_162566_CCA/CGT	162566	162568	CGT	14011331	mRNA ORF94	Transcript	downstream_gene_variant	-	-	-	-	-	IMPACT=MODIFIER;DISTANCE=809;STRAND=-;
NC_019495.1_162566_CCA/CGT	162566	162568	CGT	14011334	mRNA ORF95	Transcript	downstream_gene_variant	-	-	-	-	-	IMPACT=MODIFIER;DISTANCE=1906;STRAND=-;
NC_019495.1_162566_CCA/CGT	162566	162568	CGT	14011335	mRNA ORF96	Transcript	downstream_gene_variant	-	-	-	-	-	IMPACT=MODIFIER;DISTANCE=2523;STRAND=-;
NC_019495.1_163369_T/-	163369	163369	-	14011328	mRNA ORF91	Transcript	downstream_gene_variant	-	-	-	-	-	IMPACT=MODIFIER;DISTANCE=4896;STRAND=+;
NC_019495.1_163369_T/-	163369	163369	-	14011329	mRNA ORF92	Transcript	downstream_gene_variant	-	-	-	-	-	IMPACT=MODIFIER;DISTANCE=890;STRAND=+;
NC_019495.1_163369_T/-	163369	163369	-	14011330	mRNA ORF93	Transcript	downstream_gene_variant	-	-	-	-	-	IMPACT=MODIFIER;DISTANCE=42;STRAND=+;
[truncated: 2,393 more rows]

## Sheet: Table S5
Table S5. Summary of NL-2 Variant Effects. Based on annotations in CyHV-2 ST-J1 reference genome (NC_019495.1).
Variant ID	Start (Reference Genome)	End (Reference Genome)	Variant Sequence	Gene ID in CyHV-2 ST-J1 reference genome (NC_019495.1)	Feature	Feature_type	Sequence Ontology -Defined Consequence Description	cDNA_position	CDS_position	Protein_position	Amino_acids	Codons	Supplementary information on Consequences from VEP output
NC_019495.1_773_C/T	773	773	T	14011419	mRNA ORF5_1	Transcript	synonymous_variant	87	87	29	Y	taC/taT	IMPACT=LOW;STRAND=+;
NC_019495.1_773_C/T	773	773	T	14011419	mRNA ORF5_1	Transcript	upstream_gene_variant	-	-	-	-	-	IMPACT=MODIFIER;DISTANCE=643;STRAND=+;
NC_019495.1_773_C/T	773	773	T	14011420	mRNA ORF6_1	Transcript	downstream_gene_variant	-	-	-	-	-	IMPACT=MODIFIER;DISTANCE=3587;STRAND=-;
NC_019495.1_773_C/T	773	773	T	14011420	mRNA ORF6_1	Transcript	intergenic_variant	-	-	-	-	-	IMPACT=MODIFIER;STRAND=-;
NC_019495.1_2157_TTT/TAC	2157	2159	TAC	14011419	mRNA ORF5_1	Transcript	downstream_gene_variant	-	-	-	-	-	IMPACT=MODIFIER;DISTANCE=826;STRAND=+;
NC_019495.1_2157_TTT/TAC	2157	2159	TAC	14011419	mRNA ORF5_1	Transcript	downstream_gene_variant	-	-	-	-	-	IMPACT=MODIFIER;DISTANCE=277;STRAND=+;
NC_019495.1_2157_TTT/TAC	2157	2159	TAC	14011420	mRNA ORF6_1	Transcript	downstream_gene_variant	-	-	-	-	-	IMPACT=MODIFIER;DISTANCE=2201;STRAND=-;
NC_019495.1_2157_TTT/TAC	2157	2159	TAC	14011420	mRNA ORF6_1	Transcript	downstream_gene_variant	-	-	-	-	-	IMPACT=MODIFIER;DISTANCE=3687;STRAND=-;
NC_019495.1_2157_TTT/TAC	2157	2159	TAC	14011420	mRNA ORF6_1	Transcript	downstream_gene_variant	-	-	-	-	-	IMPACT=MODIFIER;DISTANCE=4240;STRAND=-;
NC_019495.1_2157_TTT/TAC	2157	2159	TAC	14011420	mRNA ORF6_1	Transcript	downstream_gene_variant	-	-	-	-	-	IMPACT=MODIFIER;DISTANCE=1001;STRAND=-;
NC_019495.1_2160_AGGA/ATTT	2160	2163	ATTT	14011419	mRNA ORF5_1	Transcript	downstream_gene_variant	-	-	-	-	-	IMPACT=MODIFIER;DISTANCE=829;STRAND=+;
NC_019495.1_2160_AGGA/ATTT	2160	2163	ATTT	14011419	mRNA ORF5_1	Transcript	downstream_gene_variant	-	-	-	-	-	IMPACT=MODIFIER;DISTANCE=280;STRAND=+;
NC_019495.1_2160_AGGA/ATTT	2160	2163	ATTT	14011420	mRNA ORF6_1	Transcript	downstream_gene_variant	-	-	-	-	-	IMPACT=MODIFIER;DISTANCE=2197;STRAND=-;
NC_019495.1_2160_AGGA/ATTT	2160	2163	ATTT	14011420	mRNA ORF6_1	Transcript	downstream_gene_variant	-	-	-	-	-	IMPACT=MODIFIER;DISTANCE=3683;STRAND=-;
NC_019495.1_2160_AGGA/ATTT	2160	2163	ATTT	14011420	mRNA ORF6_1	Transcript	downstream_gene_variant	-	-	-	-	-	IMPACT=MODIFIER;DISTANCE=4236;STRAND=-;
NC_019495.1_2160_AGGA/ATTT	2160	2163	ATTT	14011420	mRNA ORF6_1	Transcript	downstream_gene_variant	-	-	-	-	-	IMPACT=MODIFIER;DISTANCE=997;STRAND=-;
NC_019495.1_2164_ATG/ACA	2164	2166	ACA	14011419	mRNA ORF5_1	Transcript	downstream_gene_variant	-	-	-	-	-	IMPACT=MODIFIER;DISTANCE=833;STRAND=+;
NC_019495.1_2164_ATG/ACA	2164	2166	ACA	14011419	mRNA ORF5_1	Transcript	downstream_gene_variant	-	-	-	-	-	IMPACT=MODIFIER;DISTANCE=284;STRAND=+;
NC_019495.1_2164_ATG/ACA	2164	2166	ACA	14011420	mRNA ORF6_1	Transcript	downstream_gene_variant	-	-	-	-	-	IMPACT=MODIFIER;DISTANCE=2194;STRAND=-;
NC_019495.1_2164_ATG/ACA	2164	2166	ACA	14011420	mRNA ORF6_1	Transcript	downstream_gene_variant	-	-	-	-	-	IMPACT=MODIFIER;DISTANCE=3680;STRAND=-;
NC_019495.1_2164_ATG/ACA	2164	2166	ACA	14011420	mRNA ORF6_1	Transcript	downstream_gene_variant	-	-	-	-	-	IMPACT=MODIFIER;DISTANCE=4233;STRAND=-;
NC_019495.1_2164_ATG/ACA	2164	2166	ACA	14011420	mRNA ORF6_1	Transcript	downstream_gene_variant	-	-	-	-	-	IMPACT=MODIFIER;DISTANCE=994;STRAND=-;
NC_019495.1_2168_AAATGTAGCAGGTATAGATGAAGGA/TCC	2168	2192	TCC	14011419	mRNA ORF5_1	Transcript	downstream_gene_variant	-	-	-	-	-	IMPACT=MODIFIER;DISTANCE=837;STRAND=+;
NC_019495.1_2168_AAATGTAGCAGGTATAGATGAAGGA/TCC	2168	2192	TCC	14011419	mRNA ORF5_1	Transcript	downstream_gene_variant	-	-	-	-	-	IMPACT=MODIFIER;DISTANCE=288;STRAND=+;
NC_019495.1_2168_AAATGTAGCAGGTATAGATGAAGGA/TCC	2168	2192	TCC	14011420	mRNA ORF6_1	Transcript	downstream_gene_variant	-	-	-	-	-	IMPACT=MODIFIER;DISTANCE=2168;STRAND=-;
NC_019495.1_2168_AAATGTAGCAGGTATAGATGAAGGA/TCC	2168	2192	TCC	14011420	mRNA ORF6_1	Transcript	downstream_gene_variant	-	-	-	-	-	IMPACT=MODIFIER;DISTANCE=3654;STRAND=-;
NC_019495.1_2168_AAATGTAGCAGGTATAGATGAAGGA/TCC	2168	2192	TCC	14011420	mRNA ORF6_1	Transcript	downstream_gene_variant	-	-	-	-	-	IMPACT=MODIFIER;DISTANCE=4207;STRAND=-;
NC_019495.1_2168_AAATGTAGCAGGTATAGATGAAGGA/TCC	2168	2192	TCC	14011420	mRNA ORF6_1	Transcript	downstream_gene_variant	-	-	-	-	-	IMPACT=MODIFIER;DISTANCE=968;STRAND=-;
NC_019495.1_2318_GTT/-	2318	2320	-	14011419	mRNA ORF5_1	Transcript	downstream_gene_variant	-	-	-	-	-	IMPACT=MODIFIER;DISTANCE=987;STRAND=+;
NC_019495.1_2318_GTT/-	2318	2320	-	14011419	mRNA ORF5_1	Transcript	downstream_gene_variant	-	-	-	-	-	IMPACT=MODIFIER;DISTANCE=438;STRAND=+;
NC_019495.1_2318_GTT/-	2318	2320	-	14011420	mRNA ORF6_1	Transcript	downstream_gene_variant	-	-	-	-	-	IMPACT=MODIFIER;DISTANCE=2040;STRAND=-;
NC_019495.1_2318_GTT/-	2318	2320	-	14011420	mRNA ORF6_1	Transcript	downstream_gene_variant	-	-	-	-	-	IMPACT=MODIFIER;DISTANCE=3526;STRAND=-;
NC_019495.1_2318_GTT/-	2318	2320	-	14011420	mRNA ORF6_1	Transcript	downstream_gene_variant	-	-	-	-	-	IMPACT=MODIFIER;DISTANCE=4079;STRAND=-;
NC_019495.1_2318_GTT/-	2318	2320	-	14011420	mRNA ORF6_1	Transcript	downstream_gene_variant	-	-	-	-	-	IMPACT=MODIFIER;DISTANCE=840;STRAND=-;
NC_019495.1_2449_TTACATATATCACAAAAAC/-	2449	2467	-	14011419	mRNA ORF5_1	Transcript	downstream_gene_variant	-	-	-	-	-	IMPACT=MODIFIER;DISTANCE=1118;STRAND=+;
NC_019495.1_2449_TTACATATATCACAAAAAC/-	2449	2467	-	14011419	mRNA ORF5_1	Transcript	downstream_gene_variant	-	-	-	-	-	IMPACT=MODIFIER;DISTANCE=569;STRAND=+;
NC_019495.1_2449_TTACATATATCACAAAAAC/-	2449	2467	-	14011420	mRNA ORF6_1	Transcript	downstream_gene_variant	-	-	-	-	-	IMPACT=MODIFIER;DISTANCE=1893;STRAND=-;
NC_019495.1_2449_TTACATATATCACAAAAAC/-	2449	2467	-	14011420	mRNA ORF6_1	Transcript	downstream_gene_variant	-	-	-	-	-	IMPACT=MODIFIER;DISTANCE=3379;STRAND=-;
NC_019495.1_2449_TTACATATATCACAAAAAC/-	2449	2467	-	14011420	mRNA ORF6_1	Transcript	downstream_gene_variant	-	-	-	-	-	IMPACT=MODIFIER;DISTANCE=3932;STRAND=-;
NC_019495.1_2449_TTACATATATCACAAAAAC/-	2449	2467	-	14011420	mRNA ORF6_1	Transcript	downstream_gene_variant	-	-	-	-	-	IMPACT=MODIFIER;DISTANCE=693;STRAND=-;
NC_019495.1_2510_G/T	2510	2510	T	14011419	mRNA ORF5_1	Transcript	downstream_gene_variant	-	-	-	-	-	IMPACT=MODIFIER;DISTANCE=1179;STRAND=+;
NC_019495.1_2510_G/T	2510	2510	T	14011419	mRNA ORF5_1	Transcript	downstream_gene_variant	-	-	-	-	-	IMPACT=MODIFIER;DISTANCE=630;STRAND=+;
NC_019495.1_2510_G/T	2510	2510	T	14011420	mRNA ORF6_1	Transcript	downstream_gene_variant	-	-	-	-	-	IMPACT=MODIFIER;DISTANCE=1850;STRAND=-;
NC_019495.1_2510_G/T	2510	2510	T	14011420	mRNA ORF6_1	Transcript	downstream_gene_variant	-	-	-	-	-	IMPACT=MODIFIER;DISTANCE=3336;STRAND=-;
NC_019495.1_2510_G/T	2510	2510	T	14011420	mRNA ORF6_1	Transcript	downstream_gene_variant	-	-	-	-	-	IMPACT=MODIFIER;DISTANCE=3889;STRAND=-;
NC_019495.1_2510_G/T	2510	2510	T	14011420	mRNA ORF6_1	Transcript	downstream_gene_variant	-	-	-	-	-	IMPACT=MODIFIER;DISTANCE=650;STRAND=-;
NC_019495.1_2641_T/A	2641	2641	A	14011419	mRNA ORF5_1	Transcript	downstream_gene_variant	-	-	-	-	-	IMPACT=MODIFIER;DISTANCE=1310;STRAND=+;
NC_019495.1_2641_T/A	2641	2641	A	14011419	mRNA ORF5_1	Transcript	downstream_gene_variant	-	-	-	-	-	IMPACT=MODIFIER;DISTANCE=761;STRAND=+;
NC_019495.1_2641_T/A	2641	2641	A	14011420	mRNA ORF6_1	Transcript	downstream_gene_variant	-	-	-	-	-	IMPACT=MODIFIER;DISTANCE=1719;STRAND=-;
NC_019495.1_2641_T/A	2641	2641	A	14011420	mRNA ORF6_1	Transcript	downstream_gene_variant	-	-	-	-	-	IMPACT=MODIFIER;DISTANCE=3205;STRAND=-;
NC_019495.1_2641_T/A	2641	2641	A	14011420	mRNA ORF6_1	Transcript	downstream_gene_variant	-	-	-	-	-	IMPACT=MODIFIER;DISTANCE=3758;STRAND=-;
NC_019495.1_2641_T/A	2641	2641	A	14011420	mRNA ORF6_1	Transcript	downstream_gene_variant	-	-	-	-	-	IMPACT=MODIFIER;DISTANCE=519;STRAND=-;
NC_019495.1_2773_T/A	2773	2773	A	14011419	mRNA ORF5_1	Transcript	downstream_gene_variant	-	-	-	-	-	IMPACT=MODIFIER;DISTANCE=1442;STRAND=+;
NC_019495.1_2773_T/A	2773	2773	A	14011419	mRNA ORF5_1	Transcript	downstream_gene_variant	-	-	-	-	-	IMPACT=MODIFIER;DISTANCE=893;STRAND=+;
NC_019495.1_2773_T/A	2773	2773	A	14011420	mRNA ORF6_1	Transcript	downstream_gene_variant	-	-	-	-	-	IMPACT=MODIFIER;DISTANCE=1587;STRAND=-;
NC_019495.1_2773_T/A	2773	2773	A	14011420	mRNA ORF6_1	Transcript	downstream_gene_variant	-	-	-	-	-	IMPACT=MODIFIER;DISTANCE=3073;STRAND=-;
NC_019495.1_2773_T/A	2773	2773	A	14011420	mRNA ORF6_1	Transcript	downstream_gene_variant	-	-	-	-	-	IMPACT=MODIFIER;DISTANCE=3626;STRAND=-;
NC_019495.1_2773_T/A	2773	2773	A	14011420	mRNA ORF6_1	Transcript	downstream_gene_variant	-	-	-	-	-	IMPACT=MODIFIER;DISTANCE=387;STRAND=-;
NC_019495.1_2928_TG/-	2928	2929	-	14011419	mRNA ORF5_1	Transcript	downstream_gene_variant	-	-	-	-	-	IMPACT=MODIFIER;DISTANCE=1597;STRAND=+;
NC_019495.1_2928_TG/-	2928	2929	-	14011419	mRNA ORF5_1	Transcript	downstream_gene_variant	-	-	-	-	-	IMPACT=MODIFIER;DISTANCE=1048;STRAND=+;
NC_019495.1_2928_TG/-	2928	2929	-	14011420	mRNA ORF6_1	Transcript	downstream_gene_variant	-	-	-	-	-	IMPACT=MODIFIER;DISTANCE=1431;STRAND=-;
NC_019495.1_2928_TG/-	2928	2929	-	14011420	mRNA ORF6_1	Transcript	downstream_gene_variant	-	-	-	-	-	IMPACT=MODIFIER;DISTANCE=2917;STRAND=-;
NC_019495.1_2928_TG/-	2928	2929	-	14011420	mRNA ORF6_1	Transcript	downstream_gene_variant	-	-	-	-	-	IMPACT=MODIFIER;DISTANCE=3470;STRAND=-;
NC_019495.1_2928_TG/-	2928	2929	-	14011420	mRNA ORF6_1	Transcript	downstream_gene_variant	-	-	-	-	-	IMPACT=MODIFIER;DISTANCE=231;STRAND=-;
NC_019495.1_2928_TG/-	2928	2929	-	14011421	mRNA ORF7_1	Transcript	downstream_gene_variant	-	-	-	-	-	IMPACT=MODIFIER;DISTANCE=4950;STRAND=-;
NC_019495.1_3377_GAA/-	3377	3379	-	14011419	mRNA ORF5_1	Transcript	downstream_gene_variant	-	-	-	-	-	IMPACT=MODIFIER;DISTANCE=2046;STRAND=+;
NC_019495.1_3377_GAA/-	3377	3379	-	14011419	mRNA ORF5_1	Transcript	downstream_gene_variant	-	-	-	-	-	IMPACT=MODIFIER;DISTANCE=1497;STRAND=+;
NC_019495.1_3377_GAA/-	3377	3379	-	14011420	mRNA ORF6_1	Transcript	downstream_gene_variant	-	-	-	-	-	IMPACT=MODIFIER;DISTANCE=981;STRAND=-;
NC_019495.1_3377_GAA/-	3377	3379	-	14011420	mRNA ORF6_1	Transcript	downstream_gene_variant	-	-	-	-	-	IMPACT=MODIFIER;DISTANCE=2467;STRAND=-;
NC_019495.1_3377_GAA/-	3377	3379	-	14011420	mRNA ORF6_1	Transcript	downstream_gene_variant	-	-	-	-	-	IMPACT=MODIFIER;DISTANCE=3020;STRAND=-;
NC_019495.1_3377_GAA/-	3377	3379	-	14011420	mRNA ORF6_1	Transcript	inframe_deletion	893-895	894-896	298-299	SS/S	tcTTCa/tca	IMPACT=MODERATE;STRAND=-;
NC_019495.1_3377_GAA/-	3377	3379	-	14011421	mRNA ORF7_1	Transcript	downstream_gene_variant	-	-	-	-	-	IMPACT=MODIFIER;DISTANCE=4500;STRAND=-;
NC_019495.1_3676_C/T	3676	3676	T	14011419	mRNA ORF5_1	Transcript	downstream_gene_variant	-	-	-	-	-	IMPACT=MODIFIER;DISTANCE=2345;STRAND=+;
NC_019495.1_3676_C/T	3676	3676	T	14011419	mRNA ORF5_1	Transcript	downstream_gene_variant	-	-	-	-	-	IMPACT=MODIFIER;DISTANCE=1796;STRAND=+;
NC_019495.1_3676_C/T	3676	3676	T	14011420	mRNA ORF6_1	Transcript	downstream_gene_variant	-	-	-	-	-	IMPACT=MODIFIER;DISTANCE=684;STRAND=-;
NC_019495.1_3676_C/T	3676	3676	T	14011420	mRNA ORF6_1	Transcript	downstream_gene_variant	-	-	-	-	-	IMPACT=MODIFIER;DISTANCE=2170;STRAND=-;
NC_019495.1_3676_C/T	3676	3676	T	14011420	mRNA ORF6_1	Transcript	downstream_gene_variant	-	-	-	-	-	IMPACT=MODIFIER;DISTANCE=2723;STRAND=-;
NC_019495.1_3676_C/T	3676	3676	T	14011420	mRNA ORF6_1	Transcript	synonymous_variant	596	597	199	S	tcG/tcA	IMPACT=LOW;STRAND=-;
NC_019495.1_3676_C/T	3676	3676	T	14011421	mRNA ORF7_1	Transcript	downstream_gene_variant	-	-	-	-	-	IMPACT=MODIFIER;DISTANCE=4203;STRAND=-;
NC_019495.1_3829_T/G	3829	3829	G	14011419	mRNA ORF5_1	Transcript	downstream_gene_variant	-	-	-	-	-	IMPACT=MODIFIER;DISTANCE=2498;STRAND=+;
NC_019495.1_3829_T/G	3829	3829	G	14011419	mRNA ORF5_1	Transcript	downstream_gene_variant	-	-	-	-	-	IMPACT=MODIFIER;DISTANCE=1949;STRAND=+;
NC_019495.1_3829_T/G	3829	3829	G	14011420	mRNA ORF6_1	Transcript	downstream_gene_variant	-	-	-	-	-	IMPACT=MODIFIER;DISTANCE=531;STRAND=-;
NC_019495.1_3829_T/G	3829	3829	G	14011420	mRNA ORF6_1	Transcript	downstream_gene_variant	-	-	-	-	-	IMPACT=MODIFIER;DISTANCE=2017;STRAND=-;
NC_019495.1_3829_T/G	3829	3829	G	14011420	mRNA ORF6_1	Transcript	downstream_gene_variant	-	-	-	-	-	IMPACT=MODIFIER;DISTANCE=2570;STRAND=-;
NC_019495.1_3829_T/G	3829	3829	G	14011420	mRNA ORF6_1	Transcript	synonymous_variant	443	444	148	T	acA/acC	IMPACT=LOW;STRAND=-;
NC_019495.1_3829_T/G	3829	3829	G	14011421	mRNA ORF7_1	Transcript	downstream_gene_variant	-	-	-	-	-	IMPACT=MODIFIER;DISTANCE=4050;STRAND=-;
NC_019495.1_4201_AGTTGAAGCTGAAGTTGAAGC/-	4201	4221	-	14011419	mRNA ORF5_1	Transcript	downstream_gene_variant	-	-	-	-	-	IMPACT=MODIFIER;DISTANCE=2870;STRAND=+;
NC_019495.1_4201_AGTTGAAGCTGAAGTTGAAGC/-	4201	4221	-	14011419	mRNA ORF5_1	Transcript	downstream_gene_variant	-	-	-	-	-	IMPACT=MODIFIER;DISTANCE=2321;STRAND=+;
NC_019495.1_4201_AGTTGAAGCTGAAGTTGAAGC/-	4201	4221	-	14011420	mRNA ORF6_1	Transcript	downstream_gene_variant	-	-	-	-	-	IMPACT=MODIFIER;DISTANCE=139;STRAND=-;
NC_019495.1_4201_AGTTGAAGCTGAAGTTGAAGC/-	4201	4221	-	14011420	mRNA ORF6_1	Transcript	downstream_gene_variant	-	-	-	-	-	IMPACT=MODIFIER;DISTANCE=1625;STRAND=-;
NC_019495.1_4201_AGTTGAAGCTGAAGTTGAAGC/-	4201	4221	-	14011420	mRNA ORF6_1	Transcript	downstream_gene_variant	-	-	-	-	-	IMPACT=MODIFIER;DISTANCE=2178;STRAND=-;
NC_019495.1_4201_AGTTGAAGCTGAAGTTGAAGC/-	4201	4221	-	14011420	mRNA ORF6_1	Transcript	inframe_deletion	51-71	52-72	18-24	ASTSAST/-	GCTTCAACTTCAGCTTCAACT/-	IMPACT=MODERATE;STRAND=-;
NC_019495.1_4201_AGTTGAAGCTGAAGTTGAAGC/-	4201	4221	-	14011421	mRNA ORF7_1	Transcript	downstream_gene_variant	-	-	-	-	-	IMPACT=MODIFIER;DISTANCE=3658;STRAND=-;
NC_019495.1_4764_GGCACTTGTACTTGC/-	4764	4778	-	14011419	mRNA ORF5_1	Transcript	downstream_gene_variant	-	-	-	-	-	IMPACT=MODIFIER;DISTANCE=3433;STRAND=+;
NC_019495.1_4764_GGCACTTGTACTTGC/-	4764	4778	-	14011419	mRNA ORF5_1	Transcript	downstream_gene_variant	-	-	-	-	-	IMPACT=MODIFIER;DISTANCE=2884;STRAND=+;
NC_019495.1_4764_GGCACTTGTACTTGC/-	4764	4778	-	14011420	mRNA ORF6_1	Transcript	inframe_deletion	872-886	873-887	291-296	PQVQVP/P	ccGCAAGTACAAGTGCCc/ccc	IMPACT=MODERATE;STRAND=-;
NC_019495.1_4764_GGCACTTGTACTTGC/-	4764	4778	-	14011420	mRNA ORF6_1	Transcript	downstream_gene_variant	-	-	-	-	-	IMPACT=MODIFIER;DISTANCE=1068;STRAND=-;
NC_019495.1_4764_GGCACTTGTACTTGC/-	4764	4778	-	14011420	mRNA ORF6_1	Transcript	downstream_gene_variant	-	-	-	-	-	IMPACT=MODIFIER;DISTANCE=1621;STRAND=-;
NC_019495.1_4764_GGCACTTGTACTTGC/-	4764	4778	-	14011420	mRNA ORF6_1	Transcript	upstream_gene_variant	-	-	-	-	-	IMPACT=MODIFIER;DISTANCE=493;STRAND=-;
NC_019495.1_4764_GGCACTTGTACTTGC/-	4764	4778	-	14011421	mRNA ORF7_1	Transcript	downstream_gene_variant	-	-	-	-	-	IMPACT=MODIFIER;DISTANCE=3101;STRAND=-;
NC_019495.1_5135_-/TGTTGT	5134	5135	TGTTGT	14011419	mRNA ORF5_1	Transcript	downstream_gene_variant	-	-	-	-	-	IMPACT=MODIFIER;DISTANCE=3803;STRAND=+;
NC_019495.1_5135_-/TGTTGT	5134	5135	TGTTGT	14011419	mRNA ORF5_1	Transcript	downstream_gene_variant	-	-	-	-	-	IMPACT=MODIFIER;DISTANCE=3254;STRAND=+;
NC_019495.1_5135_-/TGTTGT	5134	5135	TGTTGT	14011420	mRNA ORF6_1	Transcript	inframe_insertion	515-516	516-517	172-173	-/TT	-/ACAACA	IMPACT=MODERATE;STRAND=-;
NC_019495.1_5135_-/TGTTGT	5134	5135	TGTTGT	14011420	mRNA ORF6_1	Transcript	downstream_gene_variant	-	-	-	-	-	IMPACT=MODIFIER;DISTANCE=711;STRAND=-;
NC_019495.1_5135_-/TGTTGT	5134	5135	TGTTGT	14011420	mRNA ORF6_1	Transcript	downstream_gene_variant	-	-	-	-	-	IMPACT=MODIFIER;DISTANCE=1264;STRAND=-;
NC_019495.1_5135_-/TGTTGT	5134	5135	TGTTGT	14011420	mRNA ORF6_1	Transcript	upstream_gene_variant	-	-	-	-	-	IMPACT=MODIFIER;DISTANCE=863;STRAND=-;
NC_019495.1_5135_-/TGTTGT	5134	5135	TGTTGT	14011421	mRNA ORF7_1	Transcript	downstream_gene_variant	-	-	-	-	-	IMPACT=MODIFIER;DISTANCE=2744;STRAND=-;
NC_019495.1_5758_G/A	5758	5758	A	14011419	mRNA ORF5_1	Transcript	downstream_gene_variant	-	-	-	-	-	IMPACT=MODIFIER;DISTANCE=4427;STRAND=+;
NC_019495.1_5758_G/A	5758	5758	A	14011419	mRNA ORF5_1	Transcript	downstream_gene_variant	-	-	-	-	-	IMPACT=MODIFIER;DISTANCE=3878;STRAND=+;
NC_019495.1_5758_G/A	5758	5758	A	14011420	mRNA ORF6_1	Transcript	upstream_gene_variant	-	-	-	-	-	IMPACT=MODIFIER;DISTANCE=109;STRAND=-;
NC_019495.1_5758_G/A	5758	5758	A	14011420	mRNA ORF6_1	Transcript	downstream_gene_variant	-	-	-	-	-	IMPACT=MODIFIER;DISTANCE=88;STRAND=-;
NC_019495.1_5758_G/A	5758	5758	A	14011420	mRNA ORF6_1	Transcript	downstream_gene_variant	-	-	-	-	-	IMPACT=MODIFIER;DISTANCE=641;STRAND=-;
NC_019495.1_5758_G/A	5758	5758	A	14011420	mRNA ORF6_1	Transcript	upstream_gene_variant	-	-	-	-	-	IMPACT=MODIFIER;DISTANCE=1487;STRAND=-;
NC_019495.1_5758_G/A	5758	5758	A	14011421	mRNA ORF7_1	Transcript	downstream_gene_variant	-	-	-	-	-	IMPACT=MODIFIER;DISTANCE=2121;STRAND=-;
NC_019495.1_5799_C/T	5799	5799	T	14011419	mRNA ORF5_1	Transcript	downstream_gene_variant	-	-	-	-	-	IMPACT=MODIFIER;DISTANCE=4468;STRAND=+;
NC_019495.1_5799_C/T	5799	5799	T	14011419	mRNA ORF5_1	Transcript	downstream_gene_variant	-	-	-	-	-	IMPACT=MODIFIER;DISTANCE=3919;STRAND=+;
NC_019495.1_5799_C/T	5799	5799	T	14011420	mRNA ORF6_1	Transcript	upstream_gene_variant	-	-	-	-	-	IMPACT=MODIFIER;DISTANCE=150;STRAND=-;
NC_019495.1_5799_C/T	5799	5799	T	14011420	mRNA ORF6_1	Transcript	downstream_gene_variant	-	-	-	-	-	IMPACT=MODIFIER;DISTANCE=47;STRAND=-;
NC_019495.1_5799_C/T	5799	5799	T	14011420	mRNA ORF6_1	Transcript	downstream_gene_variant	-	-	-	-	-	IMPACT=MODIFIER;DISTANCE=600;STRAND=-;
NC_019495.1_5799_C/T	5799	5799	T	14011420	mRNA ORF6_1	Transcript	upstream_gene_variant	-	-	-	-	-	IMPACT=MODIFIER;DISTANCE=1528;STRAND=-;
NC_019495.1_5799_C/T	5799	5799	T	14011421	mRNA ORF7_1	Transcript	downstream_gene_variant	-	-	-	-	-	IMPACT=MODIFIER;DISTANCE=2080;STRAND=-;
NC_019495.1_5823_C/T	5823	5823	T	14011419	mRNA ORF5_1	Transcript	downstream_gene_variant	-	-	-	-	-	IMPACT=MODIFIER;DISTANCE=4492;STRAND=+;
NC_019495.1_5823_C/T	5823	5823	T	14011419	mRNA ORF5_1	Transcript	downstream_gene_variant	-	-	-	-	-	IMPACT=MODIFIER;DISTANCE=3943;STRAND=+;
NC_019495.1_5823_C/T	5823	5823	T	14011420	mRNA ORF6_1	Transcript	upstream_gene_variant	-	-	-	-	-	IMPACT=MODIFIER;DISTANCE=174;STRAND=-;
NC_019495.1_5823_C/T	5823	5823	T	14011420	mRNA ORF6_1	Transcript	downstream_gene_variant	-	-	-	-	-	IMPACT=MODIFIER;DISTANCE=23;STRAND=-;
NC_019495.1_5823_C/T	5823	5823	T	14011420	mRNA ORF6_1	Transcript	downstream_gene_variant	-	-	-	-	-	IMPACT=MODIFIER;DISTANCE=576;STRAND=-;
NC_019495.1_5823_C/T	5823	5823	T	14011420	mRNA ORF6_1	Transcript	upstream_gene_variant	-	-	-	-	-	IMPACT=MODIFIER;DISTANCE=1552;STRAND=-;
NC_019495.1_5823_C/T	5823	5823	T	14011421	mRNA ORF7_1	Transcript	downstream_gene_variant	-	-	-	-	-	IMPACT=MODIFIER;DISTANCE=2056;STRAND=-;
NC_019495.1_5829_-/TATAAACAGTGCAAACATCAACAGTA	5828	5829	TATAAACAGTGCAAACATCAACAGTA	14011419	mRNA ORF5_1	Transcript	downstream_gene_variant	-	-	-	-	-	IMPACT=MODIFIER;DISTANCE=4497;STRAND=+;
NC_019495.1_5829_-/TATAAACAGTGCAAACATCAACAGTA	5828	5829	TATAAACAGTGCAAACATCAACAGTA	14011419	mRNA ORF5_1	Transcript	downstream_gene_variant	-	-	-	-	-	IMPACT=MODIFIER;DISTANCE=3948;STRAND=+;
NC_019495.1_5829_-/TATAAACAGTGCAAACATCAACAGTA	5828	5829	TATAAACAGTGCAAACATCAACAGTA	14011420	mRNA ORF6_1	Transcript	upstream_gene_variant	-	-	-	-	-	IMPACT=MODIFIER;DISTANCE=179;STRAND=-;
NC_019495.1_5829_-/TATAAACAGTGCAAACATCAACAGTA	5828	5829	TATAAACAGTGCAAACATCAACAGTA	14011420	mRNA ORF6_1	Transcript	downstream_gene_variant	-	-	-	-	-	IMPACT=MODIFIER;DISTANCE=17;STRAND=-;
NC_019495.1_5829_-/TATAAACAGTGCAAACATCAACAGTA	5828	5829	TATAAACAGTGCAAACATCAACAGTA	14011420	mRNA ORF6_1	Transcript	downstream_gene_variant	-	-	-	-	-	IMPACT=MODIFIER;DISTANCE=570;STRAND=-;
NC_019495.1_5829_-/TATAAACAGTGCAAACATCAACAGTA	5828	5829	TATAAACAGTGCAAACATCAACAGTA	14011420	mRNA ORF6_1	Transcript	upstream_gene_variant	-	-	-	-	-	IMPACT=MODIFIER;DISTANCE=1557;STRAND=-;
NC_019495.1_5829_-/TATAAACAGTGCAAACATCAACAGTA	5828	5829	TATAAACAGTGCAAACATCAACAGTA	14011421	mRNA ORF7_1	Transcript	downstream_gene_variant	-	-	-	-	-	IMPACT=MODIFIER;DISTANCE=2050;STRAND=-;
NC_019495.1_6312_C/T	6312	6312	T	14011419	mRNA ORF5_1	Transcript	downstream_gene_variant	-	-	-	-	-	IMPACT=MODIFIER;DISTANCE=4981;STRAND=+;
NC_019495.1_6312_C/T	6312	6312	T	14011419	mRNA ORF5_1	Transcript	downstream_gene_variant	-	-	-	-	-	IMPACT=MODIFIER;DISTANCE=4432;STRAND=+;
NC_019495.1_6312_C/T	6312	6312	T	14011420	mRNA ORF6_1	Transcript	upstream_gene_variant	-	-	-	-	-	IMPACT=MODIFIER;DISTANCE=663;STRAND=-;
NC_019495.1_6312_C/T	6312	6312	T	14011420	mRNA ORF6_1	Transcript	upstream_gene_variant	-	-	-	-	-	IMPACT=MODIFIER;DISTANCE=124;STRAND=-;
NC_019495.1_6312_C/T	6312	6312	T	14011420	mRNA ORF6_1	Transcript	downstream_gene_variant	-	-	-	-	-	IMPACT=MODIFIER;DISTANCE=87;STRAND=-;
NC_019495.1_6312_C/T	6312	6312	T	14011420	mRNA ORF6_1	Transcript	upstream_gene_variant	-	-	-	-	-	IMPACT=MODIFIER;DISTANCE=2041;STRAND=-;
NC_019495.1_6312_C/T	6312	6312	T	14011421	mRNA ORF7_1	Transcript	downstream_gene_variant	-	-	-	-	-	IMPACT=MODIFIER;DISTANCE=1567;STRAND=-;
NC_019495.1_6312_C/T	6312	6312	T	14011422	mRNA ORF8_1	Transcript	intergenic_variant	-	-	-	-	-	IMPACT=MODIFIER;STRAND=-;
NC_019495.1_6314_CAGTGT/CTCAAC	6314	6319	CTCAAC	14011419	mRNA ORF5_1	Transcript	downstream_gene_variant	-	-	-	-	-	IMPACT=MODIFIER;DISTANCE=4983;STRAND=+;
NC_019495.1_6314_CAGTGT/CTCAAC	6314	6319	CTCAAC	14011419	mRNA ORF5_1	Transcript	downstream_gene_variant	-	-	-	-	-	IMPACT=MODIFIER;DISTANCE=4434;STRAND=+;
NC_019495.1_6314_CAGTGT/CTCAAC	6314	6319	CTCAAC	14011420	mRNA ORF6_1	Transcript	upstream_gene_variant	-	-	-	-	-	IMPACT=MODIFIER;DISTANCE=665;STRAND=-;
NC_019495.1_6314_CAGTGT/CTCAAC	6314	6319	CTCAAC	14011420	mRNA ORF6_1	Transcript	upstream_gene_variant	-	-	-	-	-	IMPACT=MODIFIER;DISTANCE=126;STRAND=-;
NC_019495.1_6314_CAGTGT/CTCAAC	6314	6319	CTCAAC	14011420	mRNA ORF6_1	Transcript	downstream_gene_variant	-	-	-	-	-	IMPACT=MODIFIER;DISTANCE=80;STRAND=-;
NC_019495.1_6314_CAGTGT/CTCAAC	6314	6319	CTCAAC	14011420	mRNA ORF6_1	Transcript	upstream_gene_variant	-	-	-	-	-	IMPACT=MODIFIER;DISTANCE=2043;STRAND=-;
NC_019495.1_6314_CAGTGT/CTCAAC	6314	6319	CTCAAC	14011421	mRNA ORF7_1	Transcript	downstream_gene_variant	-	-	-	-	-	IMPACT=MODIFIER;DISTANCE=1560;STRAND=-;
NC_019495.1_6314_CAGTGT/CTCAAC	6314	6319	CTCAAC	14011422	mRNA ORF8_1	Transcript	intergenic_variant	-	-	-	-	-	IMPACT=MODIFIER;STRAND=-;
NC_019495.1_6703_GCAAGCTAA/-	6703	6711	-	14011419	mRNA ORF5_1	Transcript	intergenic_variant	-	-	-	-	-	IMPACT=MODIFIER;STRAND=+;
NC_019495.1_6703_GCAAGCTAA/-	6703	6711	-	14011420	mRNA ORF6_1	Transcript	upstream_gene_variant	-	-	-	-	-	IMPACT=MODIFIER;DISTANCE=1054;STRAND=-;
NC_019495.1_6703_GCAAGCTAA/-	6703	6711	-	14011420	mRNA ORF6_1	Transcript	upstream_gene_variant	-	-	-	-	-	IMPACT=MODIFIER;DISTANCE=515;STRAND=-;
NC_019495.1_6703_GCAAGCTAA/-	6703	6711	-	14011420	mRNA ORF6_1	Transcript	upstream_gene_variant	-	-	-	-	-	IMPACT=MODIFIER;DISTANCE=5;STRAND=-;
NC_019495.1_6703_GCAAGCTAA/-	6703	6711	-	14011420	mRNA ORF6_1	Transcript	upstream_gene_variant	-	-	-	-	-	IMPACT=MODIFIER;DISTANCE=2432;STRAND=-;
NC_019495.1_6703_GCAAGCTAA/-	6703	6711	-	14011421	mRNA ORF7_1	Transcript	downstream_gene_variant	-	-	-	-	-	IMPACT=MODIFIER;DISTANCE=1168;STRAND=-;
NC_019495.1_6703_GCAAGCTAA/-	6703	6711	-	14011422	mRNA ORF8_1	Transcript	intergenic_variant	-	-	-	-	-	IMPACT=MODIFIER;STRAND=-;
NC_019495.1_6834_ACTCT/-	6834	6838	-	14011419	mRNA ORF5_1	Transcript	intergenic_variant	-	-	-	-	-	IMPACT=MODIFIER;STRAND=+;
NC_019495.1_6834_ACTCT/-	6834	6838	-	14011420	mRNA ORF6_1	Transcript	upstream_gene_variant	-	-	-	-	-	IMPACT=MODIFIER;DISTANCE=1185;STRAND=-;
NC_019495.1_6834_ACTCT/-	6834	6838	-	14011420	mRNA ORF6_1	Transcript	upstream_gene_variant	-	-	-	-	-	IMPACT=MODIFIER;DISTANCE=646;STRAND=-;
NC_019495.1_6834_ACTCT/-	6834	6838	-	14011420	mRNA ORF6_1	Transcript	upstream_gene_variant	-	-	-	-	-	IMPACT=MODIFIER;DISTANCE=136;STRAND=-;
NC_019495.1_6834_ACTCT/-	6834	6838	-	14011420	mRNA ORF6_1	Transcript	upstream_gene_variant	-	-	-	-	-	IMPACT=MODIFIER;DISTANCE=2563;STRAND=-;
NC_019495.1_6834_ACTCT/-	6834	6838	-	14011421	mRNA ORF7_1	Transcript	downstream_gene_variant	-	-	-	-	-	IMPACT=MODIFIER;DISTANCE=1041;STRAND=-;
NC_019495.1_6834_ACTCT/-	6834	6838	-	14011422	mRNA ORF8_1	Transcript	downstream_gene_variant	-	-	-	-	-	IMPACT=MODIFIER;DISTANCE=4890;STRAND=-;
NC_019495.1_6834_ACTCT/-	6834	6838	-	14011422	mRNA ORF8_1	Transcript	downstream_gene_variant	-	-	-	-	-	IMPACT=MODIFIER;DISTANCE=4093;STRAND=-;
NC_019495.1_7157_CTCTCAGATGGGTAACTCCCTGAATAACTCGTTTGTGGCCGTTAGTGGCTGTTGCGCGCGTGGCTTTCGGGTTTCGATTCCGAGTAACT/-	7157	7245	-	14011420	mRNA ORF6_1	Transcript	upstream_gene_variant	-	-	-	-	-	IMPACT=MODIFIER;DISTANCE=1508;STRAND=-;
NC_019495.1_7157_CTCTCAGATGGGTAACTCCCTGAATAACTCGTTTGTGGCCGTTAGTGGCTGTTGCGCGCGTGGCTTTCGGGTTTCGATTCCGAGTAACT/-	7157	7245	-	14011420	mRNA ORF6_1	Transcript	upstream_gene_variant	-	-	-	-	-	IMPACT=MODIFIER;DISTANCE=969;STRAND=-;
NC_019495.1_7157_CTCTCAGATGGGTAACTCCCTGAATAACTCGTTTGTGGCCGTTAGTGGCTGTTGCGCGCGTGGCTTTCGGGTTTCGATTCCGAGTAACT/-	7157	7245	-	14011420	mRNA ORF6_1	Transcript	upstream_gene_variant	-	-	-	-	-	IMPACT=MODIFIER;DISTANCE=459;STRAND=-;
NC_019495.1_7157_CTCTCAGATGGGTAACTCCCTGAATAACTCGTTTGTGGCCGTTAGTGGCTGTTGCGCGCGTGGCTTTCGGGTTTCGATTCCGAGTAACT/-	7157	7245	-	14011420	mRNA ORF6_1	Transcript	upstream_gene_variant	-	-	-	-	-	IMPACT=MODIFIER;DISTANCE=2886;STRAND=-;
NC_019495.1_7157_CTCTCAGATGGGTAACTCCCTGAATAACTCGTTTGTGGCCGTTAGTGGCTGTTGCGCGCGTGGCTTTCGGGTTTCGATTCCGAGTAACT/-	7157	7245	-	14011421	mRNA ORF7_1	Transcript	downstream_gene_variant	-	-	-	-	-	IMPACT=MODIFIER;DISTANCE=634;STRAND=-;
NC_019495.1_7157_CTCTCAGATGGGTAACTCCCTGAATAACTCGTTTGTGGCCGTTAGTGGCTGTTGCGCGCGTGGCTTTCGGGTTTCGATTCCGAGTAACT/-	7157	7245	-	14011422	mRNA ORF8_1	Transcript	downstream_gene_variant	-	-	-	-	-	IMPACT=MODIFIER;DISTANCE=4483;STRAND=-;
NC_019495.1_7157_CTCTCAGATGGGTAACTCCCTGAATAACTCGTTTGTGGCCGTTAGTGGCTGTTGCGCGCGTGGCTTTCGGGTTTCGATTCCGAGTAACT/-	7157	7245	-	14011422	mRNA ORF8_1	Transcript	downstream_gene_variant	-	-	-	-	-	IMPACT=MODIFIER;DISTANCE=3686;STRAND=-;
NC_019495.1_7347_GTCTTAATGGTTACTCTCAATGGTTACTCTAAGTGGTCTTAATGGTTAC/A	7347	7395	A	14011420	mRNA ORF6_1	Transcript	upstream_gene_variant	-	-	-	-	-	IMPACT=MODIFIER;DISTANCE=1698;STRAND=-;
NC_019495.1_7347_GTCTTAATGGTTACTCTCAATGGTTACTCTAAGTGGTCTTAATGGTTAC/A	7347	7395	A	14011420	mRNA ORF6_1	Transcript	upstream_gene_variant	-	-	-	-	-	IMPACT=MODIFIER;DISTANCE=1159;STRAND=-;
NC_019495.1_7347_GTCTTAATGGTTACTCTCAATGGTTACTCTAAGTGGTCTTAATGGTTAC/A	7347	7395	A	14011420	mRNA ORF6_1	Transcript	upstream_gene_variant	-	-	-	-	-	IMPACT=MODIFIER;DISTANCE=649;STRAND=-;
NC_019495.1_7347_GTCTTAATGGTTACTCTCAATGGTTACTCTAAGTGGTCTTAATGGTTAC/A	7347	7395	A	14011420	mRNA ORF6_1	Transcript	upstream_gene_variant	-	-	-	-	-	IMPACT=MODIFIER;DISTANCE=3076;STRAND=-;
NC_019495.1_7347_GTCTTAATGGTTACTCTCAATGGTTACTCTAAGTGGTCTTAATGGTTAC/A	7347	7395	A	14011421	mRNA ORF7_1	Transcript	downstream_gene_variant	-	-	-	-	-	IMPACT=MODIFIER;DISTANCE=484;STRAND=-;
NC_019495.1_7347_GTCTTAATGGTTACTCTCAATGGTTACTCTAAGTGGTCTTAATGGTTAC/A	7347	7395	A	14011422	mRNA ORF8_1	Transcript	downstream_gene_variant	-	-	-	-	-	IMPACT=MODIFIER;DISTANCE=4333;STRAND=-;
NC_019495.1_7347_GTCTTAATGGTTACTCTCAATGGTTACTCTAAGTGGTCTTAATGGTTAC/A	7347	7395	A	14011422	mRNA ORF8_1	Transcript	downstream_gene_variant	-	-	-	-	-	IMPACT=MODIFIER;DISTANCE=3536;STRAND=-;
NC_019495.1_7650_-/AGTATTAGTACTGTATTTGTGTGTGTTGCAGAGATTTAATTTTATCAGACACAGTTTATTTCACTGTGTGTGTTATGTTTTGTTTTATATAGTACTGTAC	7649	7650	AGTATTAGTACTGTATTTGTGTGTGTTGCAGAGATTTAATTTTATCAGACACAGTTTATTTCACTGTGTGTGTTATGTTTTGTTTTATATAGTACTGTAC	14011420	mRNA ORF6_1	Transcript	upstream_gene_variant	-	-	-	-	-	IMPACT=MODIFIER;DISTANCE=2000;STRAND=-;
NC_019495.1_7650_-/AGTATTAGTACTGTATTTGTGTGTGTTGCAGAGATTTAATTTTATCAGACACAGTTTATTTCACTGTGTGTGTTATGTTTTGTTTTATATAGTACTGTAC	7649	7650	AGTATTAGTACTGTATTTGTGTGTGTTGCAGAGATTTAATTTTATCAGACACAGTTTATTTCACTGTGTGTGTTATGTTTTGTTTTATATAGTACTGTAC	14011420	mRNA ORF6_1	Transcript	upstream_gene_variant	-	-	-	-	-	IMPACT=MODIFIER;DISTANCE=1461;STRAND=-;
NC_019495.1_7650_-/AGTATTAGTACTGTATTTGTGTGTGTTGCAGAGATTTAATTTTATCAGACACAGTTTATTTCACTGTGTGTGTTATGTTTTGTTTTATATAGTACTGTAC	7649	7650	AGTATTAGTACTGTATTTGTGTGTGTTGCAGAGATTTAATTTTATCAGACACAGTTTATTTCACTGTGTGTGTTATGTTTTGTTTTATATAGTACTGTAC	14011420	mRNA ORF6_1	Transcript	upstream_gene_variant	-	-	-	-	-	IMPACT=MODIFIER;DISTANCE=951;STRAND=-;
NC_019495.1_7650_-/AGTATTAGTACTGTATTTGTGTGTGTTGCAGAGATTTAATTTTATCAGACACAGTTTATTTCACTGTGTGTGTTATGTTTTGTTTTATATAGTACTGTAC	7649	7650	AGTATTAGTACTGTATTTGTGTGTGTTGCAGAGATTTAATTTTATCAGACACAGTTTATTTCACTGTGTGTGTTATGTTTTGTTTTATATAGTACTGTAC	14011420	mRNA ORF6_1	Transcript	upstream_gene_variant	-	-	-	-	-	IMPACT=MODIFIER;DISTANCE=3378;STRAND=-;
NC_019495.1_7650_-/AGTATTAGTACTGTATTTGTGTGTGTTGCAGAGATTTAATTTTATCAGACACAGTTTATTTCACTGTGTGTGTTATGTTTTGTTTTATATAGTACTGTAC	7649	7650	AGTATTAGTACTGTATTTGTGTGTGTTGCAGAGATTTAATTTTATCAGACACAGTTTATTTCACTGTGTGTGTTATGTTTTGTTTTATATAGTACTGTAC	14011421	mRNA ORF7_1	Transcript	downstream_gene_variant	-	-	-	-	-	IMPACT=MODIFIER;DISTANCE=229;STRAND=-;
NC_019495.1_7650_-/AGTATTAGTACTGTATTTGTGTGTGTTGCAGAGATTTAATTTTATCAGACACAGTTTATTTCACTGTGTGTGTTATGTTTTGTTTTATATAGTACTGTAC	7649	7650	AGTATTAGTACTGTATTTGTGTGTGTTGCAGAGATTTAATTTTATCAGACACAGTTTATTTCACTGTGTGTGTTATGTTTTGTTTTATATAGTACTGTAC	14011422	mRNA ORF8_1	Transcript	downstream_gene_variant	-	-	-	-	-	IMPACT=MODIFIER;DISTANCE=4078;STRAND=-;
NC_019495.1_7650_-/AGTATTAGTACTGTATTTGTGTGTGTTGCAGAGATTTAATTTTATCAGACACAGTTTATTTCACTGTGTGTGTTATGTTTTGTTTTATATAGTACTGTAC	7649	7650	AGTATTAGTACTGTATTTGTGTGTGTTGCAGAGATTTAATTTTATCAGACACAGTTTATTTCACTGTGTGTGTTATGTTTTGTTTTATATAGTACTGTAC	14011422	mRNA ORF8_1	Transcript	downstream_gene_variant	-	-	-	-	-	IMPACT=MODIFIER;DISTANCE=3281;STRAND=-;
NC_019495.1_8034_-/CTTGCTCCT	8033	8034	CTTGCTCCT	14011420	mRNA ORF6_1	Transcript	upstream_gene_variant	-	-	-	-	-	IMPACT=MODIFIER;DISTANCE=2384;STRAND=-;
NC_019495.1_8034_-/CTTGCTCCT	8033	8034	CTTGCTCCT	14011420	mRNA ORF6_1	Transcript	upstream_gene_variant	-	-	-	-	-	IMPACT=MODIFIER;DISTANCE=1845;STRAND=-;
NC_019495.1_8034_-/CTTGCTCCT	8033	8034	CTTGCTCCT	14011420	mRNA ORF6_1	Transcript	upstream_gene_variant	-	-	-	-	-	IMPACT=MODIFIER;DISTANCE=1335;STRAND=-;
NC_019495.1_8034_-/CTTGCTCCT	8033	8034	CTTGCTCCT	14011420	mRNA ORF6_1	Transcript	upstream_gene_variant	-	-	-	-	-	IMPACT=MODIFIER;DISTANCE=3762;STRAND=-;
NC_019495.1_8034_-/CTTGCTCCT	8033	8034	CTTGCTCCT	14011421	mRNA ORF7_1	Transcript	inframe_insertion	2116-2117	2116-2117	706	A/EEQA	gca/gAGGAGCAAGca	IMPACT=MODERATE;STRAND=-;
NC_019495.1_8034_-/CTTGCTCCT	8033	8034	CTTGCTCCT	14011422	mRNA ORF8_1	Transcript	downstream_gene_variant	-	-	-	-	-	IMPACT=MODIFIER;DISTANCE=3694;STRAND=-;
NC_019495.1_8034_-/CTTGCTCCT	8033	8034	CTTGCTCCT	14011422	mRNA ORF8_1	Transcript	downstream_gene_variant	-	-	-	-	-	IMPACT=MODIFIER;DISTANCE=2897;STRAND=-;
NC_019495.1_8253_-/GCTCAG	8252	8253	GCTCAG	14011420	mRNA ORF6_1	Transcript	upstream_gene_variant	-	-	-	-	-	IMPACT=MODIFIER;DISTANCE=2603;STRAND=-;
NC_019495.1_8253_-/GCTCAG	8252	8253	GCTCAG	14011420	mRNA ORF6_1	Transcript	upstream_gene_variant	-	-	-	-	-	IMPACT=MODIFIER;DISTANCE=2064;STRAND=-;
NC_019495.1_8253_-/GCTCAG	8252	8253	GCTCAG	14011420	mRNA ORF6_1	Transcript	upstream_gene_variant	-	-	-	-	-	IMPACT=MODIFIER;DISTANCE=1554;STRAND=-;
NC_019495.1_8253_-/GCTCAG	8252	8253	GCTCAG	14011420	mRNA ORF6_1	Transcript	upstream_gene_variant	-	-	-	-	-	IMPACT=MODIFIER;DISTANCE=3981;STRAND=-;
NC_019495.1_8253_-/GCTCAG	8252	8253	GCTCAG	14011421	mRNA ORF7_1	Transcript	inframe_insertion	1897-1898	1897-1898	633	Q/PEQ	cag/cCTGAGCag	IMPACT=MODERATE;STRAND=-;
NC_019495.1_8253_-/GCTCAG	8252	8253	GCTCAG	14011422	mRNA ORF8_1	Transcript	downstream_gene_variant	-	-	-	-	-	IMPACT=MODIFIER;DISTANCE=3475;STRAND=-;
NC_019495.1_8253_-/GCTCAG	8252	8253	GCTCAG	14011422	mRNA ORF8_1	Transcript	downstream_gene_variant	-	-	-	-	-	IMPACT=MODIFIER;DISTANCE=2678;STRAND=-;
NC_019495.1_8327_-/TGAGTTTCAGGCACTTGGGTTACC	8326	8327	TGAGTTTCAGGCACTTGGGTTACC	14011420	mRNA ORF6_1	Transcript	upstream_gene_variant	-	-	-	-	-	IMPACT=MODIFIER;DISTANCE=2677;STRAND=-;
NC_019495.1_8327_-/TGAGTTTCAGGCACTTGGGTTACC	8326	8327	TGAGTTTCAGGCACTTGGGTTACC	14011420	mRNA ORF6_1	Transcript	upstream_gene_variant	-	-	-	-	-	IMPACT=MODIFIER;DISTANCE=2138;STRAND=-;
NC_019495.1_8327_-/TGAGTTTCAGGCACTTGGGTTACC	8326	8327	TGAGTTTCAGGCACTTGGGTTACC	14011420	mRNA ORF6_1	Transcript	upstream_gene_variant	-	-	-	-	-	IMPACT=MODIFIER;DISTANCE=1628;STRAND=-;
NC_019495.1_8327_-/TGAGTTTCAGGCACTTGGGTTACC	8326	8327	TGAGTTTCAGGCACTTGGGTTACC	14011420	mRNA ORF6_1	Transcript	upstream_gene_variant	-	-	-	-	-	IMPACT=MODIFIER;DISTANCE=4055;STRAND=-;
NC_019495.1_8327_-/TGAGTTTCAGGCACTTGGGTTACC	8326	8327	TGAGTTTCAGGCACTTGGGTTACC	14011421	mRNA ORF7_1	Transcript	inframe_insertion	1823-1824	1823-1824	608	Q/QVTQVPETQ	caa/caGGTAACCCAAGTGCCTGAAACTCAa	IMPACT=MODERATE;STRAND=-;
NC_019495.1_8327_-/TGAGTTTCAGGCACTTGGGTTACC	8326	8327	TGAGTTTCAGGCACTTGGGTTACC	14011422	mRNA ORF8_1	Transcript	downstream_gene_variant	-	-	-	-	-	IMPACT=MODIFIER;DISTANCE=3401;STRAND=-;
NC_019495.1_8327_-/TGAGTTTCAGGCACTTGGGTTACC	8326	8327	TGAGTTTCAGGCACTTGGGTTACC	14011422	mRNA ORF8_1	Transcript	downstream_gene_variant	-	-	-	-	-	IMPACT=MODIFIER;DISTANCE=2604;STRAND=-;
NC_019495.1_8817_GTTTCTTGG/-	8817	8825	-	14011420	mRNA ORF6_1	Transcript	upstream_gene_variant	-	-	-	-	-	IMPACT=MODIFIER;DISTANCE=3168;STRAND=-;
NC_019495.1_8817_GTTTCTTGG/-	8817	8825	-	14011420	mRNA ORF6_1	Transcript	upstream_gene_variant	-	-	-	-	-	IMPACT=MODIFIER;DISTANCE=2629;STRAND=-;
NC_019495.1_8817_GTTTCTTGG/-	8817	8825	-	14011420	mRNA ORF6_1	Transcript	upstream_gene_variant	-	-	-	-	-	IMPACT=MODIFIER;DISTANCE=2119;STRAND=-;
NC_019495.1_8817_GTTTCTTGG/-	8817	8825	-	14011420	mRNA ORF6_1	Transcript	upstream_gene_variant	-	-	-	-	-	IMPACT=MODIFIER;DISTANCE=4546;STRAND=-;
NC_019495.1_8817_GTTTCTTGG/-	8817	8825	-	14011421	mRNA ORF7_1	Transcript	inframe_deletion	1325-1333	1325-1333	442-445	PKKQ/Q	cCCAAGAAACag/cag	IMPACT=MODERATE;STRAND=-;
NC_019495.1_8817_GTTTCTTGG/-	8817	8825	-	14011422	mRNA ORF8_1	Transcript	downstream_gene_variant	-	-	-	-	-	IMPACT=MODIFIER;DISTANCE=2903;STRAND=-;
NC_019495.1_8817_GTTTCTTGG/-	8817	8825	-	14011422	mRNA ORF8_1	Transcript	downstream_gene_variant	-	-	-	-	-	IMPACT=MODIFIER;DISTANCE=2106;STRAND=-;
NC_019495.1_8849_-/GTT	8848	8849	GTT	14011420	mRNA ORF6_1	Transcript	upstream_gene_variant	-	-	-	-	-	IMPACT=MODIFIER;DISTANCE=3199;STRAND=-;
NC_019495.1_8849_-/GTT	8848	8849	GTT	14011420	mRNA ORF6_1	Transcript	upstream_gene_variant	-	-	-	-	-	IMPACT=MODIFIER;DISTANCE=2660;STRAND=-;
NC_019495.1_8849_-/GTT	8848	8849	GTT	14011420	mRNA ORF6_1	Transcript	upstream_gene_variant	-	-	-	-	-	IMPACT=MODIFIER;DISTANCE=2150;STRAND=-;
NC_019495.1_8849_-/GTT	8848	8849	GTT	14011420	mRNA ORF6_1	Transcript	upstream_gene_variant	-	-	-	-	-	IMPACT=MODIFIER;DISTANCE=4577;STRAND=-;
NC_019495.1_8849_-/GTT	8848	8849	GTT	14011421	mRNA ORF7_1	Transcript	inframe_insertion	1301-1302	1301-1302	434	T/TT	aca/acAACa	IMPACT=MODERATE;STRAND=-;
NC_019495.1_8849_-/GTT	8848	8849	GTT	14011422	mRNA ORF8_1	Transcript	downstream_gene_variant	-	-	-	-	-	IMPACT=MODIFIER;DISTANCE=2879;STRAND=-;
NC_019495.1_8849_-/GTT	8848	8849	GTT	14011422	mRNA ORF8_1	Transcript	downstream_gene_variant	-	-	-	-	-	IMPACT=MODIFIER;DISTANCE=2082;STRAND=-;
NC_019495.1_9137_T/C	9137	9137	C	14011420	mRNA ORF6_1	Transcript	upstream_gene_variant	-	-	-	-	-	IMPACT=MODIFIER;DISTANCE=3488;STRAND=-;
NC_019495.1_9137_T/C	9137	9137	C	14011420	mRNA ORF6_1	Transcript	upstream_gene_variant	-	-	-	-	-	IMPACT=MODIFIER;DISTANCE=2949;STRAND=-;
NC_019495.1_9137_T/C	9137	9137	C	14011420	mRNA ORF6_1	Transcript	upstream_gene_variant	-	-	-	-	-	IMPACT=MODIFIER;DISTANCE=2439;STRAND=-;
NC_019495.1_9137_T/C	9137	9137	C	14011420	mRNA ORF6_1	Transcript	upstream_gene_variant	-	-	-	-	-	IMPACT=MODIFIER;DISTANCE=4866;STRAND=-;
NC_019495.1_9137_T/C	9137	9137	C	14011421	mRNA ORF7_1	Transcript	missense_variant	1013	1013	338	Q/R	cAg/cGg	IMPACT=MODERATE;STRAND=-;
NC_019495.1_9137_T/C	9137	9137	C	14011422	mRNA ORF8_1	Transcript	downstream_gene_variant	-	-	-	-	-	IMPACT=MODIFIER;DISTANCE=2591;STRAND=-;
NC_019495.1_9137_T/C	9137	9137	C	14011422	mRNA ORF8_1	Transcript	downstream_gene_variant	-	-	-	-	-	IMPACT=MODIFIER;DISTANCE=1794;STRAND=-;
NC_019495.1_10399_A/-	10399	10399	-	14011420	mRNA ORF6_1	Transcript	upstream_gene_variant	-	-	-	-	-	IMPACT=MODIFIER;DISTANCE=4211;STRAND=-;
NC_019495.1_10399_A/-	10399	10399	-	14011420	mRNA ORF6_1	Transcript	upstream_gene_variant	-	-	-	-	-	IMPACT=MODIFIER;DISTANCE=3701;STRAND=-;
NC_019495.1_10399_A/-	10399	10399	-	14011420	mRNA ORF6_1	Transcript	intergenic_variant	-	-	-	-	-	IMPACT=MODIFIER;STRAND=-;
NC_019495.1_10399_A/-	10399	10399	-	14011421	mRNA ORF7_1	Transcript	upstream_gene_variant	-	-	-	-	-	IMPACT=MODIFIER;DISTANCE=250;STRAND=-;
NC_019495.1_10399_A/-	10399	10399	-	14011422	mRNA ORF8_1	Transcript	downstream_gene_variant	-	-	-	-	-	IMPACT=MODIFIER;DISTANCE=1329;STRAND=-;
NC_019495.1_10399_A/-	10399	10399	-	14011422	mRNA ORF8_1	Transcript	downstream_gene_variant	-	-	-	-	-	IMPACT=MODIFIER;DISTANCE=532;STRAND=-;
NC_019495.1_10451_AACTCGGGTA/-	10451	10460	-	14011420	mRNA ORF6_1	Transcript	upstream_gene_variant	-	-	-	-	-	IMPACT=MODIFIER;DISTANCE=4263;STRAND=-;
NC_019495.1_10451_AACTCGGGTA/-	10451	10460	-	14011420	mRNA ORF6_1	Transcript	upstream_gene_variant	-	-	-	-	-	IMPACT=MODIFIER;DISTANCE=3753;STRAND=-;
NC_019495.1_10451_AACTCGGGTA/-	10451	10460	-	14011420	mRNA ORF6_1	Transcript	intergenic_variant	-	-	-	-	-	IMPACT=MODIFIER;STRAND=-;
NC_019495.1_10451_AACTCGGGTA/-	10451	10460	-	14011421	mRNA ORF7_1	Transcript	upstream_gene_variant	-	-	-	-	-	IMPACT=MODIFIER;DISTANCE=302;STRAND=-;
NC_019495.1_10451_AACTCGGGTA/-	10451	10460	-	14011422	mRNA ORF8_1	Transcript	downstream_gene_variant	-	-	-	-	-	IMPACT=MODIFIER;DISTANCE=1268;STRAND=-;
NC_019495.1_10451_AACTCGGGTA/-	10451	10460	-	14011422	mRNA ORF8_1	Transcript	downstream_gene_variant	-	-	-	-	-	IMPACT=MODIFIER;DISTANCE=471;STRAND=-;
NC_019495.1_10462_G/A	10462	10462	A	14011420	mRNA ORF6_1	Transcript	upstream_gene_variant	-	-	-	-	-	IMPACT=MODIFIER;DISTANCE=4274;STRAND=-;
NC_019495.1_10462_G/A	10462	10462	A	14011420	mRNA ORF6_1	Transcript	upstream_gene_variant	-	-	-	-	-	IMPACT=MODIFIER;DISTANCE=3764;STRAND=-;
NC_019495.1_10462_G/A	10462	10462	A	14011420	mRNA ORF6_1	Transcript	intergenic_variant	-	-	-	-	-	IMPACT=MODIFIER;STRAND=-;
NC_019495.1_10462_G/A	10462	10462	A	14011421	mRNA ORF7_1	Transcript	upstream_gene_variant	-	-	-	-	-	IMPACT=MODIFIER;DISTANCE=313;STRAND=-;
NC_019495.1_10462_G/A	10462	10462	A	14011422	mRNA ORF8_1	Transcript	downstream_gene_variant	-	-	-	-	-	IMPACT=MODIFIER;DISTANCE=1266;STRAND=-;
NC_019495.1_10462_G/A	10462	10462	A	14011422	mRNA ORF8_1	Transcript	downstream_gene_variant	-	-	-	-	-	IMPACT=MODIFIER;DISTANCE=469;STRAND=-;
NC_019495.1_10465_C/G	10465	10465	G	14011420	mRNA ORF6_1	Transcript	upstream_gene_variant	-	-	-	-	-	IMPACT=MODIFIER;DISTANCE=4277;STRAND=-;
NC_019495.1_10465_C/G	10465	10465	G	14011420	mRNA ORF6_1	Transcript	upstream_gene_variant	-	-	-	-	-	IMPACT=MODIFIER;DISTANCE=3767;STRAND=-;
NC_019495.1_10465_C/G	10465	10465	G	14011420	mRNA ORF6_1	Transcript	intergenic_variant	-	-	-	-	-	IMPACT=MODIFIER;STRAND=-;
NC_019495.1_10465_C/G	10465	10465	G	14011421	mRNA ORF7_1	Transcript	upstream_gene_variant	-	-	-	-	-	IMPACT=MODIFIER;DISTANCE=316;STRAND=-;
NC_019495.1_10465_C/G	10465	10465	G	14011422	mRNA ORF8_1	Transcript	downstream_gene_variant	-	-	-	-	-	IMPACT=MODIFIER;DISTANCE=1263;STRAND=-;
NC_019495.1_10465_C/G	10465	10465	G	14011422	mRNA ORF8_1	Transcript	downstream_gene_variant	-	-	-	-	-	IMPACT=MODIFIER;DISTANCE=466;STRAND=-;
NC_019495.1_10603_-/TAACCCA	10602	10603	TAACCCA	14011420	mRNA ORF6_1	Transcript	upstream_gene_variant	-	-	-	-	-	IMPACT=MODIFIER;DISTANCE=4414;STRAND=-;
NC_019495.1_10603_-/TAACCCA	10602	10603	TAACCCA	14011420	mRNA ORF6_1	Transcript	upstream_gene_variant	-	-	-	-	-	IMPACT=MODIFIER;DISTANCE=3904;STRAND=-;
NC_019495.1_10603_-/TAACCCA	10602	10603	TAACCCA	14011420	mRNA ORF6_1	Transcript	intergenic_variant	-	-	-	-	-	IMPACT=MODIFIER;STRAND=-;
NC_019495.1_10603_-/TAACCCA	10602	10603	TAACCCA	14011421	mRNA ORF7_1	Transcript	upstream_gene_variant	-	-	-	-	-	IMPACT=MODIFIER;DISTANCE=453;STRAND=-;
NC_019495.1_10603_-/TAACCCA	10602	10603	TAACCCA	14011422	mRNA ORF8_1	Transcript	downstream_gene_variant	-	-	-	-	-	IMPACT=MODIFIER;DISTANCE=1125;STRAND=-;
NC_019495.1_10603_-/TAACCCA	10602	10603	TAACCCA	14011422	mRNA ORF8_1	Transcript	downstream_gene_variant	-	-	-	-	-	IMPACT=MODIFIER;DISTANCE=328;STRAND=-;
NC_019495.1_10757_-/TTGTA	10756	10757	TTGTA	14011420	mRNA ORF6_1	Transcript	upstream_gene_variant	-	-	-	-	-	IMPACT=MODIFIER;DISTANCE=4058;STRAND=-;
NC_019495.1_10757_-/TTGTA	10756	10757	TTGTA	14011420	mRNA ORF6_1	Transcript	intergenic_variant	-	-	-	-	-	IMPACT=MODIFIER;STRAND=-;
NC_019495.1_10757_-/TTGTA	10756	10757	TTGTA	14011421	mRNA ORF7_1	Transcript	upstream_gene_variant	-	-	-	-	-	IMPACT=MODIFIER;DISTANCE=607;STRAND=-;
NC_019495.1_10757_-/TTGTA	10756	10757	TTGTA	14011422	mRNA ORF8_1	Transcript	downstream_gene_variant	-	-	-	-	-	IMPACT=MODIFIER;DISTANCE=971;STRAND=-;
NC_019495.1_10757_-/TTGTA	10756	10757	TTGTA	14011422	mRNA ORF8_1	Transcript	downstream_gene_variant	-	-	-	-	-	IMPACT=MODIFIER;DISTANCE=174;STRAND=-;
NC_019495.1_10757_-/TTGTA	10756	10757	TTGTA	14011408	mRNA ORF10	Transcript	intergenic_variant	-	-	-	-	-	IMPACT=MODIFIER;STRAND=+;
NC_019495.1_10884_AA/-	10884	10885	-	14011420	mRNA ORF6_1	Transcript	upstream_gene_variant	-	-	-	-	-	IMPACT=MODIFIER;DISTANCE=4186;STRAND=-;
NC_019495.1_10884_AA/-	10884	10885	-	14011420	mRNA ORF6_1	Transcript	intergenic_variant	-	-	-	-	-	IMPACT=MODIFIER;STRAND=-;
NC_019495.1_10884_AA/-	10884	10885	-	14011421	mRNA ORF7_1	Transcript	upstream_gene_variant	-	-	-	-	-	IMPACT=MODIFIER;DISTANCE=735;STRAND=-;
NC_019495.1_10884_AA/-	10884	10885	-	14011422	mRNA ORF8_1	Transcript	downstream_gene_variant	-	-	-	-	-	IMPACT=MODIFIER;DISTANCE=843;STRAND=-;
NC_019495.1_10884_AA/-	10884	10885	-	14011422	mRNA ORF8_1	Transcript	downstream_gene_variant	-	-	-	-	-	IMPACT=MODIFIER;DISTANCE=46;STRAND=-;
NC_019495.1_10884_AA/-	10884	10885	-	14011408	mRNA ORF10	Transcript	intergenic_variant	-	-	-	-	-	IMPACT=MODIFIER;STRAND=+;
NC_019495.1_11255_C/T	11255	11255	T	14011420	mRNA ORF6_1	Transcript	intergenic_variant	-	-	-	-	-	IMPACT=MODIFIER;STRAND=-;
NC_019495.1_11255_C/T	11255	11255	T	14011421	mRNA ORF7_1	Transcript	upstream_gene_variant	-	-	-	-	-	IMPACT=MODIFIER;DISTANCE=1106;STRAND=-;
NC_019495.1_11255_C/T	11255	11255	T	14011422	mRNA ORF8_1	Transcript	downstream_gene_variant	-	-	-	-	-	IMPACT=MODIFIER;DISTANCE=473;STRAND=-;
NC_019495.1_11255_C/T	11255	11255	T	14011422	mRNA ORF8_1	Transcript	synonymous_variant	358	360	120	A	gcG/gcA	IMPACT=LOW;STRAND=-;
NC_019495.1_11255_C/T	11255	11255	T	14011408	mRNA ORF10	Transcript	intergenic_variant	-	-	-	-	-	IMPACT=MODIFIER;STRAND=+;
NC_019495.1_11395_C/T	11395	11395	T	14011420	mRNA ORF6_1	Transcript	intergenic_variant	-	-	-	-	-	IMPACT=MODIFIER;STRAND=-;
NC_019495.1_11395_C/T	11395	11395	T	14011421	mRNA ORF7_1	Transcript	upstream_gene_variant	-	-	-	-	-	IMPACT=MODIFIER;DISTANCE=1246;STRAND=-;
NC_019495.1_11395_C/T	11395	11395	T	14011422	mRNA ORF8_1	Transcript	downstream_gene_variant	-	-	-	-	-	IMPACT=MODIFIER;DISTANCE=333;STRAND=-;
NC_019495.1_11395_C/T	11395	11395	T	14011422	mRNA ORF8_1	Transcript	missense_variant	218	220	74	D/N	Gac/Aac	IMPACT=MODERATE;STRAND=-;
NC_019495.1_11395_C/T	11395	11395	T	14011408	mRNA ORF10	Transcript	intergenic_variant	-	-	-	-	-	IMPACT=MODIFIER;STRAND=+;
NC_019495.1_11395_C/T	11395	11395	T	14011423	mRNA ORF10A	Transcript	downstream_gene_variant	-	-	-	-	-	IMPACT=MODIFIER;DISTANCE=4995;STRAND=-;
NC_019495.1_12377_-/GAT	12376	12377	GAT	14011421	mRNA ORF7_1	Transcript	upstream_gene_variant	-	-	-	-	-	IMPACT=MODIFIER;DISTANCE=2227;STRAND=-;
NC_019495.1_12377_-/GAT	12376	12377	GAT	14011422	mRNA ORF8_1	Transcript	upstream_gene_variant	-	-	-	-	-	IMPACT=MODIFIER;DISTANCE=389;STRAND=-;
NC_019495.1_12377_-/GAT	12376	12377	GAT	14011422	mRNA ORF8_1	Transcript	upstream_gene_variant	-	-	-	-	-	IMPACT=MODIFIER;DISTANCE=764;STRAND=-;
NC_019495.1_12377_-/GAT	12376	12377	GAT	14011408	mRNA ORF10	Transcript	upstream_gene_variant	-	-	-	-	-	IMPACT=MODIFIER;DISTANCE=3268;STRAND=+;
NC_019495.1_12377_-/GAT	12376	12377	GAT	14011408	mRNA ORF10	Transcript	upstream_gene_variant	-	-	-	-	-	IMPACT=MODIFIER;DISTANCE=4783;STRAND=+;
NC_019495.1_12377_-/GAT	12376	12377	GAT	14011423	mRNA ORF10A	Transcript	downstream_gene_variant	-	-	-	-	-	IMPACT=MODIFIER;DISTANCE=4013;STRAND=-;
NC_019495.1_12487_T/C	12487	12487	C	14011421	mRNA ORF7_1	Transcript	upstream_gene_variant	-	-	-	-	-	IMPACT=MODIFIER;DISTANCE=2338;STRAND=-;
NC_019495.1_12487_T/C	12487	12487	C	14011422	mRNA ORF8_1	Transcript	upstream_gene_variant	-	-	-	-	-	IMPACT=MODIFIER;DISTANCE=500;STRAND=-;
NC_019495.1_12487_T/C	12487	12487	C	14011422	mRNA ORF8_1	Transcript	upstream_gene_variant	-	-	-	-	-	IMPACT=MODIFIER;DISTANCE=875;STRAND=-;
NC_019495.1_12487_T/C	12487	12487	C	14011408	mRNA ORF10	Transcript	upstream_gene_variant	-	-	-	-	-	IMPACT=MODIFIER;DISTANCE=3158;STRAND=+;
NC_019495.1_12487_T/C	12487	12487	C	14011408	mRNA ORF10	Transcript	upstream_gene_variant	-	-	-	-	-	IMPACT=MODIFIER;DISTANCE=4673;STRAND=+;
NC_019495.1_12487_T/C	12487	12487	C	14011423	mRNA ORF10A	Transcript	downstream_gene_variant	-	-	-	-	-	IMPACT=MODIFIER;DISTANCE=3903;STRAND=-;
NC_019495.1_13772_-/CAC	13771	13772	CAC	14011421	mRNA ORF7_1	Transcript	upstream_gene_variant	-	-	-	-	-	IMPACT=MODIFIER;DISTANCE=3622;STRAND=-;
NC_019495.1_13772_-/CAC	13771	13772	CAC	14011422	mRNA ORF8_1	Transcript	upstream_gene_variant	-	-	-	-	-	IMPACT=MODIFIER;DISTANCE=1784;STRAND=-;
NC_019495.1_13772_-/CAC	13771	13772	CAC	14011422	mRNA ORF8_1	Transcript	upstream_gene_variant	-	-	-	-	-	IMPACT=MODIFIER;DISTANCE=2159;STRAND=-;
NC_019495.1_13772_-/CAC	13771	13772	CAC	14011408	mRNA ORF10	Transcript	upstream_gene_variant	-	-	-	-	-	IMPACT=MODIFIER;DISTANCE=1873;STRAND=+;
NC_019495.1_13772_-/CAC	13771	13772	CAC	14011408	mRNA ORF10	Transcript	upstream_gene_variant	-	-	-	-	-	IMPACT=MODIFIER;DISTANCE=3388;STRAND=+;
NC_019495.1_13772_-/CAC	13771	13772	CAC	14011423	mRNA ORF10A	Transcript	downstream_gene_variant	-	-	-	-	-	IMPACT=MODIFIER;DISTANCE=2618;STRAND=-;
NC_019495.1_14001_T/A	14001	14001	A	14011421	mRNA ORF7_1	Transcript	upstream_gene_variant	-	-	-	-	-	IMPACT=MODIFIER;DISTANCE=3852;STRAND=-;
NC_019495.1_14001_T/A	14001	14001	A	14011422	mRNA ORF8_1	Transcript	upstream_gene_variant	-	-	-	-	-	IMPACT=MODIFIER;DISTANCE=2014;STRAND=-;
NC_019495.1_14001_T/A	14001	14001	A	14011422	mRNA ORF8_1	Transcript	upstream_gene_variant	-	-	-	-	-	IMPACT=MODIFIER;DISTANCE=2389;STRAND=-;
NC_019495.1_14001_T/A	14001	14001	A	14011408	mRNA ORF10	Transcript	upstream_gene_variant	-	-	-	-	-	IMPACT=MODIFIER;DISTANCE=1644;STRAND=+;
NC_019495.1_14001_T/A	14001	14001	A	14011408	mRNA ORF10	Transcript	upstream_gene_variant	-	-	-	-	-	IMPACT=MODIFIER;DISTANCE=3159;STRAND=+;
NC_019495.1_14001_T/A	14001	14001	A	14011423	mRNA ORF10A	Transcript	downstream_gene_variant	-	-	-	-	-	IMPACT=MODIFIER;DISTANCE=2389;STRAND=-;
NC_019495.1_14021_GGT/GTC	14021	14023	GTC	14011421	mRNA ORF7_1	Transcript	upstream_gene_variant	-	-	-	-	-	IMPACT=MODIFIER;DISTANCE=3872;STRAND=-;
NC_019495.1_14021_GGT/GTC	14021	14023	GTC	14011422	mRNA ORF8_1	Transcript	upstream_gene_variant	-	-	-	-	-	IMPACT=MODIFIER;DISTANCE=2034;STRAND=-;
NC_019495.1_14021_GGT/GTC	14021	14023	GTC	14011422	mRNA ORF8_1	Transcript	upstream_gene_variant	-	-	-	-	-	IMPACT=MODIFIER;DISTANCE=2409;STRAND=-;
NC_019495.1_14021_GGT/GTC	14021	14023	GTC	14011408	mRNA ORF10	Transcript	upstream_gene_variant	-	-	-	-	-	IMPACT=MODIFIER;DISTANCE=1622;STRAND=+;
NC_019495.1_14021_GGT/GTC	14021	14023	GTC	14011408	mRNA ORF10	Transcript	upstream_gene_variant	-	-	-	-	-	IMPACT=MODIFIER;DISTANCE=3137;STRAND=+;
NC_019495.1_14021_GGT/GTC	14021	14023	GTC	14011423	mRNA ORF10A	Transcript	downstream_gene_variant	-	-	-	-	-	IMPACT=MODIFIER;DISTANCE=2367;STRAND=-;
NC_019495.1_14024_ATGC/ACAG	14024	14027	ACAG	14011421	mRNA ORF7_1	Transcript	upstream_gene_variant	-	-	-	-	-	IMPACT=MODIFIER;DISTANCE=3875;STRAND=-;
NC_019495.1_14024_ATGC/ACAG	14024	14027	ACAG	14011422	mRNA ORF8_1	Transcript	upstream_gene_variant	-	-	-	-	-	IMPACT=MODIFIER;DISTANCE=2037;STRAND=-;
NC_019495.1_14024_ATGC/ACAG	14024	14027	ACAG	14011422	mRNA ORF8_1	Transcript	upstream_gene_variant	-	-	-	-	-	IMPACT=MODIFIER;DISTANCE=2412;STRAND=-;
NC_019495.1_14024_ATGC/ACAG	14024	14027	ACAG	14011408	mRNA ORF10	Transcript	upstream_gene_variant	-	-	-	-	-	IMPACT=MODIFIER;DISTANCE=1618;STRAND=+;
NC_019495.1_14024_ATGC/ACAG	14024	14027	ACAG	14011408	mRNA ORF10	Transcript	upstream_gene_variant	-	-	-	-	-	IMPACT=MODIFIER;DISTANCE=3133;STRAND=+;
NC_019495.1_14024_ATGC/ACAG	14024	14027	ACAG	14011423	mRNA ORF10A	Transcript	downstream_gene_variant	-	-	-	-	-	IMPACT=MODIFIER;DISTANCE=2363;STRAND=-;
NC_019495.1_14037_T/A	14037	14037	A	14011421	mRNA ORF7_1	Transcript	upstream_gene_variant	-	-	-	-	-	IMPACT=MODIFIER;DISTANCE=3888;STRAND=-;
NC_019495.1_14037_T/A	14037	14037	A	14011422	mRNA ORF8_1	Transcript	upstream_gene_variant	-	-	-	-	-	IMPACT=MODIFIER;DISTANCE=2050;STRAND=-;
NC_019495.1_14037_T/A	14037	14037	A	14011422	mRNA ORF8_1	Transcript	upstream_gene_variant	-	-	-	-	-	IMPACT=MODIFIER;DISTANCE=2425;STRAND=-;
NC_019495.1_14037_T/A	14037	14037	A	14011408	mRNA ORF10	Transcript	upstream_gene_variant	-	-	-	-	-	IMPACT=MODIFIER;DISTANCE=1608;STRAND=+;
NC_019495.1_14037_T/A	14037	14037	A	14011408	mRNA ORF10	Transcript	upstream_gene_variant	-	-	-	-	-	IMPACT=MODIFIER;DISTANCE=3123;STRAND=+;
NC_019495.1_14037_T/A	14037	14037	A	14011423	mRNA ORF10A	Transcript	downstream_gene_variant	-	-	-	-	-	IMPACT=MODIFIER;DISTANCE=2353;STRAND=-;
NC_019495.1_14039_GGCTCAGGTATG/-	14039	14050	-	14011421	mRNA ORF7_1	Transcript	upstream_gene_variant	-	-	-	-	-	IMPACT=MODIFIER;DISTANCE=3890;STRAND=-;
NC_019495.1_14039_GGCTCAGGTATG/-	14039	14050	-	14011422	mRNA ORF8_1	Transcript	upstream_gene_variant	-	-	-	-	-	IMPACT=MODIFIER;DISTANCE=2052;STRAND=-;
NC_019495.1_14039_GGCTCAGGTATG/-	14039	14050	-	14011422	mRNA ORF8_1	Transcript	upstream_gene_variant	-	-	-	-	-	IMPACT=MODIFIER;DISTANCE=2427;STRAND=-;
NC_019495.1_14039_GGCTCAGGTATG/-	14039	14050	-	14011408	mRNA ORF10	Transcript	upstream_gene_variant	-	-	-	-	-	IMPACT=MODIFIER;DISTANCE=1595;STRAND=+;
NC_019495.1_14039_GGCTCAGGTATG/-	14039	14050	-	14011408	mRNA ORF10	Transcript	upstream_gene_variant	-	-	-	-	-	IMPACT=MODIFIER;DISTANCE=3110;STRAND=+;
NC_019495.1_14039_GGCTCAGGTATG/-	14039	14050	-	14011423	mRNA ORF10A	Transcript	downstream_gene_variant	-	-	-	-	-	IMPACT=MODIFIER;DISTANCE=2340;STRAND=-;
NC_019495.1_14120_-/TGCTGTTGCTGCTGTTGCTGCTGTTGCTGCTGTTGC	14119	14120	TGCTGTTGCTGCTGTTGCTGCTGTTGCTGCTGTTGC	14011421	mRNA ORF7_1	Transcript	upstream_gene_variant	-	-	-	-	-	IMPACT=MODIFIER;DISTANCE=3970;STRAND=-;
NC_019495.1_14120_-/TGCTGTTGCTGCTGTTGCTGCTGTTGCTGCTGTTGC	14119	14120	TGCTGTTGCTGCTGTTGCTGCTGTTGCTGCTGTTGC	14011422	mRNA ORF8_1	Transcript	upstream_gene_variant	-	-	-	-	-	IMPACT=MODIFIER;DISTANCE=2132;STRAND=-;
NC_019495.1_14120_-/TGCTGTTGCTGCTGTTGCTGCTGTTGCTGCTGTTGC	14119	14120	TGCTGTTGCTGCTGTTGCTGCTGTTGCTGCTGTTGC	14011422	mRNA ORF8_1	Transcript	upstream_gene_variant	-	-	-	-	-	IMPACT=MODIFIER;DISTANCE=2507;STRAND=-;
NC_019495.1_14120_-/TGCTGTTGCTGCTGTTGCTGCTGTTGCTGCTGTTGC	14119	14120	TGCTGTTGCTGCTGTTGCTGCTGTTGCTGCTGTTGC	14011408	mRNA ORF10	Transcript	upstream_gene_variant	-	-	-	-	-	IMPACT=MODIFIER;DISTANCE=1525;STRAND=+;
NC_019495.1_14120_-/TGCTGTTGCTGCTGTTGCTGCTGTTGCTGCTGTTGC	14119	14120	TGCTGTTGCTGCTGTTGCTGCTGTTGCTGCTGTTGC	14011408	mRNA ORF10	Transcript	upstream_gene_variant	-	-	-	-	-	IMPACT=MODIFIER;DISTANCE=3040;STRAND=+;
NC_019495.1_14120_-/TGCTGTTGCTGCTGTTGCTGCTGTTGCTGCTGTTGC	14119	14120	TGCTGTTGCTGCTGTTGCTGCTGTTGCTGCTGTTGC	14011423	mRNA ORF10A	Transcript	downstream_gene_variant	-	-	-	-	-	IMPACT=MODIFIER;DISTANCE=2270;STRAND=-;
NC_019495.1_14758_TTAGGGTTAGGGTTAGGGTTAGGG/-	14758	14781	-	14011421	mRNA ORF7_1	Transcript	upstream_gene_variant	-	-	-	-	-	IMPACT=MODIFIER;DISTANCE=4609;STRAND=-;
NC_019495.1_14758_TTAGGGTTAGGGTTAGGGTTAGGG/-	14758	14781	-	14011422	mRNA ORF8_1	Transcript	upstream_gene_variant	-	-	-	-	-	IMPACT=MODIFIER;DISTANCE=2771;STRAND=-;
NC_019495.1_14758_TTAGGGTTAGGGTTAGGGTTAGGG/-	14758	14781	-	14011422	mRNA ORF8_1	Transcript	upstream_gene_variant	-	-	-	-	-	IMPACT=MODIFIER;DISTANCE=3146;STRAND=-;
NC_019495.1_14758_TTAGGGTTAGGGTTAGGGTTAGGG/-	14758	14781	-	14011408	mRNA ORF10	Transcript	upstream_gene_variant	-	-	-	-	-	IMPACT=MODIFIER;DISTANCE=864;STRAND=+;
NC_019495.1_14758_TTAGGGTTAGGGTTAGGGTTAGGG/-	14758	14781	-	14011408	mRNA ORF10	Transcript	upstream_gene_variant	-	-	-	-	-	IMPACT=MODIFIER;DISTANCE=2379;STRAND=+;
NC_019495.1_14758_TTAGGGTTAGGGTTAGGGTTAGGG/-	14758	14781	-	14011423	mRNA ORF10A	Transcript	downstream_gene_variant	-	-	-	-	-	IMPACT=MODIFIER;DISTANCE=1609;STRAND=-;
NC_019495.1_15095_A/C	15095	15095	C	14011421	mRNA ORF7_1	Transcript	upstream_gene_variant	-	-	-	-	-	IMPACT=MODIFIER;DISTANCE=4946;STRAND=-;
NC_019495.1_15095_A/C	15095	15095	C	14011422	mRNA ORF8_1	Transcript	upstream_gene_variant	-	-	-	-	-	IMPACT=MODIFIER;DISTANCE=3108;STRAND=-;
NC_019495.1_15095_A/C	15095	15095	C	14011422	mRNA ORF8_1	Transcript	upstream_gene_variant	-	-	-	-	-	IMPACT=MODIFIER;DISTANCE=3483;STRAND=-;
NC_019495.1_15095_A/C	15095	15095	C	14011408	mRNA ORF10	Transcript	upstream_gene_variant	-	-	-	-	-	IMPACT=MODIFIER;DISTANCE=550;STRAND=+;
NC_019495.1_15095_A/C	15095	15095	C	14011408	mRNA ORF10	Transcript	upstream_gene_variant	-	-	-	-	-	IMPACT=MODIFIER;DISTANCE=2065;STRAND=+;
NC_019495.1_15095_A/C	15095	15095	C	14011423	mRNA ORF10A	Transcript	downstream_gene_variant	-	-	-	-	-	IMPACT=MODIFIER;DISTANCE=1295;STRAND=-;
NC_019495.1_15104_-/A	15103	15104	A	14011421	mRNA ORF7_1	Transcript	upstream_gene_variant	-	-	-	-	-	IMPACT=MODIFIER;DISTANCE=4954;STRAND=-;
NC_019495.1_15104_-/A	15103	15104	A	14011422	mRNA ORF8_1	Transcript	upstream_gene_variant	-	-	-	-	-	IMPACT=MODIFIER;DISTANCE=3116;STRAND=-;
NC_019495.1_15104_-/A	15103	15104	A	14011422	mRNA ORF8_1	Transcript	upstream_gene_variant	-	-	-	-	-	IMPACT=MODIFIER;DISTANCE=3491;STRAND=-;
NC_019495.1_15104_-/A	15103	15104	A	14011408	mRNA ORF10	Transcript	upstream_gene_variant	-	-	-	-	-	IMPACT=MODIFIER;DISTANCE=541;STRAND=+;
NC_019495.1_15104_-/A	15103	15104	A	14011408	mRNA ORF10	Transcript	upstream_gene_variant	-	-	-	-	-	IMPACT=MODIFIER;DISTANCE=2056;STRAND=+;
NC_019495.1_15104_-/A	15103	15104	A	14011423	mRNA ORF10A	Transcript	downstream_gene_variant	-	-	-	-	-	IMPACT=MODIFIER;DISTANCE=1286;STRAND=-;
NC_019495.1_15135_T/A	15135	15135	A	14011421	mRNA ORF7_1	Transcript	upstream_gene_variant	-	-	-	-	-	IMPACT=MODIFIER;DISTANCE=4986;STRAND=-;
NC_019495.1_15135_T/A	15135	15135	A	14011422	mRNA ORF8_1	Transcript	upstream_gene_variant	-	-	-	-	-	IMPACT=MODIFIER;DISTANCE=3148;STRAND=-;
NC_019495.1_15135_T/A	15135	15135	A	14011422	mRNA ORF8_1	Transcript	upstream_gene_variant	-	-	-	-	-	IMPACT=MODIFIER;DISTANCE=3523;STRAND=-;
NC_019495.1_15135_T/A	15135	15135	A	14011408	mRNA ORF10	Transcript	upstream_gene_variant	-	-	-	-	-	IMPACT=MODIFIER;DISTANCE=510;STRAND=+;
NC_019495.1_15135_T/A	15135	15135	A	14011408	mRNA ORF10	Transcript	upstream_gene_variant	-	-	-	-	-	IMPACT=MODIFIER;DISTANCE=2025;STRAND=+;
NC_019495.1_15135_T/A	15135	15135	A	14011423	mRNA ORF10A	Transcript	downstream_gene_variant	-	-	-	-	-	IMPACT=MODIFIER;DISTANCE=1255;STRAND=-;
NC_019495.1_15136_TCAGA/TTCAG	15136	15140	TTCAG	14011421	mRNA ORF7_1	Transcript	upstream_gene_variant	-	-	-	-	-	IMPACT=MODIFIER;DISTANCE=4987;STRAND=-;
NC_019495.1_15136_TCAGA/TTCAG	15136	15140	TTCAG	14011422	mRNA ORF8_1	Transcript	upstream_gene_variant	-	-	-	-	-	IMPACT=MODIFIER;DISTANCE=3149;STRAND=-;
[truncated: 5,126 more rows]

## Sheet: Table S6
Table S6. Summary of NL-3 Variant Effects. Based on annotations in CyHV-2 ST-J1 reference genome (NC_019495.1).
[truncated: 5,543 more rows]
